# Supplementary material for: Diethyl 4,4′-{[1,2-phenyl­enebis(methyl­ene)]bis­(­oxy)}dibenzoate
Source: IUCrdata. 2025 Sep 9;10(Pt 9):x250789. doi: 10.1107/S2414314625007898 (PMC12498031; doi:10.1107/S2414314625007898)
Supplement: Supplementary file 1 [file x-10-x250789-sup1.cif]

##############################################################################
#                                                                            #
# This CIF contains the data for a data article accepted for                 #
# publication in IUCrData. It conforms to the requirements of                #
# Notes for Authors for IUCrData, and has been                               #
# peer reviewed under the auspices of IUCrData.                              #
#                                                                            #
# Full details of the Crystallographic Information File format               #
# are given in the paper "The Crystallographic Information File (CIF):       #
# a New Standard Archive File for Crystallography" by S. R. Hall, F. H.      #
# Allen and I. D. Brown [Acta Cryst. (1991), A47, 655-685].                  #
#                                                                            #
# The current version of the core CIF dictionary is obtainable from          #
# ftp://ftp.iucr.org/pub/cif_core.dic.                                       #
#                                                                            #
# Software is freely available for graphical display of the structure(s)     #
# in this CIF. For information consult the CIF software page                 #
# http://www.iucr.org/resources/cif/software.                                #
#                                                                            #
# This file may be used for bona fide research purposes within the           #
# scientific community so long as proper attribution is given to the data    # 
# article from which it was obtained.                                        #
#                                                                            #
##############################################################################
data_I
_audit_creation_method     'SHELXL-2019/2'
_journal_date_recd_electronic     2025-09-01
_journal_date_accepted     2025-09-04
_journal_name_full     'IUCrData'
_journal_year     2025
_journal_volume     10
_journal_issue      1
_journal_page_first     0
_journal_page_last     0
_journal_paper_category     HO
_journal_paper_doi     10.1107/S2414314625007898
_journal_coeditor_code     VM4073
_publ_contact_author_name     'Sultana Shakila Khan'
_publ_contact_author_address
; Department of Pharmacy, Pabna University of Science and Technology,
 Pabna-6600, Bangladesh
;
_publ_contact_author_email     'sshakilak@gmail.com'
_publ_section_title
;
Diethyl 4,4'-{[1,2-phenylenebis(methylene)]bis(oxy)}dibenzoate
;
_publ_section_title_footnote     .
loop_
    _publ_author_name
    _publ_author_footnote
    _publ_author_address
    'Sultana Shakila Khan' .
;
Department of Pharmacy, Pabna University of Science and Technology,
 Pabna-6600, Bangladesh
;
    'Md. Belayet Hossain Howlader' .
;
Department of Chemistry, Rajshahi University, Rajshahi-6205, Bangladesh
;
    'Ennio Zangrando' .
;
Department of Chemical and Pharmaceutical Science, University of Trieste,
 Italy
;
    'Md. Chanmiya Sheikh' .
;
Division of Applied Chemistry, Graduate School of Natural Science
 and Technology, Okayama University, 1-1 Tsushima-naka, 3-Chome, Okayama
 700-8530, Japan
;
    'Ryuta Miyatake' .
;
Center for Environmental Conservation and Research Safety,
University of Toyama, 3190 Gofuku, Toyama, 930-8555, Japan
;
_publ_section_synopsis
;
Two bulky methylene(oxy)ethylbenzoate moieties located in <i>ortho</i> position
to a phenyl ring.
;
_chemical_name_systematic
;
Diethyl 4,4'-{[1,2-phenylenebis(methylene)]bis(oxy)}dibenzoate
;
_chemical_name_common     ?
_chemical_formula_moiety     'C26 H26 O6'
_chemical_formula_sum     'C26 H26 O6'
_chemical_formula_iupac     'C26 H26 O6'
_chemical_formula_weight     434.47
_chemical_melting_point     ?
_space_group_crystal_system     monoclinic
_space_group_name_H-M_alt     'P 21/n'
_space_group_name_Hall     '-P 2yn'
loop_
    _space_group_symop_operation_xyz
    'x, y, z'
    '-x+1/2, y+1/2, -z+1/2'
    '-x, -y, -z'
    'x-1/2, -y-1/2, z-1/2'
_cell_length_a     4.1087(5)
_cell_length_b     30.414(4)
_cell_length_c     17.782(2)
_cell_angle_alpha     90
_cell_angle_beta     91.613(7)
_cell_angle_gamma     90
_cell_volume     2221.3(5)
_cell_formula_units_Z     4
_cell_measurement_reflns_used     8387
_cell_measurement_theta_min     1.76
_cell_measurement_theta_max     27.43
_cell_measurement_temperature     173(2)
_exptl_crystal_description     platelet
_exptl_crystal_colour     colorless
_exptl_crystal_size_max     0.230
_exptl_crystal_size_mid     0.120
_exptl_crystal_size_min     0.020
_exptl_crystal_density_diffrn     1.299
_exptl_crystal_density_meas     ?
_exptl_crystal_density_method     ?
_exptl_crystal_F_000     920
_exptl_absorpt_coefficient_mu     0.092
_exptl_absorpt_correction_type     multi-scan
_exptl_absorpt_process_details
;
(ABSCOR; Higashi, 1995)
;
_exptl_absorpt_correction_T_min     0.259
_exptl_absorpt_correction_T_max     0.998
_diffrn_ambient_temperature     173(2)
_diffrn_source     ?
_diffrn_radiation_type     MoK\a
_diffrn_radiation_wavelength     0.71075
_diffrn_measurement_device_type     'Rigaku R-AXIS RAPID'
_diffrn_measurement_method     \w
_diffrn_detector_area_resol_mean     10.000
_diffrn_reflns_number     18853
_diffrn_reflns_av_R_equivalents     0.1164
_diffrn_reflns_av_unetI/netI     0.0975
_diffrn_reflns_theta_min     1.762
_diffrn_reflns_theta_max     26.373
_diffrn_reflns_theta_full     25.242
_diffrn_measured_fraction_theta_max     1.000
_diffrn_measured_fraction_theta_full     0.999
_diffrn_reflns_limit_h_min     -5
_diffrn_reflns_limit_h_max     5
_diffrn_reflns_limit_k_min     -38
_diffrn_reflns_limit_k_max     38
_diffrn_reflns_limit_l_min     -22
_diffrn_reflns_limit_l_max     19
_refine_special_details
;
All H atoms were included at calculated positions and refined as
riding atoms, with C--H = 0.90, 0.98, 0.99 \\%A for aromatic, methylene and
methyl groups, respectively, with <i>U</i>~iso~(H) = 1.2 <i>U</i>~eq~(C).
;
_reflns_number_total     4534
_reflns_number_gt     2482
_reflns_threshold_expression     'I > 2\s(I)'
_refine_ls_structure_factor_coef     Fsqd
_refine_ls_matrix_type     full
_refine_ls_R_factor_all     0.1567
_refine_ls_R_factor_gt     0.0873
_refine_ls_wR_factor_gt     0.1817
_refine_ls_wR_factor_ref     0.2179
_refine_ls_goodness_of_fit_ref     1.034
_refine_ls_restrained_S_all     1.034
_refine_ls_number_reflns     4534
_refine_ls_number_parameters     291
_refine_ls_number_restraints     0
_refine_ls_hydrogen_treatment     constr
_refine_ls_weighting_scheme     calc
_refine_ls_weighting_details
              'w=1/[\s^2^(Fo^2^)+(0.0571P)^2^+3.9050P] where P=(Fo^2^+2Fc^2^)/3'
_atom_sites_solution_hydrogens     geom
_atom_sites_solution_primary     ?
_atom_sites_solution_secondary     ?
_refine_ls_shift/su_max     0.000
_refine_ls_shift/su_mean     0.000
_refine_diff_density_max     0.265
_refine_diff_density_min     -0.314
_refine_ls_extinction_method     none
_refine_ls_extinction_coef     .
loop_
    _atom_type_symbol
    _atom_type_description
    _atom_type_scat_dispersion_real
    _atom_type_scat_dispersion_imag
    _atom_type_scat_source
    'C' 'C' 0.0033 0.0016
                         'International Tables Vol C Tables 4.2.6.8 and 6.1.1.4'
    'H' 'H' 0.0000 0.0000
                         'International Tables Vol C Tables 4.2.6.8 and 6.1.1.4'
    'O' 'O' 0.0106 0.0060
                         'International Tables Vol C Tables 4.2.6.8 and 6.1.1.4'
_computing_data_collection
;
RAPID-AUTO (Rigaku, 2010)
;
_computing_cell_refinement
;
RAPID-AUTO (Rigaku, 2010)
;
_computing_data_reduction
;
RAPID-AUTO (Rigaku, 2010)
;
_computing_structure_solution
;
<i>SHELXT2014/5</i> (Sheldrick, 2015a)
;
_computing_structure_refinement
;
<i>SHELXL2019/2</i> (Sheldrick, 2015b)
;
_computing_molecular_graphics
;
DIAMOND (Brandenburg & Putz, 1999)
;
_computing_publication_material
;
WinGX (Farrugia, 2012)
;
loop_
    _atom_site_type_symbol
    _atom_site_label
    _atom_site_fract_x
    _atom_site_fract_y
    _atom_site_fract_z
    _atom_site_U_iso_or_equiv
    _atom_site_adp_type
    _atom_site_calc_flag
    _atom_site_occupancy
    _atom_site_disorder_assembly
    _atom_site_disorder_group
    O O1 -0.2918(8) 0.92137(9) 0.53618(16) 0.0477(8) Uani d 1 . .
    O O2 -0.3380(8) 0.84948(10) 0.56288(18) 0.0553(9) Uani d 1 . .
    O O3 0.4298(7) 0.84798(9) 0.25616(16) 0.0442(8) Uani d 1 . .
    O O4 0.8521(7) 0.71712(9) 0.22663(15) 0.0407(7) Uani d 1 . .
    O O5 0.8239(9) 0.55812(10) 0.45870(16) 0.0558(9) Uani d 1 . .
    O O6 0.5799(8) 0.52849(9) 0.35596(16) 0.0505(9) Uani d 1 . .
    C C1 -0.4652(17) 0.97932(17) 0.6157(4) 0.087(2) Uani d 1 . .
    H H1A -0.601862 0.993692 0.576949 0.104 Uiso calc 1 . .
    H H1B -0.241385 0.990233 0.612945 0.104 Uiso calc 1 . .
    H H1C -0.549690 0.985915 0.665477 0.104 Uiso calc 1 . .
    C C2 -0.4690(12) 0.93099(15) 0.6034(2) 0.0507(12) Uani d 1 . .
    H H2A -0.365891 0.915829 0.647167 0.061 Uiso calc 1 . .
    H H2B -0.696252 0.920463 0.597415 0.061 Uiso calc 1 . .
    C C3 -0.2463(11) 0.87813(15) 0.5225(2) 0.0430(11) Uani d 1 . .
    C C4 -0.0620(10) 0.87073(14) 0.4522(2) 0.0392(10) Uani d 1 . .
    C C5 0.0038(11) 0.82750(14) 0.4326(2) 0.0441(11) Uani d 1 . .
    H H5 -0.066811 0.804081 0.463464 0.053 Uiso calc 1 . .
    C C6 0.1743(11) 0.81840(14) 0.3672(2) 0.0423(11) Uani d 1 . .
    H H6 0.224600 0.788910 0.354254 0.051 Uiso calc 1 . .
    C C7 0.2689(11) 0.85272(13) 0.3216(2) 0.0396(10) Uani d 1 . .
    C C8 0.2048(12) 0.89609(14) 0.3421(2) 0.0451(11) Uani d 1 . .
    H H8 0.275307 0.919702 0.311569 0.054 Uiso calc 1 . .
    C C9 0.0378(12) 0.90450(14) 0.4071(2) 0.0457(11) Uani d 1 . .
    H H9 -0.008234 0.934012 0.420670 0.055 Uiso calc 1 . .
    C C10 0.5033(11) 0.80409(13) 0.2329(2) 0.0398(10) Uani d 1 . .
    H H10A 0.299784 0.786924 0.226436 0.048 Uiso calc 1 . .
    H H10B 0.642730 0.789453 0.271740 0.048 Uiso calc 1 . .
    C C11 0.6795(10) 0.80606(13) 0.1589(2) 0.0354(10) Uani d 1 . .
    C C12 0.7625(11) 0.84561(13) 0.1265(2) 0.0448(11) Uani d 1 . .
    H H12 0.710554 0.872465 0.150633 0.054 Uiso calc 1 . .
    C C13 0.9232(11) 0.84628(14) 0.0580(2) 0.0450(11) Uani d 1 . .
    H H13 0.984284 0.873501 0.036313 0.054 Uiso calc 1 . .
    C C14 0.9919(12) 0.80761(15) 0.0224(2) 0.0480(12) Uani d 1 . .
    H H14 1.094006 0.808065 -0.024903 0.058 Uiso calc 1 . .
    C C15 0.9126(11) 0.76768(14) 0.0551(2) 0.0423(11) Uani d 1 . .
    H H15 0.966015 0.740945 0.030771 0.051 Uiso calc 1 . .
    C C16 0.7551(10) 0.76661(13) 0.1237(2) 0.0373(10) Uani d 1 . .
    C C17 0.6723(10) 0.72256(13) 0.1557(2) 0.0379(10) Uani d 1 . .
    H H17A 0.435428 0.720709 0.164025 0.045 Uiso calc 1 . .
    H H17B 0.731743 0.698988 0.120249 0.045 Uiso calc 1 . .
    C C18 0.8140(10) 0.67807(13) 0.2630(2) 0.0356(9) Uani d 1 . .
    C C19 0.9606(11) 0.67506(13) 0.3342(2) 0.0409(10) Uani d 1 . .
    H H19 1.076982 0.699462 0.354664 0.049 Uiso calc 1 . .
    C C20 0.9379(11) 0.63689(13) 0.3750(2) 0.0401(10) Uani d 1 . .
    H H20 1.042585 0.634982 0.423233 0.048 Uiso calc 1 . .
    C C21 0.7635(10) 0.60098(13) 0.3468(2) 0.0371(10) Uani d 1 . .
    C C22 0.6138(11) 0.60482(13) 0.2760(2) 0.0425(11) Uani d 1 . .
    H H22 0.492468 0.580709 0.256080 0.051 Uiso calc 1 . .
    C C23 0.6371(11) 0.64284(13) 0.2340(2) 0.0401(10) Uani d 1 . .
    H H23 0.532883 0.644826 0.185779 0.048 Uiso calc 1 . .
    C C24 0.7334(11) 0.56101(13) 0.3937(2) 0.0409(10) Uani d 1 . .
    C C25 0.4948(13) 0.48973(13) 0.3986(2) 0.0482(12) Uani d 1 . .
    H H25A 0.339269 0.497428 0.437999 0.058 Uiso calc 1 . .
    H H25B 0.691693 0.476743 0.423019 0.058 Uiso calc 1 . .
    C C26 0.3423(13) 0.45777(15) 0.3436(3) 0.0589(14) Uani d 1 . .
    H H26A 0.155045 0.471632 0.317818 0.071 Uiso calc 1 . .
    H H26B 0.269823 0.431611 0.370632 0.071 Uiso calc 1 . .
    H H26C 0.502635 0.449206 0.306554 0.071 Uiso calc 1 . .
loop_
    _atom_site_aniso_label
    _atom_site_aniso_U_11
    _atom_site_aniso_U_22
    _atom_site_aniso_U_33
    _atom_site_aniso_U_12
    _atom_site_aniso_U_13
    _atom_site_aniso_U_23
    O1 0.052(2) 0.0450(18) 0.0462(17) 0.0001(15) 0.0076(15) -0.0061(15)
    O2 0.068(2) 0.0485(19) 0.0494(19) -0.0047(17) 0.0078(17) 0.0046(16)
    O3 0.057(2) 0.0333(15) 0.0428(17) 0.0021(14) 0.0062(15) -0.0005(14)
    O4 0.0489(19) 0.0349(15) 0.0381(15) -0.0042(13) -0.0019(14) 0.0061(13)
    O5 0.087(3) 0.0444(18) 0.0361(17) -0.0071(17) -0.0070(17) 0.0068(15)
    O6 0.080(2) 0.0339(16) 0.0376(16) -0.0082(15) -0.0001(16) 0.0047(13)
    C1 0.106(5) 0.064(4) 0.094(4) 0.007(4) 0.053(4) -0.005(3)
    C2 0.052(3) 0.057(3) 0.043(3) -0.003(2) 0.009(2) -0.004(2)
    C3 0.048(3) 0.044(3) 0.037(2) -0.002(2) -0.004(2) -0.002(2)
    C4 0.038(2) 0.041(2) 0.038(2) -0.0024(19) -0.0018(19) 0.000(2)
    C5 0.052(3) 0.036(2) 0.044(2) -0.007(2) -0.001(2) 0.005(2)
    C6 0.048(3) 0.035(2) 0.044(2) -0.001(2) 0.001(2) -0.001(2)
    C7 0.047(3) 0.035(2) 0.036(2) 0.0005(19) -0.005(2) -0.0017(19)
    C8 0.061(3) 0.035(2) 0.040(2) -0.002(2) 0.000(2) 0.005(2)
    C9 0.063(3) 0.033(2) 0.041(2) 0.003(2) -0.002(2) -0.002(2)
    C10 0.044(3) 0.032(2) 0.044(2) 0.0010(19) -0.001(2) 0.0009(19)
    C11 0.035(2) 0.035(2) 0.036(2) -0.0021(18) -0.0052(18) 0.0018(18)
    C12 0.059(3) 0.030(2) 0.045(2) -0.001(2) -0.010(2) 0.004(2)
    C13 0.054(3) 0.041(2) 0.040(2) -0.010(2) -0.002(2) 0.013(2)
    C14 0.056(3) 0.053(3) 0.035(2) -0.007(2) -0.001(2) 0.010(2)
    C15 0.046(3) 0.043(2) 0.038(2) -0.001(2) 0.000(2) -0.003(2)
    C16 0.043(3) 0.034(2) 0.034(2) -0.0009(19) -0.0085(19) 0.0036(18)
    C17 0.040(3) 0.039(2) 0.034(2) -0.0006(19) -0.0002(19) 0.0014(19)
    C18 0.039(3) 0.034(2) 0.034(2) 0.0021(18) 0.0059(19) 0.0024(18)
    C19 0.048(3) 0.034(2) 0.041(2) -0.003(2) 0.001(2) -0.004(2)
    C20 0.048(3) 0.039(2) 0.033(2) 0.004(2) -0.001(2) 0.0024(19)
    C21 0.046(3) 0.031(2) 0.034(2) 0.0054(19) 0.0058(19) -0.0012(18)
    C22 0.057(3) 0.034(2) 0.036(2) -0.005(2) 0.000(2) -0.0010(19)
    C23 0.051(3) 0.038(2) 0.031(2) 0.001(2) 0.003(2) -0.0007(19)
    C24 0.050(3) 0.035(2) 0.039(2) -0.003(2) 0.008(2) -0.001(2)
    C25 0.072(3) 0.031(2) 0.042(2) -0.006(2) 0.000(2) 0.008(2)
    C26 0.079(4) 0.039(3) 0.059(3) -0.004(2) -0.004(3) 0.005(2)
_geom_special_details
;
 All esds (except the esd in the dihedral angle between two l.s. planes)
 are estimated using the full covariance matrix.  The cell esds are taken
 into account individually in the estimation of esds in distances, angles
 and torsion angles; correlations between esds in cell parameters are only
 used when they are defined by crystal symmetry.  An approximate (isotropic)
 treatment of cell esds is used for estimating esds involving l.s. planes.
;
loop_
    _geom_bond_atom_site_label_1
    _geom_bond_atom_site_label_2
    _geom_bond_site_symmetry_2
    _geom_bond_distance
    _geom_bond_publ_flag
    O1 C3 . 1.351(5) ?
    O1 C2 . 1.446(5) ?
    O2 C3 . 1.196(5) ?
    O3 C7 . 1.362(5) ?
    O3 C10 . 1.432(5) ?
    O4 C18 . 1.364(4) ?
    O4 C17 . 1.453(4) ?
    O5 C24 . 1.208(5) ?
    O6 C24 . 1.343(5) ?
    O6 C25 . 1.449(5) ?
    C1 C2 . 1.487(7) ?
    C1 H1A . 0.9800 ?
    C1 H1B . 0.9800 ?
    C1 H1C . 0.9800 ?
    C2 H2A . 0.9900 ?
    C2 H2B . 0.9900 ?
    C3 C4 . 1.497(6) ?
    C4 C9 . 1.373(6) ?
    C4 C5 . 1.389(6) ?
    C5 C6 . 1.402(6) ?
    C5 H5 . 0.9500 ?
    C6 C7 . 1.384(6) ?
    C6 H6 . 0.9500 ?
    C7 C8 . 1.395(6) ?
    C8 C9 . 1.385(6) ?
    C8 H8 . 0.9500 ?
    C9 H9 . 0.9500 ?
    C10 C11 . 1.521(6) ?
    C10 H10A . 0.9900 ?
    C10 H10B . 0.9900 ?
    C11 C12 . 1.381(6) ?
    C11 C16 . 1.393(5) ?
    C12 C13 . 1.402(6) ?
    C12 H12 . 0.9500 ?
    C13 C14 . 1.369(6) ?
    C13 H13 . 0.9500 ?
    C14 C15 . 1.390(6) ?
    C14 H14 . 0.9500 ?
    C15 C16 . 1.396(6) ?
    C15 H15 . 0.9500 ?
    C16 C17 . 1.499(5) ?
    C17 H17A . 0.9900 ?
    C17 H17B . 0.9900 ?
    C18 C23 . 1.386(5) ?
    C18 C19 . 1.389(6) ?
    C19 C20 . 1.374(5) ?
    C19 H19 . 0.9500 ?
    C20 C21 . 1.392(5) ?
    C20 H20 . 0.9500 ?
    C21 C22 . 1.389(5) ?
    C21 C24 . 1.482(6) ?
    C22 C23 . 1.381(5) ?
    C22 H22 . 0.9500 ?
    C23 H23 . 0.9500 ?
    C25 C26 . 1.503(6) ?
    C25 H25A . 0.9900 ?
    C25 H25B . 0.9900 ?
    C26 H26A . 0.9800 ?
    C26 H26B . 0.9800 ?
    C26 H26C . 0.9800 ?
loop_
    _geom_angle_atom_site_label_1
    _geom_angle_atom_site_label_2
    _geom_angle_atom_site_label_3
    _geom_angle_site_symmetry_1
    _geom_angle_site_symmetry_3
    _geom_angle
    _geom_angle_publ_flag
    C3 O1 C2 . . 114.9(3) ?
    C7 O3 C10 . . 117.2(3) ?
    C18 O4 C17 . . 116.7(3) ?
    C24 O6 C25 . . 117.1(3) ?
    C2 C1 H1A . . 109.5 ?
    C2 C1 H1B . . 109.5 ?
    H1A C1 H1B . . 109.5 ?
    C2 C1 H1C . . 109.5 ?
    H1A C1 H1C . . 109.5 ?
    H1B C1 H1C . . 109.5 ?
    O1 C2 C1 . . 108.6(4) ?
    O1 C2 H2A . . 110.0 ?
    C1 C2 H2A . . 110.0 ?
    O1 C2 H2B . . 110.0 ?
    C1 C2 H2B . . 110.0 ?
    H2A C2 H2B . . 108.4 ?
    O2 C3 O1 . . 123.6(4) ?
    O2 C3 C4 . . 124.5(4) ?
    O1 C3 C4 . . 111.8(4) ?
    C9 C4 C5 . . 119.8(4) ?
    C9 C4 C3 . . 122.8(4) ?
    C5 C4 C3 . . 117.3(4) ?
    C4 C5 C6 . . 120.1(4) ?
    C4 C5 H5 . . 120.0 ?
    C6 C5 H5 . . 120.0 ?
    C7 C6 C5 . . 119.5(4) ?
    C7 C6 H6 . . 120.3 ?
    C5 C6 H6 . . 120.3 ?
    O3 C7 C6 . . 124.9(4) ?
    O3 C7 C8 . . 115.0(4) ?
    C6 C7 C8 . . 120.1(4) ?
    C9 C8 C7 . . 119.6(4) ?
    C9 C8 H8 . . 120.2 ?
    C7 C8 H8 . . 120.2 ?
    C4 C9 C8 . . 120.9(4) ?
    C4 C9 H9 . . 119.6 ?
    C8 C9 H9 . . 119.6 ?
    O3 C10 C11 . . 108.8(3) ?
    O3 C10 H10A . . 109.9 ?
    C11 C10 H10A . . 109.9 ?
    O3 C10 H10B . . 109.9 ?
    C11 C10 H10B . . 109.9 ?
    H10A C10 H10B . . 108.3 ?
    C12 C11 C16 . . 120.1(4) ?
    C12 C11 C10 . . 121.7(4) ?
    C16 C11 C10 . . 118.2(4) ?
    C11 C12 C13 . . 120.2(4) ?
    C11 C12 H12 . . 119.9 ?
    C13 C12 H12 . . 119.9 ?
    C14 C13 C12 . . 119.9(4) ?
    C14 C13 H13 . . 120.1 ?
    C12 C13 H13 . . 120.1 ?
    C13 C14 C15 . . 120.2(4) ?
    C13 C14 H14 . . 119.9 ?
    C15 C14 H14 . . 119.9 ?
    C14 C15 C16 . . 120.4(4) ?
    C14 C15 H15 . . 119.8 ?
    C16 C15 H15 . . 119.8 ?
    C11 C16 C15 . . 119.2(4) ?
    C11 C16 C17 . . 122.9(4) ?
    C15 C16 C17 . . 117.9(4) ?
    O4 C17 C16 . . 108.5(3) ?
    O4 C17 H17A . . 110.0 ?
    C16 C17 H17A . . 110.0 ?
    O4 C17 H17B . . 110.0 ?
    C16 C17 H17B . . 110.0 ?
    H17A C17 H17B . . 108.4 ?
    O4 C18 C23 . . 124.2(3) ?
    O4 C18 C19 . . 115.9(3) ?
    C23 C18 C19 . . 119.8(4) ?
    C20 C19 C18 . . 120.2(4) ?
    C20 C19 H19 . . 119.9 ?
    C18 C19 H19 . . 119.9 ?
    C19 C20 C21 . . 120.9(4) ?
    C19 C20 H20 . . 119.5 ?
    C21 C20 H20 . . 119.5 ?
    C22 C21 C20 . . 118.1(4) ?
    C22 C21 C24 . . 122.5(4) ?
    C20 C21 C24 . . 119.4(4) ?
    C23 C22 C21 . . 121.6(4) ?
    C23 C22 H22 . . 119.2 ?
    C21 C22 H22 . . 119.2 ?
    C22 C23 C18 . . 119.3(4) ?
    C22 C23 H23 . . 120.4 ?
    C18 C23 H23 . . 120.4 ?
    O5 C24 O6 . . 123.5(4) ?
    O5 C24 C21 . . 124.8(4) ?
    O6 C24 C21 . . 111.6(3) ?
    O6 C25 C26 . . 106.8(3) ?
    O6 C25 H25A . . 110.4 ?
    C26 C25 H25A . . 110.4 ?
    O6 C25 H25B . . 110.4 ?
    C26 C25 H25B . . 110.4 ?
    H25A C25 H25B . . 108.6 ?
    C25 C26 H26A . . 109.5 ?
    C25 C26 H26B . . 109.5 ?
    H26A C26 H26B . . 109.5 ?
    C25 C26 H26C . . 109.5 ?
    H26A C26 H26C . . 109.5 ?
    H26B C26 H26C . . 109.5 ?
loop_
    _geom_torsion_atom_site_label_1
    _geom_torsion_atom_site_label_2
    _geom_torsion_atom_site_label_3
    _geom_torsion_atom_site_label_4
    _geom_torsion_site_symmetry_1
    _geom_torsion_site_symmetry_2
    _geom_torsion_site_symmetry_3
    _geom_torsion_site_symmetry_4
    _geom_torsion
    _geom_torsion_publ_flag
    C3 O1 C2 C1 . . . . 173.3(4) ?
    C2 O1 C3 O2 . . . . -1.4(6) ?
    C2 O1 C3 C4 . . . . 179.9(4) ?
    O2 C3 C4 C9 . . . . 179.7(4) ?
    O1 C3 C4 C9 . . . . -1.6(6) ?
    O2 C3 C4 C5 . . . . 0.5(6) ?
    O1 C3 C4 C5 . . . . 179.2(4) ?
    C9 C4 C5 C6 . . . . 0.6(6) ?
    C3 C4 C5 C6 . . . . 179.7(4) ?
    C4 C5 C6 C7 . . . . -1.6(6) ?
    C10 O3 C7 C6 . . . . 0.5(6) ?
    C10 O3 C7 C8 . . . . 179.6(4) ?
    C5 C6 C7 O3 . . . . -178.7(4) ?
    C5 C6 C7 C8 . . . . 2.3(6) ?
    O3 C7 C8 C9 . . . . 179.0(4) ?
    C6 C7 C8 C9 . . . . -1.9(6) ?
    C5 C4 C9 C8 . . . . -0.2(7) ?
    C3 C4 C9 C8 . . . . -179.3(4) ?
    C7 C8 C9 C4 . . . . 0.8(7) ?
    C7 O3 C10 C11 . . . . 179.6(3) ?
    O3 C10 C11 C12 . . . . 3.7(5) ?
    O3 C10 C11 C16 . . . . -175.9(3) ?
    C16 C11 C12 C13 . . . . 0.0(6) ?
    C10 C11 C12 C13 . . . . -179.6(4) ?
    C11 C12 C13 C14 . . . . 1.4(6) ?
    C12 C13 C14 C15 . . . . -2.2(7) ?
    C13 C14 C15 C16 . . . . 1.6(6) ?
    C12 C11 C16 C15 . . . . -0.5(6) ?
    C10 C11 C16 C15 . . . . 179.1(4) ?
    C12 C11 C16 C17 . . . . 180.0(4) ?
    C10 C11 C16 C17 . . . . -0.4(6) ?
    C14 C15 C16 C11 . . . . -0.3(6) ?
    C14 C15 C16 C17 . . . . 179.2(4) ?
    C18 O4 C17 C16 . . . . -178.1(3) ?
    C11 C16 C17 O4 . . . . -63.9(5) ?
    C15 C16 C17 O4 . . . . 116.6(4) ?
    C17 O4 C18 C23 . . . . 5.0(6) ?
    C17 O4 C18 C19 . . . . -173.7(4) ?
    O4 C18 C19 C20 . . . . -179.5(4) ?
    C23 C18 C19 C20 . . . . 1.7(7) ?
    C18 C19 C20 C21 . . . . -1.2(7) ?
    C19 C20 C21 C22 . . . . 0.1(7) ?
    C19 C20 C21 C24 . . . . -177.6(4) ?
    C20 C21 C22 C23 . . . . 0.5(7) ?
    C24 C21 C22 C23 . . . . 178.1(4) ?
    C21 C22 C23 C18 . . . . 0.0(7) ?
    O4 C18 C23 C22 . . . . -179.8(4) ?
    C19 C18 C23 C22 . . . . -1.1(7) ?
    C25 O6 C24 O5 . . . . 5.8(7) ?
    C25 O6 C24 C21 . . . . -171.7(4) ?
    C22 C21 C24 O5 . . . . -170.3(5) ?
    C20 C21 C24 O5 . . . . 7.3(7) ?
    C22 C21 C24 O6 . . . . 7.1(6) ?
    C20 C21 C24 O6 . . . . -175.2(4) ?
    C24 O6 C25 C26 . . . . -177.3(4) ?
loop_
    _geom_hbond_atom_site_label_D
    _geom_hbond_atom_site_label_H
    _geom_hbond_atom_site_label_A
    _geom_hbond_site_symmetry_A
    _geom_hbond_distance_DH
    _geom_hbond_distance_HA
    _geom_hbond_distance_DA
    _geom_hbond_angle_DHA
    _geom_hbond_publ_flag
    C9 H9 O1 . 0.95 2.42 2.746(5) 100 yes
    C12 H12 O3 . 0.95 2.35 2.714(5) 102 yes
    C22 H22 O6 . 0.95 2.40 2.728(5) 100 yes
    C17 H17B O2 4_775 0.99 2.54 3.429(5) 150 yes
    C25 H25A O5 3_666 0.99 2.60 3.234(5) 122 yes
_shelx_space_group_comment
;
The symmetry employed for this shelxl refinement is uniquely defined
by the following loop, which should always be used as a source of
symmetry information in preference to the above space-group names.
They are only intended as comments.
;
_shelx_estimated_absorpt_T_min     0.979
_shelx_estimated_absorpt_T_max     0.998
_shelx_hkl_file
;
   0   0  -2   20.65    0.91
   0   0  -3   -1.38    1.56
   0   0  -4 1119.61   42.21
   0   0  -5    1.12    1.73
   0   0  -5    8.68    1.51
   0   0  -6  224.13    6.74
   0   0  -6  219.91    5.80
   0   0  -7   -1.72    1.87
   0   0  -7    1.48    1.49
   0   0  -8  437.66   15.85
   0   0  -8  432.54   10.86
   0   0  -8  465.87   14.67
   0   0  -9   -1.11    2.20
   0   0  -9   -2.06    1.89
   0   0  -9   -0.81    1.80
   0   0 -10 2396.58  189.69
   0   0 -10 2323.44  168.17
   0   0 -10 2357.63  185.56
   0   0 -11   -1.83    3.32
   0   0 -11    2.16    2.09
   0   0 -11    1.28    2.71
   0   0 -12   16.51    2.97
   0   0 -12   14.41    1.87
   0   0 -12   12.66    3.26
   0   0 -13    2.59    3.00
   0   0 -13    3.53    2.48
   0   0 -13   -0.06    3.29
   0   0 -14   39.33    5.56
   0   0 -14   49.10    2.86
   0   0 -14   48.98    4.91
   0   0 -15    1.61    3.69
   0   0 -15    6.52    2.97
   0   0 -15   -1.02    4.02
   0   0 -16   50.12    6.66
   0   0 -16   46.08    3.30
   0   0 -16   45.48    5.59
   0   0 -17   -6.97    4.21
   0   0 -17    1.28    3.31
   0   0 -17    0.63    4.64
   0   0 -18   57.79    6.22
   0   0 -18   48.80    3.98
   0   0 -18   68.48    7.00
   0   0 -19   -0.23    6.10
   0   0 -19    2.72    3.74
   0   0 -19   -0.06    4.10
   0   0 -20   -0.95    5.00
   0   0 -20    1.08    4.14
   0   0 -20    1.00    5.60
   0   0 -21   -0.73    7.06
   0   0 -21    2.26    3.28
   0   0 -21    3.26    4.69
   0   0 -22    3.68    5.85
   0   0 -22    2.72    4.75
   0   0 -22    6.35    6.49
   0   0 -23   -2.54    8.16
   0   1   2  107.47    1.91
   0   1  -2  109.85    1.61
   0  -1  -2  109.43    1.91
   0   1  -3  822.22   22.32
   0  -1  -3  804.82   21.89
   0   1  -4  290.47    6.48
   0   1  -4  293.29    7.60
   0  -1  -4  302.08    6.40
   0   1  -5    0.19    1.69
   0   1  -5    0.24    2.54
   0  -1  -5   -2.07    1.52
   0   1  -6  300.79    8.14
   0   1  -6  311.36    6.62
   0  -1  -6  303.36    8.54
   0  -1  -6  297.62    6.31
   0   1  -7  364.20   12.17
   0   1  -7  360.62    9.68
   0  -1  -7  363.79   10.91
   0  -1  -7  355.68    8.14
   0  -1  -7  353.22    9.16
   0   1  -8    8.39    2.44
   0  -1  -8   11.89    2.10
   0  -1  -8   15.57    2.74
   0   1  -9   -1.94    1.26
   0   1  -9   -0.97    2.32
   0   1  -9   -1.16    1.72
   0  -1  -9   -1.31    1.50
   0  -1  -9    3.96    2.67
   0  -1  -9    1.94    1.98
   0   1 -10  178.04    5.08
   0   1 -10  177.81    6.50
   0   1 -10  165.91    6.26
   0  -1 -10  172.31    5.64
   0  -1 -10  168.81    7.26
   0  -1 -10  169.91    6.77
   0   1 -11   98.79    4.71
   0   1 -11  100.42    3.01
   0   1 -11   99.90    4.58
   0  -1 -11   96.91    3.30
   0  -1 -11   99.38    3.95
   0   1 -12   15.63    2.33
   0   1 -12   16.26    4.05
   0   1 -12   18.67    3.24
   0  -1 -12   12.22    2.04
   0  -1 -12   16.96    3.71
   0  -1 -12   15.89    3.47
   0   1 -13   16.55    2.51
   0   1 -13   18.61    3.43
   0   1 -13   24.60    3.45
   0  -1 -13   16.74    2.89
   0  -1 -13   11.90    3.07
   0  -1 -13   14.01    2.92
   0   1 -14   -0.91    2.55
   0   1 -14   -1.68    3.44
   0   1 -14    2.10    2.68
   0  -1 -14    0.84    2.16
   0  -1 -14    6.90    3.24
   0  -1 -14    0.00    3.81
   0   1 -15    2.07    3.89
   0   1 -15    7.02    3.78
   0   1 -15    2.03    2.85
   0  -1 -15    4.39    4.60
   0  -1 -15    6.47    3.12
   0  -1 -15    2.45    3.18
   0   1 -16   -1.00    3.99
   0   1 -16    2.31    2.30
   0   1 -16   -0.52    3.23
   0  -1 -16   -5.06    3.79
   0  -1 -16   -1.11    2.44
   0  -1 -16   -0.56    4.30
   0   1 -17    6.58    4.48
   0   1 -17   13.79    5.73
   0   1 -17    2.12    3.25
   0  -1 -17    7.46    3.99
   0  -1 -17    2.40    3.48
   0  -1 -17    1.26    3.59
   0   1 -18    8.26    3.74
   0   1 -18    8.62    4.73
   0   1 -18    4.11    2.75
   0  -1 -18   12.37    5.64
   0  -1 -18    7.71    2.99
   0  -1 -18    6.08    5.23
   0   1 -19   15.85    3.87
   0   1 -19   12.27    5.21
   0   1 -19   14.20    5.46
   0  -1 -19    6.36    4.21
   0  -1 -19    7.24    4.97
   0  -1 -19   22.62    5.92
   0   1 -20   12.05    5.92
   0   1 -20    9.80    5.50
   0   1 -20    9.95    4.20
   0  -1 -20   17.85    6.86
   0  -1 -20    7.38    4.55
   0  -1 -20   20.07    4.98
   0   1 -21   -1.06    5.60
   0   1 -21    6.68    3.16
   0   1 -21   -2.43    5.83
   0  -1 -21    0.84    5.26
   0  -1 -21    2.35    3.40
   0  -1 -21    0.70    6.28
   0   1 -22   -2.65    6.19
   0   1 -22    6.67    7.93
   0   1 -22    5.19    4.55
   0  -1 -22   10.61    5.63
   0  -1 -22   -0.95    5.03
   0  -1 -22    8.62    5.32
   0   1 -23    6.03    6.52
   0  -1 -23    5.17    6.08
   0  -1 -23    3.60    3.93
   0  -1 -23    2.90    7.25
   0   2  -1    0.27    0.48
   0  -2  -1   -0.41    0.49
   0  -2   1   -0.13    0.25
   0   2   2  969.74   30.57
   0   2  -2 1041.53   28.94
   0  -2  -2  979.96   30.31
   0  -2  -2 1035.76   29.25
   0   2   3   15.90    1.44
   0   2  -3   16.21    1.13
   0  -2   3   15.36    1.09
   0  -2  -3   15.26    1.40
   0  -2  -3   17.35    1.39
   0   2  -4 1450.43   60.31
   0  -2  -4 1413.00   64.62
   0  -2  -4 1431.08   62.40
   0   2  -5  144.20    4.64
   0   2  -5  162.22    3.81
   0  -2  -5  153.87    4.24
   0  -2  -5  153.91    4.43
   0   2  -6    9.90    2.99
   0   2  -6   11.44    1.71
   0  -2  -6   14.46    2.07
   0  -2  -6   13.43    1.92
   0   2  -7    8.46    2.35
   0   2  -7   11.10    1.81
   0  -2  -7    6.45    2.23
   0  -2  -7    7.30    1.57
   0   2  -8   10.87    3.29
   0   2  -8    1.32    2.10
   0  -2  -8    0.62    2.44
   0  -2  -8    4.14    1.67
   0   2  -9   95.04    4.22
   0   2  -9   89.81    3.79
   0  -2  -9   90.16    3.33
   0  -2  -9   85.22    3.71
   0  -2  -9   94.43    3.68
   0   2 -10  249.67    6.66
   0   2 -10  262.18    9.07
   0   2 -10  260.88    8.27
   0  -2 -10  251.94    7.89
   0  -2 -10  259.21    7.79
   0  -2 -10  250.24    9.34
   0   2 -11  117.65    3.79
   0   2 -11  116.97    5.39
   0   2 -11  126.59    4.85
   0  -2 -11  111.88    3.82
   0  -2 -11  113.03    5.58
   0  -2 -11  114.94    4.60
   0   2 -12   10.86    2.19
   0   2 -12   15.07    3.27
   0   2 -12   19.06    3.00
   0  -2 -12   13.05    2.79
   0  -2 -12   16.72    2.69
   0  -2 -12   12.47    3.50
   0   2 -13    1.58    1.73
   0   2 -13   -0.31    4.28
   0   2 -13    5.03    3.02
   0  -2 -13    2.78    2.08
   0  -2 -13    0.56    2.74
   0  -2 -13    3.73    3.63
   0   2 -14   39.41    3.21
   0   2 -14   39.03    4.68
   0   2 -14   45.72    3.53
   0  -2 -14   44.64    4.00
   0  -2 -14   43.79    5.23
   0  -2 -14   50.79    3.93
   0   2 -15   16.73    3.06
   0   2 -15   28.24    4.44
   0   2 -15   26.16    4.25
   0  -2 -15   21.72    3.68
   0  -2 -15   27.78    4.01
   0  -2 -15   19.68    4.93
   0   2 -16   58.74    4.24
   0   2 -16   66.60    5.99
   0   2 -16   65.85    4.69
   0  -2 -16   67.17    5.16
   0  -2 -16   63.39    5.21
   0  -2 -16   75.00    5.16
   0   2 -17   32.00    3.81
   0   2 -17   42.56    5.62
   0   2 -17   34.29    5.07
   0  -2 -17   35.67    4.54
   0  -2 -17   39.05    6.17
   0  -2 -17   41.05    5.99
   0   2 -18   16.29    3.78
   0   2 -18   23.88    6.88
   0   2 -18   11.02    3.64
   0  -2 -18   17.66    4.53
   0  -2 -18   19.06    4.25
   0  -2 -18   17.39    4.59
   0   2 -19    2.97    4.85
   0   2 -19   -1.75    5.10
   0   2 -19   -1.20    3.49
   0  -2 -19    1.84    5.73
   0  -2 -19   -3.07    4.16
   0  -2 -19    1.46    5.60
   0   2 -20   26.32    4.96
   0   2 -20   52.17    8.86
   0   2 -20   45.28    5.31
   0  -2 -20   39.47    5.67
   0  -2 -20   46.14    6.19
   0  -2 -20   51.70    6.17
   0   2 -21    3.19    5.56
   0   2 -21    1.83    5.84
   0   2 -21   10.14    3.13
   0  -2 -21    0.66    5.27
   0  -2 -21   -0.02    3.64
   0  -2 -21    4.39    5.04
   0   2 -22    5.24    6.30
   0  -2 -22   -0.56    7.34
   0  -2 -22    2.35    5.16
   0  -2 -22   10.06    6.98
   0   2 -23   -1.05    6.54
   0  -2 -23    5.20    5.67
   0   3   0    0.84    0.66
   0  -3   0   -0.97    0.56
   0   3   1  422.27    8.37
   0   3  -1  425.39    7.41
   0  -3   1  446.00    7.64
   0   3   2 1969.01  108.30
   0   3  -2 2045.72  101.19
   0  -3  -2 1962.54  107.14
   0   3   3    1.23    1.04
   0   3  -3    0.68    0.99
   0  -3   3    4.08    0.88
   0  -3  -3    3.73    2.08
   0  -3  -3    0.77    1.07
   0   3   4  265.25    6.34
   0   3  -4  279.73    5.62
   0  -3   4  275.49    5.70
   0  -3  -4  271.44    6.96
   0  -3  -4  283.42    6.31
   0   3  -5    3.13    1.41
   0  -3  -5    4.44    1.60
   0  -3  -5    3.81    1.64
   0   3  -6    7.29    2.46
   0   3  -6    3.28    1.50
   0  -3  -6    1.00    1.76
   0  -3  -6    4.90    1.58
   0   3  -7  213.98    7.21
   0   3  -7  227.30    5.59
   0  -3  -7  212.25    6.01
   0  -3  -7  210.33    5.31
   0   3  -8   -0.08    2.58
   0   3  -8    1.23    1.87
   0  -3  -8   -2.05    2.17
   0  -3  -8   -1.99    2.23
   0   3  -9  136.43    7.06
   0   3  -9  145.95    4.66
   0  -3  -9  144.24    5.14
   0  -3  -9  140.19    4.16
   0   3 -10   32.64    3.32
   0   3 -10   29.66    2.62
   0  -3 -10   26.45    2.39
   0  -3 -10   30.55    2.21
   0  -3 -10   25.77    2.71
   0   3 -11    0.80    1.78
   0   3 -11    2.91    3.01
   0   3 -11    3.74    2.46
   0  -3 -11    4.61    2.55
   0  -3 -11    3.46    2.24
   0  -3 -11    1.64    3.17
   0   3 -12  193.11    6.04
   0   3 -12  211.73    8.97
   0   3 -12  217.46    7.88
   0  -3 -12  204.38    6.40
   0  -3 -12  204.12    8.80
   0  -3 -12  200.17    7.42
   0   3 -13   24.53    2.45
   0   3 -13   24.39    4.02
   0   3 -13   22.00    3.36
   0  -3 -13   22.19    2.60
   0  -3 -13   24.95    3.13
   0  -3 -13   25.12    4.17
   0   3 -14   18.62    2.74
   0   3 -14   14.08    4.30
   0   3 -14   20.10    3.57
   0  -3 -14   19.36    3.64
   0  -3 -14   22.84    3.22
   0  -3 -14   28.71    3.57
   0   3 -15   -1.18    3.46
   0   3 -15   -1.11    4.11
   0   3 -15   -0.56    2.52
   0  -3 -15   -0.09    4.15
   0  -3 -15   -0.30    2.64
   0  -3 -15    0.61    3.39
   0   3 -16   27.21    3.29
   0   3 -16   30.76    6.56
   0   3 -16   28.24    4.35
   0  -3 -16   30.17    4.34
   0  -3 -16   33.29    4.07
   0  -3 -16   35.06    5.57
   0   3 -17    4.97    2.99
   0   3 -17   16.73    4.71
   0   3 -17    6.45    4.22
   0  -3 -17    6.98    3.06
   0  -3 -17    7.35    3.82
   0  -3 -17    5.07    3.99
   0   3 -18    9.60    4.57
   0   3 -18    9.35    5.30
   0   3 -18    5.10    3.26
   0  -3 -18   10.03    5.46
   0  -3 -18   10.58    4.26
   0  -3 -18    8.01    5.74
   0   3 -19    3.54    4.63
   0   3 -19    0.57    5.29
   0   3 -19    3.42    3.30
   0  -3 -19    2.55    4.35
   0  -3 -19    3.39    3.39
   0  -3 -19   -0.18    4.57
   0   3 -20    7.17    4.98
   0   3 -20    9.12    5.58
   0   3 -20    4.81    3.65
   0  -3 -20    0.15    4.75
   0  -3 -20    3.41    4.62
   0  -3 -20    0.29    6.34
   0   3 -21   19.93    5.78
   0   3 -21   29.49    8.84
   0   3 -21   17.11    4.35
   0  -3 -21   19.72    7.16
   0  -3 -21   15.86    4.32
   0  -3 -21   24.94    7.76
   0   3 -22   10.69    6.30
   0  -3 -22    0.66    5.32
   0  -3 -22   -2.90    5.28
   0  -3 -22    1.58    5.69
   0  -3 -23    5.31    7.76
   0   4   0 2297.15  140.66
   0  -4   0 2374.85  147.38
   0   4   1  831.70   24.91
   0   4  -1  834.61   23.28
   0  -4  -1  837.31   24.85
   0  -4   1  858.06   23.98
   0   4   2    4.58    1.65
   0   4  -2    7.12    1.30
   0  -4  -2    7.22    1.50
   0  -4   2    7.17    0.95
   0   4   3 2111.60  111.59
   0   4   3 1997.31  122.56
   0   4  -3 2157.72  116.52
   0  -4   3 1997.98  107.96
   0  -4  -3 2078.45  126.24
   0  -4  -3 2146.93  114.04
   0   4   4  681.56   18.44
   0   4  -4  700.57   18.88
   0  -4   4  710.71   19.01
   0  -4  -4  692.57   22.88
   0  -4  -4  703.97   19.00
   0   4  -5  366.18    7.54
   0  -4   5  357.63    7.65
   0  -4  -5  373.76    9.81
   0  -4  -5  365.73    8.38
   0   4  -6   74.68    3.88
   0   4  -6   71.93    2.24
   0  -4  -6   81.96    2.70
   0  -4  -6   75.08    2.79
   0   4  -7   22.45    3.23
   0   4  -7   21.50    1.69
   0  -4  -7   21.78    2.15
   0  -4  -7   19.18    2.04
   0   4  -8   50.68    4.03
   0   4  -8   56.22    2.93
   0  -4  -8   58.57    2.97
   0  -4  -8   56.44    2.64
   0   4  -9  614.53   25.51
   0   4  -9  626.95   20.55
   0  -4  -9  628.73   22.45
   0  -4  -9  626.35   20.92
   0   4 -10  125.95    6.17
   0   4 -10  131.51    4.31
   0  -4 -10  133.51    5.23
   0  -4 -10  128.60    5.31
   0   4 -11  132.91    6.58
   0   4 -11  129.08    4.82
   0  -4 -11  138.31    4.69
   0  -4 -11  135.82    5.70
   0  -4 -11  132.13    5.42
   0   4 -12   15.15    2.03
   0   4 -12   21.72    5.07
   0   4 -12   22.47    2.78
   0  -4 -12   18.97    2.46
   0  -4 -12   18.80    2.50
   0  -4 -12   10.62    4.04
   0   4 -13   10.85    2.15
   0   4 -13   17.35    4.03
   0   4 -13   14.68    2.92
   0  -4 -13    8.10    3.34
   0  -4 -13   14.24    3.48
   0  -4 -13   11.36    3.22
   0   4 -14   14.50    2.54
   0   4 -14   20.92    4.46
   0   4 -14   17.91    3.47
   0  -4 -14   21.11    3.88
   0  -4 -14   17.18    3.97
   0  -4 -14   18.51    3.65
   0   4 -15   53.31    5.84
   0   4 -15   48.90    4.56
   0  -4 -15   48.23    4.22
   0  -4 -15   52.33    3.84
   0  -4 -15   49.68    4.81
   0   4 -16    8.72    2.84
   0   4 -16   14.54    4.93
   0   4 -16   12.61    3.03
   0  -4 -16   15.67    4.10
   0  -4 -16   14.57    4.61
   0  -4 -16   15.29    4.06
   0   4 -17    1.52    3.86
   0   4 -17    6.52    4.85
   0   4 -17    4.12    2.79
   0  -4 -17    1.05    4.74
   0  -4 -17    5.48    3.13
   0  -4 -17    3.49    5.31
   0   4 -18   -0.10    2.99
   0   4 -18   -0.37    5.31
   0   4 -18    3.39    4.03
   0  -4 -18    2.15    4.24
   0  -4 -18   -1.31    3.86
   0  -4 -18    2.68    4.31
   0   4 -19    3.22    3.21
   0   4 -19    1.50    7.50
   0   4 -19    7.36    4.46
   0  -4 -19   10.84    3.53
   0  -4 -19    7.19    5.56
   0  -4 -19    6.56    6.21
   0   4 -20    3.08    3.55
   0   4 -20   12.25    6.28
   0   4 -20    7.96    3.77
   0  -4 -20    6.94    4.98
   0  -4 -20    9.63    6.27
   0  -4 -20   16.09    5.20
   0   4 -21    8.84    4.81
   0   4 -21    7.29    6.19
   0   4 -21    4.34    3.56
   0  -4 -21   -1.59    4.91
   0  -4 -21    2.58    3.96
   0  -4 -21    9.16    7.01
   0   4 -22    0.98    6.56
   0  -4 -22    1.52    6.77
   0  -4 -22    3.97    5.55
   0  -4 -22    2.11    7.52
   0   5   0    2.73    1.22
   0  -5   0    0.24    1.21
   0   5   1 1498.72   69.93
   0   5  -1 1516.26   65.54
   0  -5  -1 1508.41   70.07
   0  -5   1 1529.58   66.35
   0   5   2  956.27   35.66
   0   5  -2 1000.34   31.93
   0  -5  -2  964.05   35.44
   0  -5   2  995.77   32.64
   0   5   3  146.77    4.74
   0   5  -3  153.91    3.22
   0  -5  -3  155.57    4.75
   0  -5   3  154.56    3.29
   0   5   4  572.02   13.62
   0   5  -4  592.92   15.21
   0  -5   4  583.75   15.64
   0  -5  -4  595.22   21.80
   0  -5  -4  601.71   14.55
   0   5   5   22.86    1.56
   0   5  -5   26.79    1.45
   0  -5   5   25.09    1.45
   0  -5  -5   20.34    2.33
   0  -5  -5   23.39    1.82
   0   5  -6   75.43    2.05
   0  -5   6   76.53    2.55
   0  -5  -6   81.23    3.16
   0  -5  -6   74.90    2.41
   0   5  -7   29.86    3.41
   0   5  -7   33.22    1.68
   0  -5  -7   32.94    2.07
   0  -5  -7   30.49    2.47
   0   5  -8   -4.09    4.22
   0   5  -8    8.10    1.62
   0  -5  -8    3.51    1.94
   0  -5  -8    8.67    2.12
   0   5  -9   85.03    4.98
   0  -5  -9   81.41    3.37
   0  -5  -9   73.67    4.29
   0   5 -10   -5.27    3.24
   0   5 -10    0.12    1.86
   0  -5 -10    0.05    2.29
   0  -5 -10    3.53    2.03
   0   5 -11   43.15    4.10
   0   5 -11   37.54    2.71
   0  -5 -11   35.59    3.22
   0  -5 -11   38.36    2.79
   0   5 -12    0.98    1.75
   0   5 -12    2.23    3.74
   0   5 -12    5.87    2.32
   0  -5 -12    4.75    2.33
   0  -5 -12    3.49    2.15
   0  -5 -12    6.28    2.95
   0   5 -13    6.16    1.95
   0   5 -13   -5.62    4.07
   0   5 -13    5.39    2.65
   0  -5 -13    5.52    3.27
   0  -5 -13    3.71    2.46
   0  -5 -13    9.94    4.21
   0   5 -14    7.52    2.18
   0   5 -14   13.53    4.48
   0   5 -14    7.22    3.04
   0  -5 -14    7.90    2.89
   0  -5 -14   12.10    3.64
   0  -5 -14   11.91    3.58
   0   5 -15  119.93   10.86
   0   5 -15  105.26    5.96
   0  -5 -15  118.61    7.15
   0  -5 -15  111.45    5.69
   0  -5 -15  119.40    6.72
   0   5 -16   31.66    4.23
   0  -5 -16   38.24    5.10
   0  -5 -16   41.98    4.02
   0  -5 -16   38.01    6.51
   0   5 -17    1.43    2.71
   0   5 -17   13.36    5.21
   0   5 -17   11.21    3.60
   0  -5 -17    1.51    3.37
   0  -5 -17    7.40    3.58
   0  -5 -17    5.42    4.32
   0   5 -18    1.13    2.85
   0   5 -18   10.18    5.40
   0   5 -18    1.30    3.79
   0  -5 -18    6.83    4.50
   0  -5 -18    9.93    4.95
   0  -5 -18   -0.59    5.88
   0   5 -19    1.33    4.04
   0   5 -19   -0.01    5.84
   0   5 -19    1.31    2.96
   0  -5 -19    0.20    4.08
   0  -5 -19    0.26    3.57
   0  -5 -19    1.55    4.71
   0   5 -20    3.42    4.21
   0   5 -20    4.61    6.23
   0   5 -20   -1.68    3.11
   0  -5 -20   -0.02    4.30
   0  -5 -20   -0.68    5.02
   0  -5 -20    9.82    6.65
   0   5 -21   10.56    6.51
   0  -5 -21    1.03    6.22
   0  -5 -21    3.25    4.15
   0  -5 -21    4.28    5.63
   0   5 -22   13.86    9.11
   0  -5 -22    2.98    5.10
   0  -5 -22    9.70    5.77
   0  -5 -22    8.64    6.07
   0   6   0 1164.66   48.47
   0  -6   0 1133.58   44.44
   0   6   1   49.39    2.50
   0   6  -1   50.54    2.43
   0  -6  -1   51.10    2.43
   0  -6   1   49.41    2.49
   0   6   2  390.60   11.49
   0   6  -2  390.80    9.30
   0  -6  -2  393.86   11.43
   0  -6   2  424.36   10.55
   0   6   3   54.39    3.19
   0   6  -3   55.98    2.09
   0  -6  -3   60.37    3.14
   0  -6   3   58.26    2.15
   0   6   4    0.01    0.87
   0   6   4   -1.68    2.12
   0   6  -4    1.15    1.29
   0  -6  -4   -0.06    2.23
   0   6   5    4.77    1.34
   0   6  -5    3.58    1.29
   0  -6   5    3.60    1.55
   0  -6  -5    6.90    2.23
   0  -6  -5    7.83    1.29
   0   6  -6  142.53    3.19
   0  -6   6  138.25    3.18
   0  -6  -6  143.00    4.85
   0  -6  -6  150.81    3.74
   0   6  -7    5.98    3.09
   0   6  -7    9.58    1.59
   0  -6   7   10.51    1.50
   0  -6  -7    5.09    2.48
   0   6  -8    8.47    1.56
   0   6  -8    7.62    3.53
   0  -6  -8   15.44    1.87
   0   6  -9    1.83    3.31
   0   6  -9    0.13    1.57
   0  -6  -9    3.06    1.93
   0  -6  -9   -4.25    2.22
   0   6 -10  126.09    6.76
   0   6 -10  113.36    3.58
   0  -6 -10  123.36    4.41
   0  -6 -10  122.42    4.60
   0   6 -11   -0.51    3.84
   0   6 -11    3.47    1.93
   0  -6 -11   11.75    2.47
   0  -6 -11   10.54    2.42
   0   6 -12   82.65    2.96
   0   6 -12   96.14    6.38
   0   6 -12   80.30    3.82
   0  -6 -12   94.01    5.39
   0  -6 -12   96.37    4.57
   0  -6 -12   97.28    5.16
   0   6 -13   -0.32    2.21
   0   6 -13    7.40    5.34
   0   6 -13    3.95    2.39
   0  -6 -13    2.51    2.69
   0  -6 -13    6.06    3.00
   0  -6 -13    1.45    3.39
   0   6 -14    8.04    2.59
   0   6 -14   23.31    4.88
   0   6 -14   11.14    2.73
   0  -6 -14   14.75    3.11
   0  -6 -14   13.86    2.79
   0  -6 -14   21.66    3.88
   0   6 -15   38.68    5.86
   0   6 -15   24.85    3.40
   0  -6 -15   37.38    4.45
   0  -6 -15   32.62    4.93
   0  -6 -15   41.45    6.06
   0   6 -16  221.75   13.32
   0   6 -16  152.34    8.53
   0  -6 -16  216.90   11.05
   0  -6 -16  214.62    9.39
   0  -6 -16  213.84   11.05
   0   6 -17   67.48    7.20
   0   6 -17   38.20    5.45
   0  -6 -17   61.55    5.96
   0  -6 -17   56.72    4.74
   0  -6 -17   51.43    7.84
   0   6 -18    1.98    3.41
   0   6 -18    0.52    5.55
   0   6 -18    2.55    2.60
   0  -6 -18    0.38    3.67
   0  -6 -18    1.79    4.71
   0  -6 -18    6.69    4.64
   0   6 -19   43.94    7.86
   0   6 -19   31.49    4.80
   0  -6 -19   38.11    6.52
   0  -6 -19   42.98    5.03
   0  -6 -19   59.13    8.19
   0   6 -20   11.27    4.08
   0   6 -20   25.53    8.76
   0   6 -20    6.94    3.13
   0  -6 -20    8.57    4.47
   0  -6 -20    6.01    5.53
   0  -6 -20   15.82    5.72
   0   6 -21  -14.96    6.89
   0  -6 -21    2.36    4.65
   0  -6 -21    3.60    4.22
   0  -6 -21    6.94    5.65
   0   6 -22    1.73    7.44
   0  -6 -22    9.83    6.75
   0  -6 -22   11.82    6.26
   0  -6 -22   11.40    8.19
   0   7   0   17.71    2.35
   0  -7   0   19.67    2.46
   0   7   1   52.58    2.86
   0   7  -1   46.49    2.25
   0  -7   1   49.52    3.25
   0  -7  -1   44.39    2.83
   0   7   2   43.32    2.86
   0   7  -2   37.97    2.35
   0  -7  -2   43.76    2.87
   0  -7   2   41.06    2.62
   0   7   3  244.72    7.66
   0   7  -3  255.70    6.63
   0  -7  -3  254.79    7.68
   0  -7   3  253.60    6.20
   0   7   4  114.25    2.10
   0   7   4  128.37    4.32
   0   7  -4  119.49    2.76
   0  -7  -4  125.04    5.54
   0  -7   4  117.55    3.02
   0   7   5  341.82    7.05
   0   7  -5  349.18    7.54
   0  -7  -5  362.92   10.90
   0  -7   5  324.90    8.12
   0   7  -6   24.84    1.36
   0  -7   6   24.95    1.82
   0  -7  -6   26.51    2.71
   0  -7  -6   25.26    1.37
   0   7  -7  101.68    5.43
   0   7  -7  105.95    2.94
   0  -7  -7  109.95    2.88
   0  -7  -7  109.22    4.63
   0  -7   7   98.24    2.76
   0   7  -8   97.32    5.74
   0   7  -8   90.81    2.57
   0  -7  -8  102.07    3.04
   0  -7  -8   98.48    4.35
   0   7  -9  146.33    7.09
   0   7  -9  127.01    3.79
   0  -7  -9  133.71    4.08
   0  -7  -9  140.58    5.27
   0   7 -10   43.94    4.48
   0   7 -10   34.29    2.43
   0  -7 -10   38.37    2.61
   0  -7 -10   35.88    3.10
   0   7 -11    5.60    4.02
   0   7 -11    6.87    1.79
   0  -7 -11    6.08    2.36
   0  -7 -11   13.80    3.43
   0   7 -12    6.61    4.12
   0   7 -12    2.11    1.96
   0  -7 -12    2.81    2.58
   0  -7 -12    2.08    2.76
   0   7 -13    1.15    1.72
   0   7 -13    6.18    4.34
   0   7 -13    4.01    2.58
   0  -7 -13   -1.50    2.86
   0  -7 -13    1.22    2.80
   0  -7 -13   -1.11    3.47
   0   7 -14   57.87    6.23
   0   7 -14   40.84    3.88
   0  -7 -14   53.63    4.30
   0  -7 -14   43.93    4.18
   0  -7 -14   46.38    6.55
   0   7 -15    0.74    1.94
   0   7 -15    4.57    4.87
   0   7 -15    8.52    3.15
   0  -7 -15    7.13    4.24
   0  -7 -15    1.25    2.74
   0  -7 -15    3.03    4.09
   0   7 -16   -1.20    2.14
   0   7 -16    0.94    5.17
   0   7 -16   -0.31    2.84
   0  -7 -16    4.71    3.38
   0  -7 -16    1.15    3.78
   0  -7 -16    3.81    5.55
   0   7 -17   38.35    4.10
   0  -7 -17   52.25    4.87
   0  -7 -17   49.92    5.65
   0  -7 -17   59.94    6.26
   0   7 -18   16.56    3.50
   0   7 -18   25.56    6.56
   0   7 -18   15.53    2.72
   0  -7 -18   18.55    5.20
   0  -7 -18   26.05    4.31
   0  -7 -18   33.97    5.42
   0   7 -19    6.65    3.58
   0   7 -19    4.61    6.20
   0   7 -19    5.41    2.61
   0  -7 -19    6.56    3.94
   0  -7 -19    6.67    4.06
   0  -7 -19    6.76    5.24
   0   7 -20   13.17    7.03
   0  -7 -20    7.98    5.71
   0  -7 -20   14.12    5.65
   0  -7 -20    6.37    5.75
   0   7 -21    5.59    7.25
   0  -7 -21    0.07    5.97
   0  -7 -21   10.38    4.46
   0  -7 -21    4.26    7.85
   0   7 -22   -5.24    7.32
   0  -7 -22   -3.00    4.77
   0  -7 -22    2.09    6.01
   0  -7 -22    6.67    6.19
   0   8   0  249.39    8.34
   0  -8   0  249.32    8.80
   0   8   1  218.18    6.98
   0   8  -1  213.77    7.82
   0  -8   1  213.30    6.73
   0  -8  -1  220.27    7.18
   0   8   2   -0.68    2.27
   0   8   3  410.86   12.54
   0   8  -3  394.50    9.56
   0  -8  -3  409.15   12.75
   0  -8   3  413.79   10.89
   0   8   4   44.82    1.19
   0   8   4   48.18    3.07
   0   8  -4   48.90    1.87
   0  -8  -4   47.51    3.13
   0  -8   4   44.40    2.04
   0   8   5  101.39    2.12
   0   8   5  101.84    4.22
   0   8  -5  101.82    3.17
   0  -8  -5  108.75    4.32
   0  -8   5   97.26    2.77
   0   8   6   17.72    1.19
   0   8  -6   13.58    1.43
   0  -8  -6   14.99    2.71
   0  -8   6   14.08    1.51
   0   8  -7   24.90    1.58
   0  -8  -7   23.44    3.03
   0  -8   7   21.90    1.64
   0   8  -8    9.93    3.45
   0   8  -8    9.89    1.30
   0  -8  -8    6.35    1.52
   0  -8  -8    5.70    2.70
   0   8  -9   21.39    3.99
   0   8  -9   16.76    1.83
   0  -8  -9   18.16    1.89
   0  -8  -9   20.35    3.80
   0   8 -10   14.14    3.93
   0   8 -10    6.74    1.51
   0  -8 -10   11.25    1.98
   0  -8 -10   10.35    3.65
   0   8 -11    3.93    3.90
   0   8 -11   -0.98    1.87
   0  -8 -11   -2.80    2.12
   0  -8 -11    1.96    2.71
   0   8 -12    8.09    4.17
   0   8 -12   -0.48    1.87
   0  -8 -12    3.00    2.46
   0  -8 -12    5.28    2.99
   0   8 -13    6.73    1.64
   0   8 -13   12.51    4.75
   0   8 -13    5.67    2.58
   0  -8 -13   16.80    3.23
   0  -8 -13    9.81    2.79
   0   8 -14   18.59    5.51
   0   8 -14   15.42    2.49
   0  -8 -14   20.77    3.45
   0  -8 -14   23.02    4.70
   0  -8 -14   20.87    4.53
   0   8 -15    7.35    5.24
   0   8 -15    0.96    2.43
   0  -8 -15    1.06    3.35
   0  -8 -15    5.12    3.39
   0  -8 -15    3.00    4.22
   0   8 -16   46.33    8.89
   0   8 -16   29.81    3.32
   0  -8 -16   39.14    3.70
   0  -8 -16   43.36    4.61
   0  -8 -16   38.53    5.58
   0   8 -17    5.38    2.26
   0   8 -17   21.44    6.04
   0   8 -17    4.93    3.32
   0  -8 -17    2.24    5.12
   0  -8 -17   13.90    4.25
   0  -8 -17   13.60    4.92
   0   8 -18    0.93    2.88
   0   8 -18   14.58    6.01
   0   8 -18    1.91    2.19
   0  -8 -18    6.51    4.46
   0  -8 -18   -5.56    3.93
   0  -8 -18    8.03    6.68
   0   8 -19    0.02    2.27
   0   8 -19    4.16    6.26
   0   8 -19    1.73    2.94
   0  -8 -19   -4.36    4.11
   0  -8 -19    0.91    4.64
   0  -8 -19    0.84    5.18
   0   8 -20   -7.29    7.03
   0  -8 -20    1.19    3.93
   0  -8 -20   11.58    5.70
   0  -8 -20    3.93    7.42
   0   8 -21   -2.84    9.76
   0  -8 -21    4.46    5.68
   0  -8 -21    4.66    4.80
   0  -8 -21   12.75    6.22
   0   8 -22   -0.33    7.76
   0  -8 -22    4.35    6.04
   0  -8 -22    0.78    6.44
   0  -8 -22    4.30    6.53
   0   9   0    5.01    2.06
   0   9   1  151.31    4.84
   0   9  -1  146.85    4.09
   0  -9   1  151.84    4.35
   0  -9  -1  152.54    5.03
   0   9   2  399.82   12.03
   0   9  -2  392.95   10.83
   0  -9  -2  393.11   12.06
   0  -9   2  403.15   11.82
   0   9   3   73.67    3.60
   0   9  -3   68.77    2.56
   0  -9  -3   78.25    3.50
   0  -9   3   76.54    2.97
   0   9   4  140.00    6.61
   0   9  -4  136.19    3.49
   0  -9  -4  140.67    5.10
   0  -9   4  135.51    4.61
   0   9   5  223.13    4.11
   0   9   5  250.52    8.10
   0   9  -5  247.26    5.95
   0  -9  -5  260.18    8.12
   0  -9   5  237.94    5.59
   0   9   6   39.71    1.47
   0  -9   6   37.68    2.27
   0  -9  -6   48.67    3.47
   0   9  -7  142.73    3.97
   0  -9  -7  163.79    6.16
   0  -9   7  138.69    3.60
   0   9  -8  141.41    6.56
   0   9  -8  118.61    2.90
   0  -9   8  110.56    3.36
   0  -9  -8  143.03    5.59
   0   9  -9   18.82    4.00
   0   9  -9   13.73    1.76
   0  -9  -9   14.23    1.66
   0  -9  -9   17.81    3.01
   0   9 -10   51.68    5.16
   0  -9 -10   51.93    2.48
   0  -9 -10   51.94    3.82
   0   9 -11   18.19    4.51
   0   9 -11   11.61    1.65
   0  -9 -11   13.11    2.18
   0  -9 -11   18.03    3.24
   0   9 -12   23.99    4.84
   0   9 -12   14.50    1.87
   0  -9 -12   21.45    2.59
   0  -9 -12   14.59    3.51
   0   9 -13    0.15    1.41
   0   9 -13   -1.48    4.68
   0   9 -13    2.68    2.09
   0  -9 -13    7.37    4.28
   0  -9 -13   -0.45    2.60
   0   9 -14   -0.93    1.64
   0   9 -14    5.80    6.70
   0   9 -14    1.85    2.33
   0  -9 -14    6.30    3.51
   0  -9 -14    0.69    2.89
   0  -9 -14   -0.54    4.17
   0   9 -15  115.51    9.99
   0   9 -15   82.51    4.14
   0  -9 -15  109.95    6.17
   0  -9 -15  115.77    6.90
   0  -9 -15  122.81    8.26
   0   9 -16   -4.06    5.71
   0   9 -16   -0.20    2.26
   0  -9 -16    2.27    3.54
   0  -9 -16   -1.52    3.74
   0  -9 -16    5.42    4.62
   0   9 -17    6.47    2.44
   0   9 -17    9.44    6.30
   0   9 -17    2.74    3.07
   0  -9 -17   17.60    5.48
   0  -9 -17   12.11    3.18
   0  -9 -17   13.35    6.86
   0   9 -18    4.04    2.56
   0   9 -18   10.23    6.23
   0   9 -18    1.75    1.93
   0  -9 -18    1.08    4.34
   0  -9 -18   10.12    4.24
   0  -9 -18   -0.45    5.45
   0   9 -19    0.44    8.83
   0  -9 -19    2.74    4.71
   0  -9 -19    7.27    4.49
   0  -9 -19   20.11    7.55
   0   9 -20   11.13    7.44
   0  -9 -20    6.76    5.09
   0  -9 -20    9.71    4.95
   0  -9 -20   20.30    6.29
   0   9 -21    6.69    7.65
   0  -9 -21    7.09    4.22
   0  -9 -21   -2.82    4.94
   0  -9 -21    7.10    6.27
   0   9 -22    5.02    7.92
   0  -9 -22   -4.28    5.91
   0  -9 -22    7.70    6.47
   0  -9 -22   -1.30    8.79
   0  10   0  122.17    3.84
   0 -10   0  117.69    3.97
   0  10   1  135.75    4.52
   0  10  -1  130.67    3.85
   0 -10   1  137.56    4.07
   0 -10  -1  137.53    4.66
   0  10   2  207.86    6.59
   0  10  -2  210.12    5.99
   0 -10  -2  211.31    6.68
   0 -10   2  211.68    6.65
   0  10   3  133.26    5.02
   0  10  -3  129.40    3.10
   0 -10  -3  136.63    5.12
   0 -10   3  133.39    4.53
   0  10   4    0.56    2.51
   0  10  -4    1.74    1.45
   0 -10  -4    2.89    2.55
   0 -10   4    3.29    2.21
   0  10   5  267.79    4.99
   0  10   5  289.33   10.04
   0  10  -5  286.36    6.77
   0 -10  -5  299.40   10.17
   0 -10   5  282.19    7.58
   0  10   6  209.55    3.86
   0  10  -6  226.65    5.78
   0 -10  -6  239.40    8.62
   0 -10   6  213.95    6.02
   0  10  -7   94.89    2.70
   0 -10  -7  111.71    5.28
   0 -10   7  100.21    2.94
   0  10  -8   87.06    5.43
   0 -10   8   66.09    2.78
   0 -10  -8   89.52    4.50
   0  10  -9   47.82    4.96
   0 -10  -9   39.76    3.64
   0  10 -10   85.10    6.26
   0  10 -10   69.07    2.60
   0 -10 -10  104.49    4.93
   0  10 -11    3.51    4.40
   0  10 -11    5.24    1.68
   0 -10 -11    9.65    1.97
   0 -10 -11    6.61    3.22
   0  10 -12   58.75    8.40
   0  10 -12   46.41    2.64
   0 -10 -12   64.20    3.24
   0 -10 -12   64.89    6.13
   0  10 -13   36.88    6.41
   0  10 -13   31.76    2.18
   0 -10 -13   47.30    3.82
   0 -10 -13   42.66    4.52
   0  10 -14   42.95    6.44
   0  10 -14   26.00    2.67
   0 -10 -14   37.31    3.56
   0 -10 -14   35.25    4.58
   0  10 -15  157.96   11.81
   0  10 -15  104.20    5.26
   0 -10 -15  147.69    7.02
   0 -10 -15  158.37    8.63
   0 -10 -15  155.54   10.29
   0  10 -16  347.66   22.42
   0  10 -16  218.95    9.87
   0 -10 -16  300.02   13.94
   0 -10 -16  338.47   19.99
   0 -10 -16  341.65   19.18
   0  10 -17   73.36    9.30
   0  10 -17   51.33    3.79
   0 -10 -17   64.64    4.55
   0 -10 -17   77.86    6.34
   0 -10 -17   78.24    7.85
   0  10 -18    1.58    1.62
   0  10 -18    1.57    1.99
   0 -10 -18    4.87    4.13
   0 -10 -18    2.82    4.42
   0 -10 -18    7.17    5.41
   0  10 -19   16.46    7.18
   0 -10 -19    5.39    4.81
   0 -10 -19   11.48    6.27
   0 -10 -19   16.56    6.14
   0  10 -20    3.18    7.16
   0 -10 -20   -1.60    4.95
   0 -10 -20    2.21    4.89
   0 -10 -20   11.13    6.13
   0  10 -21    6.73    7.81
   0 -10 -21    4.76    4.12
   0 -10 -21   -3.14    5.16
   0 -10 -21    3.19    8.52
   0  10 -22    3.84    8.23
   0 -10 -22   -0.86    6.90
   0 -10 -22   -1.34    6.91
   0  11   0   -2.12    2.63
   0 -11   0   -1.40    2.07
   0  11   1  298.87    9.18
   0  11  -1  299.40    9.50
   0 -11   1  302.77    8.50
   0 -11  -1  307.83    9.33
   0  11   2   65.18    3.41
   0  11  -2   62.13    3.14
   0 -11   2   63.95    2.76
   0 -11  -2   62.91    3.50
   0  11   3   17.32    2.75
   0  11  -3   15.61    2.06
   0 -11  -3   23.11    3.60
   0 -11   3   20.53    2.42
   0  11   4  121.55    5.01
   0  11  -4  107.16    3.44
   0 -11  -4  119.75    5.12
   0 -11   4  113.93    3.99
   0  11   5 1158.10   47.19
   0  11   5 1390.60   75.53
   0  11  -5 1309.11   59.67
   0 -11  -5 1381.01   75.65
   0 -11   5 1288.72   63.27
   0  11   6   48.10    1.37
   0  11  -6   41.51    1.97
   0 -11  -6   49.23    3.92
   0 -11   6   47.32    2.32
   0 -11   7  129.09    3.72
   0 -11  -7  160.39    6.61
   0  11  -8   53.24    4.88
   0  11  -8   54.76    2.23
   0 -11   8   48.05    2.10
   0 -11  -8   67.83    4.11
   0  11  -9   22.89    4.18
   0  11  -9   10.73    1.66
   0 -11   9   11.06    1.68
   0 -11  -9   15.21    3.20
   0  11 -10    7.29    4.15
   0  11 -10    2.05    1.29
   0 -11 -10    1.77    3.17
   0  11 -11   -0.44    4.36
   0  11 -11    2.69    1.29
   0 -11 -11    7.49    4.35
   0  11 -12  117.80    8.14
   0  11 -12   78.07    3.07
   0 -11 -12  108.80    6.12
   0  11 -13  285.16   15.72
   0  11 -13  197.68    6.31
   0 -11 -13  272.98   12.42
   0  11 -14  109.55    9.70
   0 -11 -14  105.84    7.15
   0  11 -15  245.46   16.65
   0 -11 -15  210.47    9.49
   0 -11 -15  235.11   12.55
   0 -11 -15  247.04   14.48
   0  11 -16   24.05    6.79
   0  11 -16   10.17    1.73
   0 -11 -16   14.33    3.63
   0 -11 -16   11.78    6.02
   0 -11 -16   21.52    7.46
   0  11 -17   16.04    9.01
   0 -11 -17   14.72    3.87
   0 -11 -17    7.69    4.61
   0 -11 -17    7.88    5.72
   0  11 -18   22.08    7.15
   0 -11 -18    6.86    4.81
   0 -11 -18    8.36    7.75
   0  11 -19    5.35    7.13
   0 -11 -19    4.25    6.39
   0 -11 -19    7.13    6.22
   0  11 -20    1.91    7.51
   0 -11 -20    0.79    4.96
   0 -11 -20   -3.45    8.32
   0  11 -21    8.69    7.89
   0 -11 -21    1.23    5.27
   0 -11 -21   -8.03    6.63
   0  11 -22    0.75   11.00
   0 -11 -22    3.10    5.52
   0 -11 -22   -9.93    7.04
   0  12   0   14.27    2.19
   0 -12   0   11.53    2.30
   0  12   1   -0.88    2.23
   0  12  -1    0.20    1.87
   0 -12   1    2.11    2.60
   0 -12  -1    3.28    2.28
   0  12   2  142.87    5.24
   0  12  -2  138.74    3.94
   0 -12   2  144.68    4.55
   0 -12  -2  149.07    5.42
   0  12   3  401.29   13.63
   0  12  -3  382.94   11.78
   0 -12  -3  396.73   13.84
   0 -12   3  412.19   11.93
   0  12   4   70.24    4.16
   0  12  -4   65.45    2.83
   0 -12  -4   75.31    4.32
   0 -12   4   69.80    3.39
   0  12   5  176.52    6.96
   0  12  -5  165.43    4.66
   0 -12  -5  175.20    7.14
   0 -12   5  167.03    5.48
   0  12  -6  342.13    8.67
   0 -12  -6  390.69   14.22
   0 -12   6  342.49   11.02
   0  12  -7    1.43    1.24
   0 -12  -7   -3.53    2.90
   0 -12   7   -0.33    1.57
   0  12  -8   33.79    4.40
   0  12  -8   26.75    1.87
   0 -12   8   29.28    2.25
   0 -12  -8   44.32    3.68
   0  12  -9   12.40    4.39
   0  12  -9   11.52    1.57
   0 -12   9   10.83    1.49
   0 -12  -9   14.32    3.42
   0  12 -10   14.55    6.18
   0  12 -10    8.72    1.52
   0 -12  10    9.56    1.55
   0 -12 -10   15.01    3.53
   0  12 -11   33.74    5.89
   0 -12 -11   43.70    4.32
   0  12 -12    7.59    5.03
   0  12 -12    2.98    1.29
   0 -12 -12    2.54    3.83
   0  12 -13   45.47    6.70
   0 -12 -13   44.27    5.05
   0  12 -14   29.34    6.56
   0  12 -14   16.07    1.48
   0 -12 -14   24.56    4.74
   0  12 -15   27.67    7.14
   0 -12 -15   33.40    6.65
   0 -12 -15   24.00    6.08
   0  12 -16   35.60    7.74
   0 -12 -16   36.04    5.49
   0 -12 -16   38.61    6.73
   0  12 -17   49.77    8.61
   0 -12 -17   50.83    5.96
   0 -12 -17   38.03    7.37
   0  12 -18    4.28    7.12
   0 -12 -18    4.68    4.74
   0 -12 -18   -8.26    5.87
   0  12 -19    3.99    7.29
   0 -12 -19   -2.25    5.09
   0 -12 -19    4.80    6.16
   0  12 -20   -2.05    7.66
   0 -12 -20    3.01    5.42
   0 -12 -20   13.89    8.82
   0  12 -21    0.40    8.59
   0 -12 -21   10.78    7.47
   0 -12 -21   11.37    7.29
   0  13   0    6.80    2.26
   0 -13   0    4.04    2.36
   0  13   1  127.16    6.01
   0  13  -1  131.38    4.33
   0 -13   1  129.55    5.87
   0 -13  -1  131.19    6.38
   0  13   2  239.11    7.89
   0  13  -2  223.06    7.59
   0 -13   2  227.43    7.11
   0 -13  -2  228.46    7.96
   0  13   3  298.60   10.44
   0  13  -3  286.82    9.03
   0 -13   3  297.09    8.59
   0 -13  -3  290.24   10.54
   0  13   4  900.46   41.96
   0  13  -4  878.63   32.55
   0 -13  -4  933.16   43.77
   0 -13   4  922.78   39.98
   0  13   5  694.48   28.93
   0  13  -5  651.22   21.99
   0 -13  -5  696.86   29.71
   0 -13   5  647.73   24.51
   0  13   6    4.93    0.84
   0  13   6   12.61    2.97
   0  13  -6    5.94    1.55
   0 -13  -6    5.21    3.11
   0 -13   6    8.72    2.03
   0  13  -7   16.53    1.87
   0 -13  -7   22.62    3.45
   0 -13   7   21.80    1.96
   0  13  -8    1.70    3.65
   0 -13   8    2.11    1.89
   0 -13  -8    4.60    3.29
   0  13  -9   25.18    4.87
   0  13  -9   18.58    1.45
   0 -13   9   18.65    2.10
   0 -13  -9   21.39    3.80
   0  13 -10    2.21    4.65
   0  13 -10    2.94    1.34
   0 -13  10    4.31    1.33
   0 -13 -10    1.60    3.50
   0  13 -11   20.32    5.15
   0  13 -11   11.38    1.46
   0 -13 -11   17.64    3.96
   0  13 -12  407.01   23.28
   0 -13 -12  408.90   19.30
   0  13 -13  277.93   17.27
   0 -13 -13  261.52   13.62
   0  13 -14  368.45   24.63
   0 -13 -14  365.36   23.34
   0  13 -15  189.02   18.41
   0 -13 -15  180.17   10.85
   0  13 -16   22.17    7.38
   0 -13 -16   22.25    5.07
   0 -13 -16   16.96    6.42
   0  13 -17    6.31    6.90
   0 -13 -17   -1.63    4.82
   0 -13 -17    1.75    7.84
   0  13 -18    8.95    7.41
   0 -13 -18    5.68    6.69
   0 -13 -18    2.18    6.14
   0  13 -19    0.08    7.46
   0 -13 -19    8.87    5.19
   0 -13 -19   -7.04    6.59
   0  13 -20    1.15   10.30
   0 -13 -20    2.51    5.57
   0 -13 -20   -2.00    7.03
   0  13 -21   11.55    8.75
   0 -13 -21    7.80    7.73
   0 -13 -21    5.02    7.59
   0  14   0  333.60   10.75
   0 -14   0  329.96   12.63
   0  14   1   20.50    2.64
   0  14  -1   10.21    3.01
   0 -14   1   15.94    2.43
   0 -14  -1   17.24    2.75
   0  14   2   52.11    3.57
   0  14  -2   47.44    2.65
   0 -14   2   54.99    3.11
   0 -14  -2   43.31    3.73
   0  14   3  275.69    9.97
   0  14  -3  258.43    8.86
   0 -14   3  285.28   10.15
   0 -14  -3  276.34   10.54
   0  14   4  210.25    8.07
   0  14  -4  202.45    6.35
   0 -14  -4  195.58    8.14
   0 -14   4  206.71    7.40
   0  14   5  130.87    5.85
   0  14  -5  118.94    4.57
   0 -14  -5  135.83    6.03
   0 -14   5  113.30    4.72
   0  14   6  587.48   24.01
   0  14  -6  527.19   16.85
   0 -14  -6  597.32   25.11
   0 -14   6  544.06   21.11
   0  14  -7  205.03    6.07
   0 -14  -7  237.34    9.59
   0 -14   7  206.40    6.26
   0  14  -8    2.43    3.84
   0  14  -8   -1.04    1.39
   0 -14   8    4.41    1.68
   0 -14  -8    5.46    3.41
   0  14  -9   77.25    6.47
   0 -14   9   50.55    2.54
   0 -14  -9   78.20    5.33
   0  14 -10   28.59    5.09
   0 -14  10   15.93    1.58
   0 -14 -10   24.13    4.22
   0  14 -11   95.68    8.22
   0 -14 -11  100.92    6.72
   0  14 -12   38.45    7.12
   0 -14 -12   56.69    5.34
   0  14 -13    2.42    5.83
   0 -14 -13   -4.37    5.70
   0  14 -14  113.65   10.85
   0 -14 -14  109.88    8.18
   0  14 -15  115.38   11.78
   0 -14 -15  114.54    8.51
   0  14 -16   29.44    7.82
   0 -14 -16   27.16    5.60
   0 -14 -16   16.75    6.89
   0  14 -17    3.10    7.62
   0 -14 -17   19.11    5.50
   0 -14 -17   12.45    6.62
   0  14 -18    3.29    7.79
   0 -14 -18   14.79    5.43
   0 -14 -18   -3.33    6.67
   0  14 -19   -3.40    7.77
   0 -14 -19   -1.84    5.47
   0 -14 -19   -0.10    8.78
   0  14 -20   -5.77    8.28
   0 -14 -20   -5.35    5.91
   0 -14 -20    1.08    7.05
   0  14 -21   10.39    8.68
   0 -14 -21   -3.66    7.73
   0 -14 -21    1.50    9.95
   0  15   0   -1.52    2.37
   0 -15   0   -2.28    2.46
   0  15   1    4.46    2.45
   0  15  -1    2.79    2.09
   0 -15   1   -4.44    2.39
   0 -15  -1   -0.55    2.63
   0  15   2  896.30   40.28
   0  15  -2  871.24   35.88
   0 -15   2  910.47   39.74
   0 -15  -2  878.23   41.25
   0  15   3   34.20    3.47
   0  15  -3   35.49    3.05
   0 -15   3   39.47    3.49
   0 -15  -3   38.99    3.58
   0  15   4  306.89   11.25
   0  15  -4  291.09    7.91
   0 -15   4  297.21   10.71
   0 -15  -4  307.94   11.67
   0  15   5   52.96    3.88
   0  15  -5   41.36    2.57
   0 -15   5   35.44    3.10
   0 -15  -5   53.34    4.07
   0  15   6   79.09    4.60
   0  15  -6   57.26    2.74
   0 -15  -6   73.83    4.87
   0 -15   6   60.80    3.31
   0  15  -7   -1.75    1.50
   0 -15  -7   -1.05    3.38
   0 -15   7    0.37    1.94
   0  15  -8   39.01    4.61
   0  15  -8   26.08    1.85
   0 -15   8   25.73    2.28
   0 -15  -8   34.39    4.34
   0  15  -9   21.30    4.76
   0 -15   9   10.28    1.77
   0 -15  -9    9.56    3.95
   0  15 -10   55.44    6.48
   0 -15 -10   48.82    5.18
   0  15 -11   78.03    8.31
   0 -15 -11   90.14    8.47
   0  15 -12  128.73   10.75
   0 -15 -12  140.58    8.40
   0  15 -13   -1.09    5.93
   0 -15 -13    5.65    4.50
   0  15 -14   22.24    7.14
   0 -15 -14   24.59    5.37
   0  15 -15    0.03    6.65
   0 -15 -15    1.16    4.92
   0  15 -16   69.63   10.05
   0 -15 -16   59.59    7.43
   0 -15 -16   73.67    8.78
   0  15 -17   15.69    7.45
   0 -15 -17   -7.84    6.95
   0 -15 -17    2.44    6.55
   0  15 -18   -3.33    7.82
   0 -15 -18   -2.21    5.53
   0 -15 -18    2.48    6.85
   0 -15 -19   -7.28    5.97
   0 -15 -19   -3.94    7.30
   0  15 -20    4.44    8.61
   0 -15 -20  -15.20    8.15
   0 -15 -20   -3.76    7.40
   0  15 -21   11.35    9.12
   0 -15 -21    3.70    6.31
   0 -15 -21    6.54    8.11
   0  16   0  189.02    7.98
   0 -16   0  181.20    6.74
   0  16   1   -1.13    2.48
   0  16  -1    0.64    2.16
   0 -16   1    1.27    2.42
   0 -16  -1   -0.47    2.60
   0  16   2  691.61   29.20
   0  16  -2  688.64   28.84
   0 -16   2  690.79   28.59
   0 -16  -2  700.67   34.13
   0  16   3  613.83   25.61
   0 -16   3  626.31   26.27
   0 -16  -3  620.53   25.83
   0  16   4   43.57    3.90
   0  16  -4   42.83    2.94
   0 -16   4   46.99    3.45
   0 -16  -4   47.60    4.01
   0  16   5    7.71    3.19
   0  16  -5    9.29    2.05
   0 -16   5    7.22    2.56
   0 -16  -5    9.18    3.40
   0  16   6    2.25    0.84
   0  16   6   10.43    3.22
   0  16  -6    5.48    1.83
   0 -16   6    3.30    2.35
   0 -16  -6    3.54    3.24
   0  16  -7    9.81    1.79
   0 -16  -7   17.94    3.79
   0 -16   7   12.49    2.40
   0  16  -8   -0.45    1.51
   0  16  -8    1.83    3.95
   0 -16   8   -0.09    2.00
   0 -16  -8    5.88    3.56
   0  16  -9    5.47    4.72
   0  16  -9    3.00    1.69
   0 -16   9    0.51    2.18
   0 -16  -9    3.65    3.83
   0  16 -10  128.87    9.12
   0 -16  10   76.82    3.24
   0 -16 -10  122.58    7.30
   0  16 -11   13.37    5.34
   0  16 -11    3.52    1.27
   0 -16  11    3.33    1.31
   0 -16 -11    9.07    4.28
   0  16 -12   44.99    7.14
   0 -16 -12   43.58    5.83
   0  16 -13  123.04   11.20
   0 -16 -13  115.80    8.67
   0  16 -14  127.46   12.10
   0 -16 -14  124.42    9.49
   0  16 -15    4.98    7.14
   0 -16 -15   10.73    5.39
   0  16 -16   16.03    7.79
   0 -16 -16   10.43    7.38
   0  16 -17   21.90    8.49
   0 -16 -17   20.23    6.10
   0 -16 -17   23.43    7.54
   0  16 -18    4.05    8.02
   0 -16 -18   -7.27    5.87
   0 -16 -18    2.85    7.18
   0  16 -19    3.45    8.21
   0 -16 -19   -0.08    6.10
   0 -16 -19    5.76    7.47
   0  16 -20    7.45    8.89
   0 -16 -20   15.65    8.51
   0 -16 -20    2.09    8.14
   0  16 -21    0.25    9.11
   0 -16 -21   -3.68    6.48
   0 -16 -21    1.50    8.18
   0  17   0    4.14    2.42
   0 -17   0    3.90    2.65
   0  17   1   94.08    4.24
   0  17  -1   83.66    3.88
   0 -17   1   74.82    4.25
   0 -17  -1   83.74    4.48
   0  17   2   33.58    3.50
   0  17  -2   35.84    2.60
   0 -17   2   39.95    3.12
   0 -17  -2   39.18    3.62
   0  17   3    4.32    2.90
   0  17  -3   -2.08    2.50
   0 -17   3    3.23    2.93
   0 -17  -3   -1.19    3.02
   0  17   4   -0.31    3.87
   0  17  -4   -1.50    1.73
   0 -17   4    0.12    2.73
   0 -17  -4   -0.82    3.13
   0  17   5   16.22    3.45
   0  17  -5   12.22    2.32
   0 -17   5   14.47    2.85
   0 -17  -5   16.72    3.55
   0  17   6    1.51    3.43
   0  17  -6    8.11    2.04
   0 -17   6    4.50    2.57
   0 -17  -6   15.50    3.50
   0  17  -7  274.66    8.54
   0 -17   7  273.17   10.64
   0 -17  -7  340.95   14.85
   0  17  -8   -1.53    1.98
   0  17  -8   -1.08    3.97
   0 -17   8    5.61    2.21
   0 -17  -8   -5.38    3.77
   0  17  -9   11.75    4.89
   0 -17   9    5.24    2.36
   0 -17  -9    6.01    4.03
   0  17 -10    5.45    6.54
   0  17 -10   -0.17    1.58
   0 -17  10    1.96    1.84
   0 -17 -10   12.33    4.18
   0  17 -11    1.66    1.05
   0  17 -11    7.53    5.24
   0 -17  11   -0.61    1.36
   0 -17 -11    4.67    4.38
   0  17 -12   45.17    7.61
   0 -17 -12   45.60    6.03
   0  17 -13    8.65    7.06
   0 -17 -13   20.76    5.48
   0  17 -14  179.50   14.58
   0 -17 -14  163.46   11.83
   0  17 -15  130.90   13.46
   0 -17 -15  130.54   13.43
   0  17 -16    0.19    7.77
   0 -17 -16    9.52    5.67
   0  17 -17   54.37   10.66
   0 -17 -17   50.31    7.79
   0 -17 -17   63.00    9.53
   0  17 -18  -13.91   11.75
   0 -17 -18   23.12    6.59
   0 -17 -18   23.53   10.39
   0  17 -19   -4.14    8.51
   0 -17 -19    8.75    6.28
   0 -17 -19   -6.42    7.59
   0  17 -20   11.13    8.92
   0 -17 -20    4.23    6.66
   0 -17 -20    2.67   10.59
   0  18   0   13.10    2.69
   0 -18   0   13.33    2.90
   0  18   1   97.12    4.73
   0  18  -1   94.61    5.21
   0 -18   1   95.18    4.66
   0 -18  -1   97.11    4.80
   0  18   2   -3.94    2.84
   0  18  -2    1.20    2.09
   0 -18   2    1.15    3.22
   0 -18  -2    2.52    2.89
   0  18   3   23.83    3.52
   0  18  -3   23.60    3.04
   0 -18   3   22.12    3.51
   0 -18  -3   31.43    4.61
   0  18   4   -3.22    3.27
   0  18  -4   -3.41    2.44
   0 -18  -4  -10.13    3.43
   0  18   5   17.21    3.45
   0  18  -5    8.13    1.82
   0 -18  -5    9.02    3.66
   0  18  -6   18.97    2.46
   0 -18   6   22.15    2.97
   0 -18  -6   27.62    4.22
   0  18  -7    2.26    1.88
   0 -18   7    2.60    2.53
   0 -18  -7    0.57    3.95
   0  18  -8   27.46    2.21
   0  18  -8   40.76    5.21
   0 -18   8   27.21    3.47
   0 -18  -8   33.99    4.85
   0  18  -9   21.99    5.53
   0 -18   9   17.35    2.91
   0 -18  -9   23.21    4.80
   0  18 -10    1.34    1.60
   0  18 -10    2.85    5.23
   0 -18  10    3.12    1.91
   0 -18 -10    0.46    4.60
   0  18 -11    0.47    1.12
   0  18 -11    3.31    5.61
   0 -18  11    0.44    1.81
   0 -18 -11   -5.09    4.64
   0  18 -12   18.85    6.17
   0 -18 -12    0.72    5.12
   0  18 -13  245.53   17.93
   0 -18 -13  221.35   14.28
   0  18 -14   15.49    6.95
   0 -18 -14    2.78    7.22
   0  18 -15   12.42    7.48
   0 -18 -15    4.60    5.71
   0  18 -16   22.36    8.68
   0 -18 -16   30.03    6.61
   0  18 -17    1.54    8.36
   0 -18 -17    7.79    6.42
   0 -18 -17   13.00    7.32
   0  18 -18   22.42   13.57
   0 -18 -18   38.39    7.62
   0 -18 -18   39.51    9.28
   0  18 -19   13.94    9.31
   0 -18 -19   28.37    9.39
   0 -18 -19    5.00    8.68
   0  18 -20   19.70    9.65
   0 -18 -20   17.48    7.31
   0 -18 -20    1.77    8.94
   0  19   0    8.40    2.59
   0 -19   0   -7.86    3.78
   0  19   1   41.53    4.64
   0  19  -1   36.99    3.07
   0 -19   1   45.89    4.49
   0 -19  -1   41.59    3.67
   0  19   2    8.91    3.00
   0  19  -2    4.16    2.98
   0 -19   2    5.73    3.50
   0 -19  -2    5.69    3.07
   0  19   3  166.33    7.54
   0  19  -3  160.30    5.69
   0 -19   3  151.31    7.86
   0 -19  -3  187.13    8.01
   0  19   4   14.82    3.52
   0  19  -4    9.88    2.71
   0 -19   4    8.32    2.54
   0 -19  -4   10.18    3.70
   0  19   5   10.09    3.46
   0  19  -5    5.12    2.48
   0 -19   5    7.82    3.04
   0 -19  -5   10.15    3.79
   0  19  -6   92.33    4.19
   0 -19   6   80.17    5.11
   0 -19  -6  112.96    6.49
   0  19  -7    5.45    2.06
   0  19  -7    4.04    4.24
   0 -19   7    1.06    2.70
   0 -19  -7    9.96    4.04
   0  19  -8   11.78    2.14
   0  19  -8   19.97    4.79
   0 -19   8    8.94    2.74
   0 -19  -8   18.55    4.45
   0  19  -9   -0.17    1.71
   0  19  -9    3.22    5.10
   0 -19   9    3.81    2.23
   0 -19  -9   -5.91    4.46
   0  19 -10   12.91    5.69
   0 -19  10    5.21    2.07
   0 -19 -10   11.90    4.78
   0  19 -11   10.39    6.01
   0 -19  11    3.40    2.01
   0 -19 -11    9.47    5.02
   0  19 -12   79.15    9.35
   0 -19 -12   62.90    9.43
   0  19 -13   96.16   10.96
   0 -19 -13  108.52    9.11
   0  19 -14    7.06    7.46
   0 -19 -14   12.32    5.82
   0  19 -15    7.92    7.79
   0 -19 -15    4.73    5.81
   0  19 -16    1.72    7.98
   0 -19 -16    5.09    6.19
   0  19 -17   11.74    9.05
   0 -19 -17   17.34    6.58
   0 -19 -17   12.80    8.20
   0  19 -18   26.22   12.19
   0 -19 -18    7.11    9.17
   0 -19 -18    8.74    8.50
   0  19 -19   19.53   10.12
   0 -19 -19   21.30    7.29
   0 -19 -19   11.15    8.89
   0  19 -20   -3.41    9.68
   0 -19 -20   -0.18    7.01
   0 -19 -20   15.94    8.67
   0  20   0   14.06    2.97
   0 -20   0   15.05    3.19
   0  20   1   67.79    4.32
   0  20  -1   65.87    3.89
   0 -20   1   62.21    5.55
   0 -20  -1   74.47    4.79
   0  20   2   80.08    4.77
   0  20  -2   66.87    4.85
   0 -20   2   77.31    5.62
   0 -20  -2   73.94    6.31
   0  20   3   26.31    3.78
   0  20  -3   25.28    3.42
   0 -20   3   21.49    3.03
   0 -20  -3   17.80    3.88
   0  20   4   19.58    3.74
   0  20  -4   14.21    2.37
   0 -20   4   20.20    2.85
   0 -20  -4   23.56    3.87
   0  20   5   -0.10    3.54
   0  20  -5   -0.40    2.55
   0 -20   5   -0.35    3.17
   0 -20  -5   -6.33    3.77
   0  20  -6   25.09    2.86
   0 -20   6   24.22    3.64
   0 -20  -6   26.73    4.85
   0  20  -7   18.76    2.61
   0  20  -7   29.13    4.87
   0 -20   7   17.11    3.19
   0 -20  -7   28.01    4.87
   0  20  -8    0.09    2.04
   0  20  -8   10.31    5.03
   0 -20   8    3.96    2.86
   0 -20  -8   11.07    4.60
   0  20  -9    0.26    1.81
   0  20  -9    2.39    5.20
   0 -20   9    2.64    2.47
   0 -20  -9    1.03    4.64
   0  20 -10   -0.52    1.64
   0  20 -10   -7.46    5.52
   0 -20  10    3.35    2.20
   0 -20 -10   -4.82    4.74
   0  20 -11   14.19    6.23
   0 -20  11    5.03    1.87
   0 -20 -11   11.54    5.35
   0  20 -12   53.02    8.07
   0 -20 -12   40.53    6.89
   0  20 -13    2.18    6.76
   0 -20 -13    0.02    5.42
   0  20 -14   -1.50    7.57
   0 -20 -14   -5.17    5.78
   0  20 -15    0.65    7.74
   0 -20 -15    6.87    6.12
   0  20 -16  -10.99    7.82
   0 -20 -16    6.99    5.98
   0  20 -17   49.27    9.72
   0 -20 -17   19.52    7.41
   0 -20 -17   14.14    8.89
   0  20 -18   14.36   11.91
   0 -20 -18    1.72    6.83
   0 -20 -18    5.39    8.41
   0  20 -19   13.77    9.63
   0 -20 -19    2.73    7.20
   0 -20 -19    6.83    8.67
   0  21   0   -0.90    3.80
   0 -21   0    6.09    3.17
   0  21   1  182.66    7.59
   0  21  -1  166.48    7.13
   0 -21   1  158.72    7.60
   0 -21  -1  171.55    8.14
   0  21   2   21.92    3.70
   0  21  -2   19.90    2.93
   0 -21   2   25.48    3.32
   0 -21  -2   26.11    3.81
   0  21   3    4.69    4.57
   0  21  -3    8.53    3.11
   0 -21   3   -0.15    2.80
   0 -21  -3    4.13    3.59
   0  21   4   42.11    4.59
   0  21  -4   33.14    3.72
   0 -21   4   36.22    3.53
   0 -21  -4   48.32    4.85
   0  21   5    7.02    3.88
   0  21  -5    3.51    2.71
   0 -21   5    5.85    3.51
   0 -21  -5   10.98    4.17
   0  21  -6   45.42    3.58
   0 -21   6   38.28    4.46
   0 -21  -6   69.36    5.77
   0  21  -7    2.29    2.29
   0  21  -7   -2.36    4.32
   0 -21   7    2.76    3.10
   0 -21  -7    1.56    4.52
   0  21  -8   47.43    6.28
   0 -21   8   28.70    3.78
   0 -21  -8   41.42    5.91
   0  21  -9   14.40    5.76
   0 -21   9    7.94    3.39
   0 -21  -9   10.88    5.11
   0  21 -10    0.33    1.73
   0  21 -10    3.60    5.76
   0 -21  10    1.91    2.81
   0 -21 -10   13.15    4.92
   0  21 -11   36.12    7.87
   0 -21  11   20.14    2.53
   0 -21 -11   50.64    6.68
   0  21 -12    5.03    6.70
   0 -21 -12    2.10    5.63
   0  21 -13   -1.84    7.01
   0 -21 -13    3.40    5.87
   0  21 -14   40.07    9.42
   0 -21 -14   43.35    7.66
   0  21 -15   -4.29    8.07
   0 -21 -15    6.51    6.18
   0  21 -16   12.55    8.57
   0 -21 -16   12.59    6.93
   0  21 -17   12.08    9.06
   0 -21 -17    9.45    6.92
   0 -21 -17    5.11    8.08
   0  21 -18   36.61   14.47
   0 -21 -18   30.01    8.34
   0 -21 -18   37.36   10.23
   0  21 -19   15.32    9.64
   0 -21 -19   -7.52    7.25
   0 -21 -19    4.91    8.86
   0  22   0   10.86    3.27
   0 -22   0    8.43    3.56
   0  22   1  255.17   11.01
   0  22  -1  245.97   12.34
   0 -22   1  235.90   10.95
   0 -22  -1  257.08   14.64
   0  22   2    6.61    3.55
   0  22  -2   11.94    2.87
   0 -22   2   14.48    3.39
   0  22   3   21.22    3.91
   0  22  -3   17.52    2.76
   0 -22   3   15.00    3.26
   0 -22  -3   13.12    4.17
   0  22   4    1.77    3.68
   0  22  -4    8.08    3.15
   0 -22   4    5.46    3.00
   0 -22  -4    8.93    3.81
   0  22   5   23.70    4.39
   0  22  -5   14.93    3.29
   0 -22   5   17.64    4.00
   0 -22  -5   19.70    4.71
   0  22  -6    1.61    2.78
   0  22  -6    5.16    4.27
   0 -22   6    4.87    3.50
   0 -22  -6    6.59    4.50
   0  22  -7    3.13    2.46
   0  22  -7    8.05    4.46
   0 -22   7    1.00    3.18
   0 -22  -7   -7.90    4.64
   0  22  -8    8.71    2.38
   0  22  -8    9.54    5.37
   0 -22   8    4.04    3.22
   0 -22  -8    4.06    5.06
   0  22  -9   71.70   10.58
   0 -22   9   49.22    4.28
   0 -22  -9   77.88    7.56
   0  22 -10   14.68    6.33
   0 -22  10    6.43    2.71
   0 -22 -10   18.51    5.62
   0  22 -11    0.13    1.87
   0  22 -11    4.61    6.55
   0 -22  11    1.37    2.13
   0 -22 -11    8.99    5.55
   0  22 -12   -6.54    6.81
   0 -22 -12    7.01    5.80
   0  22 -13   65.22   10.17
   0 -22 -13   67.94    8.57
   0  22 -14  -11.68    7.59
   0 -22 -14   -0.28    6.20
   0  22 -15    9.17    8.22
   0 -22 -15    5.68    6.67
   0  22 -16   -4.72    8.65
   0 -22 -16    8.79    6.69
   0  22 -17    0.91    9.64
   0 -22 -17    8.37    7.20
   0 -22 -17   10.32    8.57
   0  22 -18  -10.09    9.97
   0 -22 -18  -13.77    7.60
   0 -22 -18   -4.16    9.07
   0  22 -19   10.22    9.96
   0 -22 -19   -3.67    7.71
   0 -22 -19   19.86   12.04
   0  23   0    2.10    3.23
   0 -23   0   10.10    4.68
   0  23   1  139.98    7.17
   0  23  -1  126.38    8.11
   0 -23   1  127.67    7.36
   0 -23  -1  133.68    7.61
   0  23   2   31.08    5.77
   0  23  -2   36.45    4.60
   0 -23   2   39.48    4.21
   0 -23  -2   42.87    4.81
   0  23   3    1.85    3.79
   0  23  -3    4.52    2.76
   0 -23   3   13.45    3.45
   0 -23  -3    8.78    3.96
   0  23   4    8.71    4.03
   0  23  -4    5.24    2.53
   0 -23   4    5.62    3.16
   0 -23  -4    8.72    4.23
   0  23  -5   -0.61    2.30
   0 -23   5    0.33    3.74
   0 -23  -5    2.62    4.20
   0  23   6    2.99    1.41
   0  23  -6    3.84    2.89
   0  23  -6    8.24    4.36
   0 -23   6    5.76    2.80
   0 -23  -6    3.97    4.68
   0  23  -7    4.13    2.72
   0  23  -7    8.08    5.13
   0 -23   7    6.96    3.49
   0 -23  -7    7.43    4.93
   0  23  -8    5.02    2.62
   0  23  -8   13.44    5.66
   0 -23   8   11.96    3.47
   0 -23  -8   16.92    5.36
   0  23  -9   -0.66    2.25
   0  23  -9    3.64    5.68
   0 -23   9    0.42    3.06
   0 -23  -9   -4.51    5.25
   0  23 -10   13.37    6.39
   0 -23  10    8.85    3.00
   0 -23 -10   18.10    6.11
   0  23 -11  121.27   11.57
   0 -23  11   57.29    4.96
   0 -23 -11  114.09   10.52
   0  23 -12    8.80    7.50
   0 -23 -12   14.38    6.36
   0  23 -13    8.35    7.30
   0 -23 -13   -3.79    6.19
   0  23 -14   -0.24    8.18
   0 -23 -14    9.42    6.59
   0  23 -15   -3.33    8.55
   0 -23 -15   -8.85    6.94
   0  23 -16    0.60    8.90
   0 -23 -16   -1.19    6.74
   0  23 -17    4.32    9.50
   0 -23 -17    7.55    7.52
   0 -23 -17    9.19    9.06
   0  23 -18    0.65   10.17
   0 -23 -18   -2.72    7.61
   0 -23 -18  -19.65    9.26
   0  24   0  565.75   27.34
   0 -24   0  535.07   33.35
   0  24   1  189.08    9.54
   0  24  -1  194.66    8.86
   0 -24   1  181.03    9.79
   0 -24  -1  190.54   10.27
   0  24   2   51.71    4.88
   0  24  -2   44.83    5.21
   0 -24   2   45.54    4.68
   0 -24  -2   44.81    6.99
   0  24   3  211.12   10.81
   0  24  -3  182.91   10.07
   0 -24   3  198.18   10.12
   0  24   4   52.95    5.70
   0  24  -4   44.14    4.80
   0 -24   4   51.77    5.76
   0 -24  -4   55.20    5.96
   0  24   5    0.56    1.96
   0  24  -5    4.62    3.20
   0  24  -5   -0.08    4.09
   0 -24   5    3.21    4.04
   0 -24  -5    6.51    4.46
   0  24   6    1.54    1.51
   0  24  -6    8.39    3.10
   0  24  -6    4.65    4.54
   0 -24   6    4.35    3.03
   0 -24  -6    6.80    4.74
   0  24  -7    3.98    2.86
   0  24  -7   -2.51    5.30
   0 -24   7    9.19    3.73
   0 -24  -7   -2.04    4.94
   0  24  -8   31.36    8.21
   0 -24   8   14.94    4.11
   0 -24  -8   28.74    6.15
   0  24  -9   65.20    8.72
   0 -24   9   37.29    4.79
   0 -24  -9   84.73    7.80
   0  24 -10   20.89    6.95
   0 -24  10    8.93    3.15
   0 -24 -10   19.36    6.40
   0  24 -11   17.09    7.58
   0 -24  11    9.17    2.82
   0 -24 -11   29.88    6.72
   0  24 -12   -0.19    7.43
   0 -24 -12   14.47    6.35
   0  24 -13    7.25    7.44
   0 -24 -13   -3.76    6.51
   0  24 -14  -10.53    8.12
   0 -24 -14   13.32    6.70
   0  24 -15   14.73    9.53
   0 -24 -15   26.28    7.72
   0  24 -16   -0.71    9.35
   0 -24 -16   10.82    7.32
   0  24 -17    0.61    9.48
   0 -24 -17   -1.75    7.34
   0 -24 -17    3.36    8.99
   0  24 -18    6.88   10.82
   0 -24 -18   15.58    8.26
   0 -24 -18   24.68   10.02
   0  25   0   -7.32    3.53
   0 -25   0    3.89    3.93
   0  25   1   11.41    5.04
   0  25  -1   -3.07    3.36
   0 -25   1    0.09    5.17
   0 -25  -1   15.91    4.17
   0  25   2   70.04    5.66
   0  25  -2   58.18    4.59
   0 -25   2   53.84    6.80
   0 -25  -2   66.91    6.06
   0  25   3  107.86    6.98
   0  25  -3   92.69    5.60
   0 -25   3  100.27    6.71
   0 -25  -3  106.89    8.06
   0  25   4  181.25    9.84
   0  25  -4  147.02    8.67
   0  25  -4  173.32    9.62
   0 -25   4  128.86   10.32
   0 -25  -4  163.24   10.52
   0  25   5    1.87    2.65
   0  25  -5    8.49    3.47
   0  25  -5    6.69    4.43
   0 -25   5    4.01    4.40
   0 -25  -5    5.13    4.68
   0  25  -6    8.26    3.44
   0  25  -6   21.74    5.42
   0 -25   6    5.16    3.42
   0 -25  -6   22.71    5.31
   0  25  -7    0.81    3.02
   0  25  -7   14.30    5.41
   0 -25   7    7.47    3.92
   0 -25  -7   -4.06    5.31
   0  25  -8    0.03    2.83
   0  25  -8    4.55    5.78
   0 -25   8    4.72    3.84
   0 -25  -8   11.19    5.74
   0  25  -9    0.64    2.53
   0  25  -9   -9.95    5.97
   0 -25   9    0.35    3.40
   0 -25  -9    1.77    5.45
   0  25 -10   -0.27    2.23
   0  25 -10    9.17    6.44
   0 -25  10   -0.27    3.17
   0 -25 -10   -8.03    6.01
   0  25 -11    2.62    6.96
   0 -25  11    3.66    2.67
   0 -25 -11   -1.26    6.24
   0  25 -12   -4.35    7.38
   0 -25 -12    5.69    6.23
   0  25 -13   48.61    9.70
   0 -25 -13   36.58    8.18
   0  25 -14   12.23    9.58
   0 -25 -14   32.18    7.91
   0  25 -15   14.65    9.15
   0 -25 -15    8.90    7.37
   0  25 -16   13.82    9.83
   0 -25 -16   12.09    7.91
   0  25 -17   20.40   10.12
   0 -25 -17   -4.45    7.71
   0  26   0   12.22    5.00
   0 -26   0    6.98    4.46
   0  26   1  215.66   11.47
   0  26  -1  215.30   10.73
   0 -26   1  219.26   12.43
   0 -26  -1  233.01   15.42
   0  26   2    9.26    4.20
   0  26  -2    4.75    3.36
   0 -26   2    9.32    5.22
   0 -26  -2    5.53    4.62
   0  26   3    0.58    3.00
   0  26   3   -5.52    4.20
   0  26  -3   -1.91    3.09
   0  26  -3   -1.96    3.76
   0 -26   3    2.16    4.96
   0 -26  -3    2.47    6.10
   0  26   4   18.48    3.14
   0  26  -4   24.80    3.42
   0  26  -4   22.48    4.85
   0 -26   4   19.84    5.37
   0 -26  -4   36.20    5.63
   0  26   5    1.33    2.28
   0  26  -5   -0.94    2.76
   0  26  -5   11.50    4.77
   0 -26   5    0.48    4.50
   0 -26  -5    6.33    4.94
   0  26   6    2.28    1.65
   0  26  -6   -3.93    2.63
   0  26  -6    5.90    5.23
   0 -26   6    5.26    3.28
   0 -26  -6    5.60    5.03
   0  26  -7   44.35    9.10
   0 -26   7   20.29    5.41
   0 -26  -7   57.05    6.71
   0  26  -8    0.65    2.99
   0  26  -8   -1.92    5.91
   0 -26   8    3.99    3.94
   0 -26  -8    5.21    5.57
   0  26  -9   -1.84    2.75
   0  26  -9   10.35    6.36
   0 -26   9    7.33    3.64
   0 -26  -9    5.76    5.74
   0  26 -10   16.78    7.12
   0 -26  10    6.98    3.67
   0 -26 -10   16.04    6.67
   0  26 -11   18.35    9.85
   0 -26  11    6.84    2.93
   0 -26 -11    4.76    6.51
   0  26 -12    2.96    7.58
   0 -26 -12    7.45    6.64
   0  26 -13   -7.66    8.05
   0 -26 -13    4.11    6.79
   0  26 -14    0.70    8.51
   0 -26 -14   -3.94    7.11
   0  26 -15   19.25    9.21
   0 -26 -15    3.58    7.86
   0  26 -16   28.89   10.78
   0 -26 -16   24.42    8.79
   0  26 -17   50.30   13.30
   0 -26 -17   65.31   13.64
   0 -26 -17   37.91   12.39
   0  27   0   -2.57    3.06
   0  27   0   -3.16    3.71
   0 -27   0    7.93    4.34
   0  27   1   12.38    3.10
   0  27   1   18.35    4.37
   0  27  -1   15.82    5.26
   0  27  -1   14.73    3.74
   0 -27   1   11.49    4.62
   0 -27  -1   18.41    4.73
   0  27   2  634.74   34.52
   0  27  -2  579.51   35.28
   0  27  -2  571.88   31.21
   0 -27   2  553.92   33.35
   0 -27  -2  627.22   37.76
   0  27   3    8.39    3.45
   0  27  -3   19.52    3.63
   0  27  -3   12.57    4.71
   0 -27   3   25.84    5.76
   0 -27  -3   21.29    5.30
   0  27   4    5.47    2.79
   0  27  -4    3.42    3.09
   0  27  -4    8.21    4.68
   0 -27   4   -3.95    5.01
   0 -27  -4    4.83    5.15
   0  27   5    1.26    2.41
   0  27  -5    8.28    2.99
   0  27  -5    9.22    4.99
   0 -27   5   -1.40    4.77
   0 -27  -5    3.42    5.41
   0  27   6    1.16    2.14
   0  27  -6    4.63    3.57
   0  27  -6    6.62    6.77
   0 -27   6    0.72    3.42
   0 -27  -6    3.04    5.39
   0  27  -7   -2.61    3.21
   0  27  -7   -1.35    5.63
   0 -27   7    7.12    4.35
   0 -27  -7   -2.48    5.51
   0  27  -8   92.41   10.53
   0 -27   8   52.98    7.14
   0 -27  -8  122.51   12.62
   0  27  -9    7.21    2.92
   0  27  -9   17.52    6.54
   0 -27   9    5.18    3.99
   0 -27  -9    7.91    6.16
   0  27 -10    4.35    7.02
   0 -27  10    0.35    3.63
   0 -27 -10   10.88    6.55
   0  27 -11   12.42    7.70
   0 -27  11    1.25    3.83
   0 -27 -11   20.30    6.97
   0  27 -12   13.79    8.26
   0 -27 -12    6.86    7.38
   0  27 -13   -4.99    8.83
   0 -27 -13  -19.74    7.57
   0  27 -14   18.87   11.73
   0 -27 -14    4.08    7.51
   0  27 -15   15.51    9.77
   0 -27 -15   13.47    8.19
   0  27 -16    5.62    9.80
   0 -27 -16    1.15    7.94
   0  28   0    7.65    3.75
   0  28   0   18.31    4.27
   0 -28   0   16.54    6.55
   0  28   1   57.69    6.63
   0  28   1   99.94    6.73
   0  28  -1   92.75    6.25
   0  28  -1   60.69    6.22
   0 -28   1   83.13    7.27
   0 -28  -1   88.15    7.50
   0  28   2  168.26    9.58
   0  28  -2  139.57   10.18
   0  28  -2  116.04    9.36
   0 -28   2  138.08    9.62
   0 -28  -2  159.40   10.38
   0  28   3    1.53    3.27
   0  28  -3    4.79    4.43
   0  28  -3   -3.40    4.36
   0 -28   3    5.41    4.24
   0 -28  -3   -3.69    5.16
   0  28   4   -1.41    2.92
   0  28  -4   -1.58    4.06
   0  28  -4    5.28    4.61
   0 -28   4    1.23    5.07
   0 -28  -4    4.63    5.24
   0  28  -5   45.46    5.85
   0  28  -5   72.64    9.61
   0 -28   5   58.01    5.77
   0 -28  -5   82.16    7.96
   0  28   6    1.11    1.84
   0  28  -6   -0.13    3.72
   0  28  -6    2.81    5.37
   0 -28   6   -0.37    3.65
   0 -28  -6    3.76    5.78
   0  28  -7   13.25    3.90
   0  28  -7   36.26    6.41
   0 -28   7   13.04    5.13
   0 -28  -7   21.14    6.59
   0  28  -8   -0.34    3.26
   0  28  -8   -1.32    6.29
   0 -28   8    5.50    4.46
   0 -28  -8    0.13    5.98
   0  28  -9   34.29    7.59
   0 -28   9   11.79    3.72
   0 -28  -9   24.81    7.04
   0  28 -10   -7.87    9.31
   0 -28  10    0.40    3.93
   0 -28 -10   14.93    6.62
   0  28 -11   12.57    7.66
   0 -28  11    1.28    3.33
   0 -28 -11    9.14    6.84
   0  28 -12   32.07    9.57
   0 -28 -12   40.30   11.39
   0  28 -13   -1.32    8.58
   0 -28 -13    4.25    7.38
   0  28 -14   29.56    9.88
   0 -28 -14   15.90    8.47
   0  28 -15   15.82    9.67
   0 -28 -15    2.35    8.16
   0  28 -16    1.96    9.91
   0 -28 -16    2.04    8.16
   0  29   0   -2.29    4.70
   0  29   0   13.34    4.11
   0 -29   0   -3.74    4.75
   0  29   1   -0.10    4.32
   0  29   1   -3.69    4.26
   0  29  -1   -4.58    3.82
   0  29  -1    1.25    5.09
   0 -29   1   -5.51    4.69
   0 -29  -1   -3.40    5.05
   0  29   2   20.86    4.62
   0  29  -2   31.02    4.49
   0  29  -2   20.75    6.49
   0 -29   2   36.26    5.52
   0 -29  -2   30.40    6.03
   0  29  -3   24.83    4.07
   0  29  -3   20.47    6.65
   0 -29   3   25.39    5.04
   0 -29  -3   22.82    6.19
   0  29  -4   39.05    4.48
   0  29  -4   49.29    8.25
   0 -29   4   40.38    5.42
   0 -29  -4   50.19    7.23
   0  29   5    2.39    2.70
   0  29  -5    7.11    3.25
   0  29  -5    9.40    5.20
   0 -29   5    2.19    4.06
   0 -29  -5    9.12    5.80
   0  29   6   -1.03    2.34
   0  29  -6    5.92    2.95
   0  29  -6    8.62    5.57
   0 -29   6    0.42    3.89
   0 -29  -6    6.01    6.12
   0  29  -7    0.15    2.80
   0  29  -7   10.95    6.20
   0 -29   7   -3.38    4.91
   0 -29  -7   18.58    6.26
   0  29  -8    0.80    6.40
   0 -29   8    2.81    3.54
   0 -29  -8   -7.29    6.12
   0  29  -9    6.98    7.12
   0 -29   9    2.46    4.48
   0 -29  -9   14.71    6.68
   0  29 -10    6.05    7.20
   0 -29  10    0.01    4.02
   0 -29 -10  -10.35    6.80
   0  29 -11   20.25    8.28
   0 -29 -11   19.61    7.58
   0  29 -12  -16.76    8.21
   0 -29 -12    9.10    7.19
   0  29 -13  -10.65    8.89
   0 -29 -13    8.05    7.57
   0  29 -14    5.51    9.38
   0 -29 -14    5.59    8.06
   0  29 -15   -4.97    9.33
   0 -29 -15    4.19    8.22
   0  30   0    5.47    4.93
   0 -30   0   11.86    5.14
   0  30   1   -0.70    3.40
   0  30  -1   12.26    4.04
   0  30  -1    4.04    5.35
   0 -30   1    7.18    6.30
   0 -30  -1   10.94    5.19
   0  30   2    3.72    4.11
   0  30  -2    5.37    3.93
   0  30  -2   -0.10    5.85
   0 -30   2   12.83    4.93
   0 -30  -2    6.37    5.27
   0  30  -3   37.98    4.59
   0  30  -3   30.59    5.92
   0 -30   3   35.91    5.61
   0 -30  -3   40.13    8.87
   0  30  -4   35.38    4.49
   0  30  -4   42.10    6.36
   0 -30   4   39.85    5.59
   0 -30  -4   52.26    7.49
   0  30  -5   37.40    4.53
   0  30  -5   43.47    7.00
   0 -30   5   35.43    5.66
   0 -30  -5   62.94    7.72
   0  30  -6    3.19    3.16
   0  30  -6    5.21    5.77
   0 -30   6    9.21    4.18
   0 -30  -6    8.90    6.35
   0  30  -7    5.75    6.02
   0 -30   7    3.72    5.13
   0 -30  -7   -3.33    6.43
   0  30  -8   -2.79    6.48
   0 -30   8    1.00    3.79
   0 -30  -8    1.47    6.59
   0  30  -9    9.42    7.16
   0 -30   9    1.04    4.73
   0 -30  -9    4.00    7.16
   0  30 -10   -7.34    7.41
   0 -30  10   10.29    4.28
   0  30 -11    1.14    7.97
   0 -30 -11   -6.52    7.21
   0  30 -12    5.69    8.55
   0 -30 -12    7.32    7.62
   0  30 -13   -0.02    9.07
   0 -30 -13   12.79    7.97
   0  30 -14   -0.36    9.34
   0  31   0   -0.91    3.81
   0 -31   0    6.38    5.21
   0  31   1   11.11    5.15
   0  31  -1   20.54    4.69
   0 -31   1   24.99    5.59
   0 -31  -1   16.92    7.82
   0  31   2    2.42    4.18
   0  31  -2    2.67    4.46
   0 -31   2    7.96    6.65
   0 -31  -2    3.23    5.63
   0  31   3    5.49    3.65
   0  31  -3   -6.86    4.74
   0 -31   3    2.68    4.72
   0 -31  -3   -3.75    5.60
   0  31   4    1.63    3.33
   0  31  -4    1.95    5.16
   0 -31   4    4.29    4.59
   0 -31  -4    3.77    5.88
   0  31  -5   15.21    5.71
   0 -31   5    5.42    4.61
   0 -31  -5    9.73    6.34
   0  31   6    0.83    2.28
   0  31  -6   11.04    5.84
   0 -31   6   -0.22    5.43
   0 -31  -6   12.68    6.40
   0  31  -7   12.15    6.43
   0 -31   7   -1.02    5.52
   0 -31  -7   12.64    6.95
   0  31  -8   12.40    8.92
   0 -31   8    5.26    4.09
   0 -31  -8    1.36    7.02
   0  31  -9    3.77    7.06
   0 -31   9    0.16    4.82
   0 -31  -9   -3.74    7.20
   0  31 -10   13.55    7.70
   0 -31 -10    5.70    7.82
   0  31 -11   -3.79    8.78
   0 -31 -11   23.31    8.43
   0  31 -12   22.48    8.91
   0 -31 -12    0.91    8.85
   0  31 -13    2.83    8.99
   0 -31 -13    0.16    8.62
   0  31 -14  -16.73    9.40
   0 -31 -14   12.36    8.71
   0  32   0    3.26    5.40
   0 -32   0   14.76    5.66
   0  32   1    7.79    4.99
   0  32  -1   13.19    4.47
   0 -32   1    6.04    5.44
   0 -32  -1   12.88    5.96
   0  32   2    6.58    4.39
   0  32  -2    2.95    4.69
   0 -32   2    7.82    6.86
   0 -32  -2   -6.16    5.84
   0  32   3   -0.19    3.97
   0  32  -3    6.91    4.95
   0 -32   3    9.21    6.39
   0 -32  -3   -3.45    5.95
   0  32   4    1.26    3.48
   0  32  -4   13.08    5.32
   0 -32   4    6.80    4.75
   0 -32  -4   -2.12    6.21
   0  32  -5   14.66    6.35
   0 -32   5   19.51    6.69
   0 -32  -5   26.82    7.21
   0  32  -6   -0.37    7.69
   0 -32   6   -3.88    5.62
   0 -32  -6    2.90    6.47
   0  32  -7    6.65    8.40
   0 -32   7   -1.79    5.61
   0 -32  -7    5.45    7.02
   0  32  -8    3.29    6.98
   0 -32   8   -0.88    4.22
   0 -32  -8    5.27    7.18
   0  32  -9   -1.80    7.33
   0 -32   9   -1.48    5.19
   0 -32  -9    8.69    7.55
   0  32 -10  -10.02    7.97
   0 -32 -10   -0.17    7.87
   0  32 -11    6.46    8.22
   0 -32 -11    0.70    8.13
   0  32 -12    3.81    8.92
   0 -32 -12   -1.77    8.49
   0  32 -13   -5.48    9.60
   0 -32 -13  -14.14    9.65
   0  33   0   -2.47    5.39
   0 -33   0   11.75    7.35
   0  33   1    2.37    3.71
   0  33  -1   -2.86    5.93
   0 -33   1   10.87    5.76
   0 -33  -1   11.35    6.03
   0  33   2    7.62    4.66
   0  33  -2    4.21    6.44
   0 -33   2   12.30    5.74
   0 -33  -2   11.95    8.36
   0  33   3    7.99    4.24
   0  33  -3    6.05    6.84
   0 -33   3    7.12    6.88
   0 -33  -3    4.65    6.51
   0  33   4    0.52    3.72
   0  33  -4   10.74    7.24
   0 -33   4   10.18    6.70
   0 -33  -4   11.37    6.48
   0  33   5    2.33    2.79
   0  33  -5    6.98    7.52
   0 -33   5    7.34    6.30
   0 -33  -5   13.19    8.87
   0  33  -6    2.33    6.04
   0 -33   6   -1.71    5.98
   0 -33  -6   -1.01    6.67
   0  33  -7    2.99    6.49
   0 -33   7    3.04    5.88
   0 -33  -7   -9.12    7.20
   0  33  -8   -3.75    6.93
   0 -33   8    2.50    5.77
   0 -33  -8    6.95    7.56
   0  33  -9   10.32    7.89
   0 -33   9   -3.54    5.45
   0 -33  -9    9.82    8.13
   0  33 -10    4.91    8.56
   0 -33 -10   16.61    8.33
   0  33 -11   12.14   11.81
   0 -33 -11   13.50    8.94
   0  33 -12   10.99    9.36
   0 -33 -12   11.04    9.32
   0  34   0    7.15    4.31
   0 -34   0    4.11    5.99
   0  34   1    7.37    5.49
   0  34  -1    5.14    4.87
   0 -34   1   20.20    8.09
   0 -34  -1   30.63    6.72
   0  34   2    3.65    4.64
   0  34  -2    2.21    4.88
   0 -34  -2   -0.98    6.28
   0  34   3    1.36    3.35
   0  34  -3    1.12    5.33
   0 -34   3   11.20    5.41
   0 -34  -3   20.68    6.85
   0  34   4    1.36    3.71
   0  34  -4    1.91    5.50
   0 -34   4    1.57    6.72
   0 -34  -4   -3.54    6.69
   0  34  -5    8.21    6.13
   0 -34   5    6.79    6.80
   0 -34  -5   11.05    7.13
   0  34  -6   16.14    7.01
   0 -34   6   12.01    7.01
   0 -34  -6   21.14   10.29
   0  34  -7   15.79    7.17
   0 -34   7   10.22    6.53
   0 -34  -7   13.40    8.09
   0  34  -8    5.27    7.16
   0 -34   8   -2.85    6.05
   0 -34  -8   -0.36    7.43
   0  34  -9   -0.59    7.97
   0 -34  -9    9.42    8.23
   0  34 -10    4.23   10.50
   0 -34 -10   -4.70    8.36
   0  34 -11    9.58    8.65
   0 -34 -11  -10.93    8.79
   0  35   0    4.30    5.71
   0 -35   0   -3.63    6.34
   0  35   1    6.09    5.56
   0  35  -1    4.36    5.04
   0 -35   1   13.64    8.46
   0 -35  -1   29.72    8.72
   0  35   2    1.33    3.72
   0  35  -2   -1.68    5.07
   0 -35   2    0.65    5.71
   0 -35  -2    4.50    6.59
   0  35   3    2.46    4.41
   0  35  -3    0.68    5.37
   0 -35   3    0.32    5.54
   0 -35  -3    3.82    6.65
   0  35  -4   12.71    6.19
   0 -35   4    7.72    5.84
   0 -35  -4   18.71    7.67
   0  35  -5   11.07    6.29
   0 -35   5    1.89    7.00
   0 -35  -5   -0.06    7.63
   0  35  -6    0.45    6.56
   0 -35   6   -0.75    6.46
   0 -35  -6    3.74    7.43
   0  35  -7    2.15    7.17
   0 -35   7    4.18    5.03
   0 -35  -7    5.34    7.65
   0  35  -8   -9.39    7.39
   0 -35   8   -2.08    6.19
   0 -35  -8    3.35    8.05
   0  35  -9   -4.51   10.59
   0 -35  -9    9.46    8.60
   0  35 -10   10.49    8.40
   0 -35 -10   -3.60    9.01
   0  36   0    5.35    6.20
   0 -36   0   19.16    7.12
   0  36   1    8.26    4.28
   0  36  -1    2.53    6.56
   0 -36   1   -4.81    6.51
   0 -36  -1    7.94    6.58
   0  36   2   -1.21    5.09
   0  36  -2    6.15    6.86
   0 -36   2    2.72    7.84
   0 -36  -2    5.73    6.93
   0  36  -3    2.00    5.56
   0 -36   3    0.67    5.95
   0 -36  -3    4.89    7.16
   0  36  -4    5.34    6.22
   0 -36   4    7.64    5.87
   0 -36  -4   13.47   10.03
   0  36  -5   -1.70    6.49
   0 -36   5    9.00    5.51
   0 -36  -5    5.37    7.84
   0  36  -6   15.07    7.19
   0 -36   6    1.40    5.47
   0 -36  -6   13.72    8.15
   0  36  -7   -2.84    9.41
   0 -36   7    2.10    5.15
   0 -36  -7   11.72    8.15
   0  36  -8    3.21    9.98
   0 -36  -8    6.11    8.30
   0  36  -9    9.98    8.28
   0 -36  -9    4.20   11.73
   0  37   0    0.94    4.71
   0 -37   0    4.51    9.12
   0  37   1    5.51    5.71
   0  37  -1    8.29    6.74
   0 -37  -1   -0.52    6.93
   0  37   2    2.32    5.17
   0  37  -2    0.66    7.18
   0 -37   2    3.54    8.12
   0 -37  -2    0.17    9.40
   0  37  -3   -4.57    7.51
   0 -37   3    1.63    8.04
   0 -37  -3   -2.27    7.56
   0  37  -4   18.00    9.35
   0 -37   4   18.35    7.10
   0 -37  -4   38.49    8.82
   0  37  -5   10.73    8.62
   0 -37   5    3.42    5.87
   0 -37  -5   -8.94   10.41
   0  37  -6    6.53    9.19
   0 -37   6   -5.30    5.76
   0 -37  -6  -10.76    8.44
   0  37  -7    9.26    7.33
   0 -37   7    3.73    6.95
   0 -37  -7  -17.60    8.50
   0  38   0   13.16    6.51
   0 -38   0   -2.69    7.48
   0  38   1    3.21    6.09
   0  38  -1    3.85    5.49
   0 -38   1    9.45    6.85
   0 -38  -1   13.95    7.69
   0  38  -2    4.98    5.68
   0 -38   2    0.18    6.49
   0 -38  -2    0.65    7.27
   0  38  -3   10.20    6.14
   0 -38   3    4.56    8.44
   0 -38  -3    7.48    7.91
   0  38  -4   -5.02    6.26
   0 -38   4   15.68    8.14
   0 -38  -4   -2.85    8.16
   0  38  -5   -0.66    6.73
   0 -38   5    2.07    5.98
   0 -38  -5   -5.73    8.16
   0 -38   6    3.63    5.83
   0 -38  -6  -12.68   11.13
   0  39   0   -1.24    6.63
   0 -39   0    8.21    7.50
   0  39  -1    2.11    7.32
   0 -39   1    4.74    9.57
   0 -39  -1   12.95   10.49
   0  39  -2    2.58    6.01
   0 -39   2    8.25    7.04
   0 -39  -2   10.73    8.25
   0  39  -3   -0.98    6.34
   0 -39   3   13.23    6.84
   0 -39  -3   14.16    8.25
   1   0 -22    0.59    5.69
   1   0 -22    7.94    5.63
   1   0 -22    4.91    8.19
   1   0 -21    1.93    5.25
   1   0 -21    7.83    4.03
   1   0 -21    2.57    7.90
   1   0 -20   -2.57    5.00
   1   0 -20   -0.48    3.70
   1   0 -20    0.29    5.53
   1   0 -19    5.57    4.67
   1   0 -19   -6.77    4.68
   1   0 -19   10.07    7.00
   1   0 -18    1.19    5.64
   1   0 -18   -0.12    3.33
   1   0 -18    7.89    5.00
   1   0 -17   34.26    5.06
   1   0 -17   28.21    5.96
   1   0 -16    1.06    3.75
   1   0 -16    2.37    6.02
   1   0 -15   -2.31    4.50
   1   0 -15   -5.83    5.67
   1   0 -14   -2.07    4.39
   1   0 -13   16.93    4.16
   1   0 -12    1.12    3.48
   1   0 -11    3.02    3.36
   1   0 -10   16.21    3.60
  -1   0  10   -0.16    3.15
   1   0  -9    2.58    3.19
  -1   0   9    5.80    2.93
   1   0  -8   15.18    3.70
  -1   0   8    9.86    3.35
   1   0  -7  255.89   11.67
  -1   0   7  261.52   10.88
   1   0  -6    2.19    3.18
  -1   0   6   -0.68    2.96
   1   0  -5   11.24    3.48
  -1   0   5   20.67    3.31
   1   0  -4   12.57    3.18
  -1   0   4   -8.21    3.12
   1   0  -3  254.50    9.82
  -1   0   3  251.51    9.31
   1   0  -2    7.65    3.61
   1   0  -1  276.00   10.28
  -1   0   1  266.38   10.14
   1   0   1 2431.81  175.31
  -1   0  -1 2363.94  171.46
   1   0   2   19.65    3.53
   1   0   2   22.56    3.95
   1   0   3   72.46    4.72
   1   0   3   82.25    4.45
  -1   0  -3   61.23    3.73
   1   0   4    1.81    1.69
  -1   0  -4   -0.73    2.87
  -1   0  -4    5.71    2.42
   1   0   5    9.31    3.96
   1   0   5   11.44    1.72
  -1   0  -5   21.91    3.13
  -1   0  -5   16.20    2.29
   1   0   6    1.66    2.80
   1   0   6   -0.32    1.87
  -1   0  -6    4.50    2.94
  -1   0  -6   -0.07    2.04
   1   0   7  584.92   24.94
   1   0   7  594.33   19.62
  -1   0  -7  615.02   26.00
  -1   0  -7  626.57   21.23
   1   0   8   -5.31    3.06
   1   0   8   -0.91    1.84
  -1   0  -8   -1.74    2.92
  -1   0  -8    2.67    2.06
   1   0   9  548.71   24.28
   1   0   9  542.31   17.90
  -1   0  -9  545.67   27.54
  -1   0  -9  567.42   19.01
   1   0  10    2.83    3.21
  -1   0 -10   -5.03    3.09
  -1   0 -10    2.01    2.05
   1   0  11   13.43    3.63
  -1   0 -11   13.18    3.51
  -1   0 -11   10.56    2.37
   1   0  12    2.74    4.91
  -1   0 -12    9.26    3.56
  -1   0 -12   -2.51    2.35
   1   0  13  118.20    7.25
  -1   0 -13  128.54    7.66
  -1   0 -13  121.06    5.26
  -1   0 -14    2.90    4.12
  -1   0 -14   -2.03    2.71
  -1   0 -15   -0.24    4.24
  -1   0 -15   -1.28    2.89
  -1   0 -15    4.68    3.32
  -1   0 -16   -9.12    6.11
  -1   0 -16    1.94    3.04
  -1   0 -16    2.49    2.68
  -1   0 -17   81.04    7.32
  -1   0 -17   65.16    4.91
  -1   0 -17   59.14    4.50
  -1   0 -18    6.56    5.27
  -1   0 -18   -1.51    3.55
  -1   0 -18   -3.84    4.12
  -1   0 -19   15.29    6.09
  -1   0 -19   11.04    4.07
  -1   0 -19   12.98    4.62
  -1   0 -20    2.67    5.99
  -1   0 -20   -0.76    3.00
  -1   0 -20   -2.71    4.85
  -1   0 -21    9.04    8.70
  -1   0 -22   10.24    7.03
   1   1 -22    0.67    5.46
   1   1 -22    4.61    7.51
   1   1 -22   11.38    7.92
   1  -1 -22    4.88    4.42
   1  -1 -22    1.87    5.66
   1  -1 -22    1.82    6.57
   1   1 -21    2.62    5.44
   1   1 -21    7.90    3.97
   1   1 -21    1.72    5.87
   1  -1 -21    9.11    6.69
   1  -1 -21    1.39    4.20
   1  -1 -21    4.58    8.05
   1   1 -20    3.10    6.79
   1   1 -20    5.30    3.72
   1   1 -20    6.84    7.33
   1  -1 -20    5.66    5.16
   1  -1 -20    3.71    5.94
   1   1 -19    3.77    5.18
   1   1 -19    1.93    4.81
   1   1 -19    3.96    4.65
   1  -1 -19    1.36    5.95
   1  -1 -19    4.50    3.75
   1  -1 -19    9.39    5.71
   1   1 -18    8.57    4.45
   1   1 -18   -1.33    4.82
   1  -1 -18    0.34    4.11
   1  -1 -18   -1.82    3.35
   1  -1 -18    9.93    6.87
   1   1 -17    2.78    6.22
   1   1 -17    8.78    5.66
   1  -1 -17    3.28    3.99
   1  -1 -17   17.88    5.09
   1   1 -16    0.29    4.35
   1   1 -16    3.50    3.97
   1  -1 -16   -2.62    4.55
   1  -1 -16    3.37    4.55
   1   1 -15    2.10    4.29
   1   1 -15    6.19    3.67
   1  -1 -15    6.14    4.42
   1  -1 -15    1.76    4.42
   1   1 -14   49.30    5.22
   1  -1 -14   34.75    3.86
   1  -1 -14   45.96    7.10
   1   1 -13   11.53    3.93
   1  -1 -13    2.00    4.05
   1   1 -12   -8.78    4.74
   1  -1 -12   -1.88    3.80
   1   1 -11    3.49    4.31
   1  -1 -11   -0.47    3.47
  -1  -1  11   -2.85    3.00
   1   1 -10  113.01    7.52
   1  -1 -10  115.51    6.29
  -1  -1  10   95.21    5.53
   1   1  -9    9.49    3.31
  -1   1   9    1.30    3.06
  -1  -1   9    9.21    3.79
   1  -1  -9    5.26    3.41
   1   1  -8  494.31   20.18
  -1   1   8  451.74   18.34
  -1  -1   8  458.84   18.35
   1  -1  -8  487.04   20.16
   1   1  -7  774.03   34.36
  -1   1   7  701.92   32.30
  -1  -1   7  736.05   32.58
   1  -1  -7  758.76   35.06
   1   1  -6    6.22    3.06
  -1   1   6    0.33    2.87
  -1  -1   6   -4.21    2.95
   1  -1  -6    6.85    3.20
   1   1  -5   68.39    4.48
  -1   1   5   61.87    4.29
  -1  -1   5   76.03    4.49
   1  -1  -5   66.35    4.58
   1   1  -4  263.76    9.70
  -1   1   4  271.08    9.82
  -1  -1   4  268.81    9.79
   1  -1  -4  272.92   10.22
   1   1  -3  292.45   11.41
  -1   1   3  323.49   12.30
  -1  -1   3  324.27   11.71
   1  -1  -3  313.14   11.96
   1   1  -2 1833.73  111.50
  -1   1   2 1668.38  101.49
  -1  -1   2 1732.36  107.98
   1  -1  -2 1684.66  103.42
   1   1  -1  226.02    9.47
  -1   1   1  250.20    9.15
  -1  -1   1  263.83    9.45
   1  -1  -1  234.12    9.19
   1   1   0  115.53    5.73
  -1   1   0  128.03    5.33
  -1  -1   0  104.53    7.52
   1  -1   0  121.69    5.39
  -1   1  -1   33.88    3.28
   1  -1   1   36.84    3.41
  -1   1  -2 3191.68  292.23
   1   1   2 3246.48  298.40
   1  -1   2 3182.87  303.20
  -1  -1  -2 3330.53  326.11
   1  -1   2 3348.11  303.48
   1   1   3 9568.53 2378.28
  -1   1  -3 9890.23 2382.59
   1   1   3 9999.00 2440.66
  -1   1  -3 9582.79 2386.92
   1  -1   3 9637.49 2297.11
  -1  -1  -3 9742.01 2413.75
   1  -1   3 9606.24 2385.85
   1   1   4   30.60    3.25
  -1   1  -4   33.45    2.12
   1   1   4   29.75    2.33
  -1   1  -4   38.69    3.54
   1  -1   4   34.14    2.61
  -1  -1  -4   37.43    2.42
   1  -1   4   23.29    3.32
   1   1   5  275.80   10.06
  -1   1  -5  278.33   10.73
   1   1   5  290.18    8.96
  -1   1  -5  294.29    7.11
  -1  -1  -5  298.45   10.56
   1  -1   5  275.15   10.31
  -1  -1  -5  293.36    9.31
   1  -1   5  283.06    7.71
   1   1   6   41.91    3.56
  -1   1  -6   44.74    3.78
   1   1   6   37.51    2.82
  -1   1  -6   39.25    2.33
  -1  -1  -6   41.39    3.59
   1  -1   6   35.01    5.05
  -1  -1  -6   43.18    2.89
   1  -1   6   38.45    2.23
   1   1   7   25.26    4.36
  -1   1  -7   24.52    3.60
   1   1   7   20.55    2.48
  -1   1  -7   20.75    2.18
  -1  -1  -7   31.12    3.24
   1  -1   7   23.43    3.55
  -1  -1  -7   26.54    2.70
   1  -1   7   19.28    2.00
   1   1   8  120.93    6.08
   1   1   8  123.31    4.56
  -1   1  -8  137.26    4.17
  -1   1  -8  131.45    6.37
  -1  -1  -8  131.08    7.66
   1  -1   8  126.92    8.12
  -1  -1  -8  131.62    4.90
   1  -1   8  123.20    3.92
   1   1   9   28.08    3.51
  -1   1  -9   20.83    3.77
   1   1   9   23.00    1.93
  -1   1  -9   26.01    2.23
  -1  -1  -9   24.45    3.40
   1  -1   9   20.49    4.96
  -1  -1  -9   22.20    2.04
   1  -1   9   25.98    2.36
   1   1  10   56.92    5.63
  -1   1 -10   56.96    2.76
   1   1  10   53.28    3.02
  -1   1 -10   57.55    4.45
  -1  -1 -10   55.61    4.16
  -1  -1 -10   47.74    3.14
   1  -1  10   49.94    4.64
   1   1  11   29.84    5.17
  -1   1 -11   33.03    4.17
  -1   1 -11   27.47    2.39
  -1  -1 -11   25.84    3.73
  -1  -1 -11   27.44    2.83
   1  -1  11   22.66    4.20
   1   1  12    1.68    3.61
  -1   1 -12    7.73    3.76
  -1   1 -12    1.75    2.22
  -1  -1 -12    3.55    3.42
  -1  -1 -12    2.53    2.57
   1  -1  12   -2.53    3.79
   1   1  13  120.90    7.75
  -1   1 -13  134.38    7.94
  -1   1 -13  123.59    5.13
  -1  -1 -13  131.82    7.65
  -1  -1 -13  123.30    4.85
  -1   1 -14   32.88    5.19
  -1   1 -14   33.36    3.19
  -1  -1 -14   39.25    4.89
  -1  -1 -14   32.90    3.79
  -1   1 -15   17.00    3.50
  -1   1 -15   15.64    4.99
  -1   1 -15   16.07    3.07
  -1  -1 -15   25.76    4.50
  -1  -1 -15   17.78    3.46
  -1   1 -16   29.34    4.03
  -1   1 -16   43.97    5.90
  -1   1 -16   34.49    3.61
  -1  -1 -16   34.04    5.47
  -1  -1 -16   34.35    4.09
  -1  -1 -16   31.36    4.64
  -1   1 -17   26.33    4.15
  -1   1 -17   21.07    5.81
  -1   1 -17   18.37    3.57
  -1  -1 -17   22.00    5.55
  -1  -1 -17   17.84    4.03
  -1  -1 -17   19.61    4.56
  -1   1 -18    0.87    3.92
  -1   1 -18   19.84    7.06
  -1   1 -18    2.83    3.31
  -1  -1 -18   -2.53    5.18
  -1  -1 -18   -0.69    3.71
  -1  -1 -18   -1.96    4.34
  -1   1 -19    9.07    4.39
  -1   1 -19   13.93    6.15
  -1   1 -19    9.83    3.88
  -1  -1 -19   14.01    7.54
  -1  -1 -19   10.49    4.20
  -1  -1 -19    9.48    3.93
  -1   1 -20    2.77    4.56
  -1   1 -20    7.04    6.25
  -1   1 -20   -0.30    3.92
  -1  -1 -20    2.13    5.86
  -1  -1 -20    1.92    4.34
  -1  -1 -20    1.65    3.75
  -1   1 -21   -0.05    6.68
  -1  -1 -21    1.32    6.20
  -1  -1 -21    4.86    3.49
  -1  -1 -21    6.33    5.49
  -1   1 -22   16.96    9.74
  -1  -1 -22   12.51    6.88
   1   2 -22   10.02    6.02
   1   2 -22   -3.53    8.12
   1   2 -22   14.72    5.38
   1  -2 -22    7.50    7.34
   1  -2 -22    4.07    4.65
   1  -2 -22    7.50    9.01
   1   2 -21    0.86    4.85
   1   2 -21   -2.13    5.51
   1   2 -21    7.36    7.11
   1  -2 -21   -1.68    4.18
   1  -2 -21    1.52    4.83
   1  -2 -21   -2.65    6.24
   1   2 -20   -4.63    3.50
   1   2 -20    1.55    5.28
   1   2 -20    5.94    5.24
   1  -2 -20   -0.81    5.24
   1  -2 -20    4.56    5.90
   1  -2 -20    6.34    6.07
   1   2 -19   16.82    5.35
   1   2 -19   21.21    6.88
   1   2 -19    3.91    3.56
   1  -2 -19    3.70    4.50
   1  -2 -19    6.30    4.09
   1  -2 -19   16.92    7.80
   1   2 -18    4.00    4.74
   1   2 -18   -0.01    6.35
   1  -2 -18    4.33    4.03
   1  -2 -18    1.44    4.70
   1  -2 -18    8.71    5.31
   1   2 -17    7.74    4.50
   1   2 -17    7.80    4.79
   1  -2 -17    5.63    5.02
   1  -2 -17   13.24    3.54
   1  -2 -17   13.32    5.32
   1   2 -16    6.08    4.33
   1   2 -16    8.93    5.39
   1  -2 -16    3.08    4.52
   1  -2 -16   13.66    6.51
   1   2 -15   -1.71    5.19
   1   2 -15    1.83    3.47
   1  -2 -15   -5.64    3.18
   1  -2 -15    1.34    4.53
   1   2 -14    1.18    5.05
   1  -2 -14    0.91    3.07
   1  -2 -14   -6.15    4.49
   1   2 -13   18.69    5.37
   1  -2 -13   23.69    4.73
   1   2 -12   32.11    5.71
   1  -2 -12   51.25    6.35
   1  -2 -11   -0.06    3.93
  -1  -2  11   15.77    4.28
   1   2 -10   43.81    5.19
   1  -2 -10   32.96    4.53
  -1  -2  10   34.73    3.70
   1   2  -9  118.16    6.06
  -1   2   9  121.70    6.00
  -1  -2   9  119.49    5.80
   1  -2  -9  136.68    6.83
  -1   2   8    1.94    3.42
   1  -2  -8    2.22    3.81
   1   2  -7  217.81    9.04
  -1   2   7  204.16    8.35
  -1  -2   7  185.64   10.31
   1  -2  -7  209.96    9.47
   1   2  -6    5.00    3.07
  -1   2   6   -0.16    3.08
  -1  -2   6    8.22    3.03
   1  -2  -6    8.78    3.42
   1   2  -5  324.49   11.84
  -1   2   5  311.96   11.39
  -1  -2   5  313.24   11.34
   1  -2  -5  321.02   12.41
   1   2  -4   83.17    6.11
  -1   2   4   59.20    4.45
  -1  -2   4   75.87    4.48
   1  -2  -4   67.96    4.59
   1   2  -3 2221.40  153.26
  -1   2   3 2046.42  144.99
  -1  -2   3 2081.50  145.91
   1  -2  -3 2119.11  150.25
   1   2  -2 1680.79  100.97
  -1   2   2 1698.23  100.03
  -1  -2   2 1690.23  100.45
   1  -2  -2 1694.14   99.22
   1   2  -1 1638.67   94.35
  -1   2   1 1587.65   90.08
  -1  -2   1 1614.37   93.74
   1  -2  -1 1660.60   94.22
   1   2   0  907.24   38.00
  -1   2   0  843.93   34.18
  -1  -2   0  863.81   37.13
   1  -2   0  875.99   35.30
   1   2   1   83.06    4.75
  -1   2  -1   86.65    4.10
  -1  -2  -1   70.63    4.92
   1  -2   1   96.32    5.47
  -1   2  -2 3923.13  421.94
   1   2   2 4000.11  440.91
  -1   2  -2 3986.16  446.77
   1  -2   2 4148.70  441.46
  -1  -2  -2 3930.75  446.74
   1  -2   2 3959.14  446.28
   1   2   3 1269.02   65.82
  -1   2  -3 1243.82   56.37
   1   2   3 1332.08   70.11
  -1   2  -3 1236.30   65.36
   1  -2   3 1288.12   60.78
  -1  -2  -3 1290.54   69.53
   1  -2   3 1242.02   64.72
   1   2   4  406.47   14.14
  -1   2  -4  404.39   12.34
   1   2   4  398.93   12.04
  -1   2  -4  416.33   14.81
   1  -2   4  396.94   10.99
  -1  -2  -4  391.84   12.47
   1  -2   4  395.87   14.25
   1   2   5  117.48    5.02
  -1   2  -5  121.12    5.60
   1   2   5  114.20    3.87
  -1   2  -5  113.70    3.64
  -1  -2  -5  118.32    5.12
   1  -2   5  115.49    5.66
  -1  -2  -5  115.66    5.01
   1  -2   5  117.86    3.48
   1   2   6    4.56    3.51
  -1   2  -6    5.19    3.06
   1   2   6    0.29    1.76
  -1   2  -6   -1.57    1.62
  -1  -2  -6    2.46    3.45
   1  -2   6    0.79    2.97
  -1  -2  -6   -0.28    2.51
   1  -2   6    0.61    1.77
   1   2   7  212.26    8.46
  -1   2  -7  226.62    9.29
   1   2   7  224.99    7.52
  -1   2  -7  219.38    5.71
  -1  -2  -7  228.79    8.43
   1  -2   7  220.67    9.45
  -1  -2  -7  227.28    7.83
   1  -2   7  217.88    5.96
   1   2   8  523.53   21.60
   1   2   8  512.98   18.92
  -1   2  -8  538.65   16.41
  -1   2  -8  538.88   23.10
  -1  -2  -8  520.95   21.03
   1  -2   8  542.24   23.50
  -1  -2  -8  572.11   18.62
   1  -2   8  522.22   14.65
   1   2   9   21.74    3.40
   1   2   9   21.69    2.03
  -1   2  -9   21.22    1.87
  -1   2  -9   24.99    3.76
  -1  -2  -9   23.68    3.14
   1  -2   9   24.33    3.77
  -1  -2  -9   24.72    2.67
   1  -2   9   19.96    1.72
   1   2  10   -3.16    3.10
  -1   2 -10    6.67    1.75
   1   2  10    4.34    2.38
  -1   2 -10   10.10    3.53
  -1  -2 -10    2.67    3.81
  -1  -2 -10    2.37    2.51
   1  -2  10    4.53    3.49
   1   2  11   16.40    3.45
  -1   2 -11   16.79    3.99
  -1   2 -11   14.04    2.58
  -1  -2 -11    8.79    3.38
  -1  -2 -11   14.75    2.14
   1  -2  11   14.11    4.10
   1   2  12  131.21    7.31
  -1   2 -12  149.78    8.00
  -1   2 -12  130.15    4.52
  -1  -2 -12  134.16    7.12
  -1  -2 -12  121.28    5.77
   1  -2  12  126.27    7.48
   1   2  13   22.62    4.25
  -1   2 -13   31.36    4.75
  -1   2 -13   22.97    2.54
  -1  -2 -13   22.04    4.22
  -1  -2 -13   16.38    3.33
  -1   2 -14    5.91    2.72
  -1   2 -14    1.64    6.01
  -1   2 -14    3.84    2.32
  -1  -2 -14   -0.30    3.83
  -1  -2 -14    3.74    3.13
  -1   2 -15   14.18    3.09
  -1   2 -15   21.95    5.14
  -1   2 -15   17.10    2.75
  -1  -2 -15   20.73    4.45
  -1  -2 -15   12.84    2.73
  -1   2 -16   20.29    3.67
  -1   2 -16   34.34    5.58
  -1   2 -16   21.94    3.08
  -1  -2 -16   19.33    5.07
  -1  -2 -16   25.70    3.22
  -1   2 -17    3.25    3.36
  -1   2 -17   10.70    5.19
  -1   2 -17    1.24    2.85
  -1  -2 -17    0.87    6.27
  -1  -2 -17    0.97    3.77
  -1  -2 -17    2.23    4.23
  -1   2 -18   23.68    4.35
  -1   2 -18   42.75    6.74
  -1   2 -18   20.76    3.87
  -1  -2 -18   37.23    7.57
  -1  -2 -18   31.60    4.69
  -1  -2 -18   25.65    5.40
  -1   2 -19    8.10    4.02
  -1   2 -19   10.90    7.83
  -1   2 -19    2.30    3.43
  -1  -2 -19    4.43    5.35
  -1  -2 -19    0.83    4.26
  -1  -2 -19   -0.87    4.92
  -1   2 -20    9.50    6.47
  -1  -2 -20   -3.27    5.75
  -1  -2 -20    2.08    4.61
  -1  -2 -20    4.78    5.27
  -1   2 -21    2.91    6.67
  -1  -2 -21  -12.24    5.94
  -1  -2 -21    4.78    4.75
  -1  -2 -21    0.99    5.70
  -1   2 -22    4.24    7.33
  -1  -2 -22    5.72    8.53
   1   3 -22    0.29    5.10
   1   3 -22   -1.95    6.19
   1   3 -22    1.65    7.44
   1  -3 -22   -2.95    4.65
   1  -3 -22    1.88    5.20
   1  -3 -22   -6.72    6.74
   1   3 -21    3.95    4.80
   1   3 -21   -6.96    7.63
   1   3 -21   -1.48    5.43
   1  -3 -21    6.02    5.71
   1  -3 -21    5.13    6.38
   1  -3 -21   -0.40    8.43
   1   3 -20    0.15    4.70
   1   3 -20   -1.18    5.63
   1   3 -20    8.22    5.33
   1  -3 -20   13.29    4.21
   1  -3 -20    0.59    5.85
   1  -3 -20   13.84    6.29
   1   3 -19   22.38    7.56
   1   3 -19   24.53    7.15
   1  -3 -19   17.84    4.79
   1  -3 -19   21.78    4.63
   1  -3 -19   18.87    6.59
   1   3 -18   18.13    5.37
   1   3 -18   25.19    5.16
   1  -3 -18   16.81    5.74
   1  -3 -18   14.27    5.54
   1  -3 -18   21.24    8.05
   1   3 -17    3.36    4.61
   1   3 -17    2.00    4.36
   1  -3 -17   -0.26    3.64
   1  -3 -17    5.08    3.53
   1  -3 -17    6.69    5.31
   1   3 -16   -5.62    5.39
   1   3 -16    0.13    5.40
   1  -3 -16   -0.81    3.24
   1  -3 -16   -0.99    4.95
   1   3 -15    1.50    5.22
   1   3 -15   10.34    3.72
   1  -3 -15    1.66    4.08
   1  -3 -15    9.68    6.45
   1   3 -14   -2.85    5.02
   1  -3 -14    2.30    3.75
   1  -3 -14   -2.23    4.59
   1   3 -13   50.27    6.24
   1  -3 -13   53.50    5.77
   1   3 -12   23.06    4.88
   1  -3 -12   23.28    4.51
  -1  -3  12   15.42    3.56
   1   3 -11  330.08   17.56
   1  -3 -11  395.38   17.09
  -1  -3  11  321.15   13.93
   1   3 -10   94.64    6.58
   1  -3 -10   97.71    7.62
  -1  -3  10   72.28    4.68
   1   3  -9    5.95    3.03
   1  -3  -9   -1.47    4.78
  -1  -3   9   10.84    2.99
   1   3  -8  687.54   29.65
  -1   3   8  672.19   29.83
  -1  -3   8  654.58   28.73
   1  -3  -8  717.41   37.62
   1   3  -7   81.00    6.02
  -1   3   7   70.82    5.01
  -1  -3   7   78.07    5.88
   1  -3  -7   71.75    5.34
   1   3  -6   20.78    3.39
  -1   3   6   22.56    3.49
  -1  -3   6   19.05    3.35
   1  -3  -6   24.52    3.68
  -1   3   5   58.37    4.27
  -1  -3   5   59.38    4.30
   1  -3  -5   66.56    4.79
  -1   3   4  131.83    5.83
   1  -3  -4  132.49    6.56
   1   3  -3 1276.21   65.71
  -1   3   3 1244.96   62.73
  -1  -3   3 1261.21   64.46
   1  -3  -3 1296.78   66.38
   1   3  -2   85.98    6.72
  -1   3   2   79.28    4.63
  -1  -3   2   74.04    4.96
   1  -3  -2   81.25    4.95
   1   3  -1 1954.63  130.60
  -1   3   1 1982.87  125.91
  -1  -3   1 1911.68  129.12
   1  -3  -1 1967.18  125.80
   1   3   0   62.08    4.60
  -1   3   0   66.11    3.84
   1  -3   0   64.14    3.48
  -1  -3   0   54.21    4.81
  -1   3  -1 3086.84  275.79
   1   3   1 3194.94  293.54
   1  -3   1 3153.61  288.84
  -1  -3  -1 3186.05  297.70
   1  -3   1 3226.44  301.08
  -1   3  -2 5935.59  908.56
   1   3   2 5837.48  906.01
  -1   3  -2 5969.11  934.53
   1  -3   2 6154.06  932.65
  -1  -3  -2 5783.61  916.93
   1  -3   2 5738.16  899.04
  -1   3  -3  751.89   26.73
   1   3   3  751.29   28.38
  -1   3  -3  752.15   30.85
   1  -3   3  785.01   27.44
  -1  -3  -3  737.63   32.95
   1  -3   3  724.35   29.88
   1   3   4   -1.88    2.62
  -1   3  -4    1.39    1.89
   1   3   4    2.61    2.00
  -1   3  -4   -4.87    2.89
   1  -3   4    3.21    1.74
  -1  -3  -4   -4.16    2.42
   1  -3   4    0.96    2.86
   1   3   5   35.64    3.25
  -1   3  -5   38.36    2.58
   1   3   5   39.45    2.50
  -1   3  -5   36.75    3.83
   1  -3   5   38.43    1.90
  -1  -3  -5   42.10    2.89
   1  -3   5   40.26    3.74
   1   3   6   17.68    2.93
  -1   3  -6   11.39    3.49
   1   3   6   16.73    2.23
  -1   3  -6   10.93    2.10
  -1  -3  -6   15.46    2.68
   1  -3   6   14.35    3.46
  -1  -3  -6   13.19    2.47
   1  -3   6   11.52    1.69
   1   3   7   72.42    4.39
  -1   3  -7   81.29    2.88
   1   3   7   84.56    4.27
  -1   3  -7   87.00    5.10
   1  -3   7   79.44    2.30
  -1  -3  -7   74.13    5.34
   1  -3   7   79.45    5.20
   1   3   8   10.69    3.91
   1   3   8   12.21    2.07
  -1   3  -8   11.94    1.52
  -1   3  -8    9.16    3.72
  -1  -3  -8   12.26    2.76
   1  -3   8    8.78    4.81
  -1  -3  -8   13.52    2.83
   1  -3   8    9.86    1.34
   1   3   9   39.07    3.65
  -1   3  -9   37.94    1.89
   1   3   9   38.86    3.12
  -1   3  -9   38.82    4.31
  -1  -3  -9   40.53    4.38
  -1  -3  -9   40.71    2.56
   1  -3   9   47.48    4.39
   1   3  10    1.48    3.07
  -1   3 -10    0.18    1.44
   1   3  10   -3.47    1.93
  -1   3 -10   -3.26    3.52
  -1  -3 -10   -2.46    2.76
  -1  -3 -10   -0.11    1.94
   1  -3  10    1.11    3.62
   1   3  11  228.81   10.11
   1   3  11  224.89    7.33
  -1   3 -11  255.81   11.85
   1  -3  11  255.39   11.71
  -1  -3 -11  262.12   10.08
  -1  -3 -11  221.18    9.03
   1   3  12  154.64    7.95
  -1   3 -12  161.55    9.15
  -1   3 -12  157.75    4.79
  -1  -3 -12  157.16    7.55
  -1  -3 -12  139.27    6.89
   1  -3  12  147.04    8.38
   1   3  13   -2.44    4.76
  -1   3 -13   -1.48    2.19
  -1   3 -13   -0.54    4.20
  -1   3 -13   -2.05    1.98
  -1  -3 -13    1.66    3.41
  -1  -3 -13   -3.91    3.08
   1   3  14    2.52    3.64
  -1   3 -14   -1.83    2.92
  -1   3 -14   -5.02    4.65
  -1   3 -14   -0.30    2.15
  -1  -3 -14    8.51    3.58
  -1  -3 -14   -4.72    3.29
  -1   3 -15   41.85    6.11
  -1   3 -15   33.52    4.11
  -1  -3 -15   47.11    5.09
  -1  -3 -15   45.42    4.43
  -1   3 -16    3.53    3.50
  -1   3 -16    9.37    6.95
  -1   3 -16    1.64    2.50
  -1  -3 -16    5.55    4.24
  -1  -3 -16    8.52    2.83
  -1   3 -17   32.39    3.99
  -1   3 -17   41.70    6.74
  -1   3 -17   33.19    3.45
  -1  -3 -17   43.62    5.59
  -1  -3 -17   42.21    3.92
  -1  -3 -17   29.59    4.34
  -1   3 -18   31.86    4.15
  -1   3 -18   40.08    7.11
  -1   3 -18   24.21    3.61
  -1  -3 -18   36.79    5.98
  -1  -3 -18   33.57    5.19
  -1  -3 -18   35.10    4.46
  -1   3 -19    0.87    3.66
  -1   3 -19  -10.85    6.07
  -1   3 -19   -0.40    2.89
  -1  -3 -19    0.25    5.00
  -1  -3 -19    4.24    4.45
  -1  -3 -19    0.49    3.75
  -1   3 -20    9.06    6.61
  -1  -3 -20   -3.45    7.40
  -1  -3 -20    7.33    3.76
  -1  -3 -20    9.27    5.62
  -1   3 -21  -13.69    6.90
  -1  -3 -21    5.71    5.73
  -1  -3 -21    3.75    5.09
  -1  -3 -21   -3.27    5.85
  -1   3 -22    5.32    7.40
  -1  -3 -22    2.75    6.20
   1   4 -22    5.45    5.00
   1   4 -22    5.23    6.47
   1   4 -22   -2.51    7.10
   1  -4 -22    3.94    4.81
   1  -4 -22    1.23    6.62
   1  -4 -22    5.46    9.25
   1   4 -21   -1.05    4.68
   1   4 -21    5.03    7.85
   1   4 -21   -0.62    5.21
   1  -4 -21    7.56    5.85
   1  -4 -21    2.46    4.74
   1  -4 -21    0.50    6.79
   1   4 -20    1.86    4.69
   1   4 -20   13.39    5.99
   1   4 -20    8.57    6.83
   1  -4 -20    7.29    4.56
   1  -4 -20    8.74    4.63
   1  -4 -20   11.94    6.61
   1   4 -19   -6.77    5.31
   1   4 -19   -1.59    4.60
   1  -4 -19   -0.37    5.10
   1  -4 -19    3.96    5.35
   1  -4 -19   -2.55    7.69
   1   4 -18    7.56    6.73
   1   4 -18    5.08    4.78
   1  -4 -18    9.62    4.08
   1  -4 -18   11.42    5.95
   1   4 -17    2.85    4.57
   1   4 -17    3.24    5.35
   1  -4 -17   -0.98    4.50
   1  -4 -17    1.28    3.58
   1  -4 -17   -3.54    5.49
   1   4 -16    3.86    4.59
   1   4 -16    5.66    5.32
   1  -4 -16   10.16    4.29
   1  -4 -16    7.97    3.57
   1  -4 -16    5.96    7.05
   1   4 -15    2.42    5.11
   1  -4 -15    4.07    3.95
   1  -4 -15   16.46    5.09
   1   4 -14   40.34    4.90
   1  -4 -14   38.03    3.69
   1  -4 -14   54.91    5.88
   1  -4 -13   20.78    2.85
   1  -4 -13   15.04    6.45
   1   4 -12   20.00    3.53
   1  -4 -12   24.60    4.71
  -1  -4  12   11.25    4.48
   1   4 -11    0.06    4.04
   1  -4 -11   -6.54    4.03
  -1  -4  11    6.22    3.77
   1   4 -10   -0.94    3.93
   1  -4 -10    1.38    3.67
  -1  -4  10   -4.87    3.68
   1   4  -9    1.29    2.88
   1  -4  -9   -0.42    3.59
  -1  -4   9    3.19    2.78
   1   4  -8   38.05    4.00
   1  -4  -8   46.01    4.75
  -1  -4   8   47.91    4.03
  -1   4   7   49.62    4.60
   1  -4  -7   68.83    4.91
   1  -4  -6   -9.05    3.84
   1   4  -5  415.73   15.39
  -1   4   5  393.05   15.15
  -1  -4   5  422.33   18.23
   1  -4  -5  429.15   16.30
   1   4  -4  831.27   35.21
  -1   4   4  791.32   33.53
  -1  -4   4  811.08   35.05
   1  -4  -4  843.84   36.10
   1   4  -3  640.90   28.34
  -1   4   3  596.79   23.13
  -1  -4   3  607.24   23.99
   1  -4  -3  622.34   24.21
   1   4  -2 1453.42   78.05
  -1   4   2 1354.00   71.50
  -1  -4   2 1408.95   75.73
   1  -4  -2 1363.82   73.93
   1   4  -1  323.02   12.76
  -1   4   1  338.60   11.36
  -1  -4   1  323.77   12.86
   1  -4  -1  346.88   14.54
  -1   4   0  185.67    8.46
   1   4   0  191.59    7.71
   1  -4   0  191.99    6.09
  -1  -4   0  192.41   10.35
   1  -4   0  189.80    6.87
  -1   4  -1 1692.04   96.13
   1   4   1 1752.01  107.96
  -1   4  -1 1723.56  102.06
   1  -4   1 1742.35   98.72
  -1  -4  -1 1730.79  109.00
   1  -4   1 1715.83  101.37
  -1   4  -2   -5.13    2.89
   1   4   2   -3.99    2.99
   1  -4   2   -2.58    2.71
  -1   4  -3    3.49    2.02
   1   4   3    6.32    2.44
  -1   4  -3    2.75    2.87
   1  -4   3    3.04    2.07
  -1  -4  -3    0.19    2.64
   1  -4   3   -0.51    2.80
   1   4   4  675.64   30.90
  -1   4  -4  671.97   21.39
   1   4   4  686.42   25.29
  -1   4  -4  697.44   28.36
   1  -4   4  679.39   22.25
  -1  -4  -4  686.06   30.04
   1  -4   4  689.80   28.36
   1   4   5   75.22    5.35
  -1   4  -5   82.17    3.03
   1   4   5   84.05    4.53
  -1   4  -5   88.58    4.96
   1  -4   5   88.05    2.82
  -1  -4  -5   87.27    5.19
   1  -4   5   90.89    4.81
   1   4   6  285.25   10.48
  -1   4  -6  301.18    6.97
   1   4   6  312.65    9.72
  -1   4  -6  309.70   12.37
   1  -4   6  288.29    6.53
  -1  -4  -6  331.82   13.08
   1  -4   6  314.55   12.27
   1   4   7  261.03    9.58
  -1   4  -7  272.98    6.05
  -1   4  -7  275.24   11.26
   1   4   7  266.77    8.53
   1  -4   7  256.49    5.49
  -1  -4  -7  266.57    8.86
   1  -4   7  276.29   11.41
   1   4   8  109.29    5.42
   1   4   8  114.27    4.42
  -1   4  -8  123.01    2.82
  -1   4  -8  137.57    6.61
  -1  -4  -8  118.64    5.16
   1  -4   8  130.58    6.59
  -1  -4  -8  123.22    5.78
   1  -4   8  115.97    2.45
   1   4   9   28.17    4.29
  -1   4  -9   29.21    1.75
   1   4   9   32.71    3.15
  -1   4  -9   36.31    4.22
  -1  -4  -9   31.79    3.11
  -1  -4  -9   28.49    2.58
   1  -4   9   35.05    4.27
   1   4  10   21.96    4.56
  -1   4 -10   31.33    1.89
   1   4  10   27.08    2.51
  -1   4 -10   30.96    5.53
  -1  -4 -10   30.59    3.24
  -1  -4 -10   27.86    3.30
   1  -4  10   38.61    4.42
   1   4  11   13.53    4.32
  -1   4 -11    6.81    1.82
   1   4  11   15.52    2.32
  -1   4 -11    1.74    5.49
  -1  -4 -11    9.60    4.03
  -1  -4 -11   12.17    3.14
   1  -4  11    4.84    4.25
   1   4  12   50.28    6.19
  -1   4 -12   56.33    3.10
  -1   4 -12   59.98    5.83
  -1   4 -12   56.37    2.43
  -1  -4 -12   57.20    5.67
  -1  -4 -12   56.12    4.37
   1   4  13    5.80    3.59
  -1   4 -13    6.44    2.09
  -1   4 -13    1.69    4.58
  -1   4 -13    3.25    1.74
  -1  -4 -13    0.95    3.36
  -1  -4 -13    3.85    3.42
   1   4  14    1.87    3.56
  -1   4 -14    2.36    2.22
  -1   4 -14    5.99    4.80
  -1   4 -14    2.13    2.22
  -1  -4 -14    4.77    3.58
  -1  -4 -14    3.03    3.51
  -1   4 -15    3.64    2.46
  -1   4 -15    6.62    5.06
  -1   4 -15    3.96    2.46
  -1  -4 -15    3.81    3.80
  -1  -4 -15   -5.10    3.73
  -1   4 -16    1.52    2.59
  -1   4 -16    5.10    5.40
  -1   4 -16    3.88    2.18
  -1  -4 -16    6.72    4.09
  -1  -4 -16   -0.56    3.87
  -1   4 -17    1.15    2.86
  -1   4 -17   12.66    5.53
  -1   4 -17    0.01    2.28
  -1  -4 -17    3.82    5.70
  -1  -4 -17   -1.06    3.12
  -1   4 -18   18.86    3.39
  -1   4 -18   23.18    8.80
  -1   4 -18   13.37    2.75
  -1  -4 -18   27.14    6.85
  -1  -4 -18   28.00    3.95
  -1  -4 -18   20.16    5.69
  -1   4 -19    1.00    3.10
  -1   4 -19    9.45    6.27
  -1   4 -19    0.77    2.53
  -1  -4 -19    5.36    4.95
  -1  -4 -19    3.13    4.68
  -1  -4 -19    2.21    5.30
  -1   4 -20   22.85    7.16
  -1  -4 -20    7.92    5.70
  -1  -4 -20   13.50    5.35
  -1  -4 -20   10.46    6.22
  -1   4 -21    6.32    7.19
  -1  -4 -21    6.47    5.94
  -1  -4 -21    0.66    4.24
  -1  -4 -21    7.49    4.87
  -1   4 -22   27.54    8.16
  -1  -4 -22   19.27    8.69
  -1  -4 -22   11.37    6.22
  -1  -4 -22   18.24    5.51
   1   5 -22   -0.29    3.74
   1   5 -22    3.74    6.54
   1   5 -22   10.04    5.37
   1  -5 -22   -5.89    6.43
   1  -5 -22   -0.94    4.85
   1  -5 -22    5.07    7.40
   1   5 -21    4.89    4.68
   1   5 -21    0.44    6.24
   1   5 -21    6.38    6.59
   1  -5 -21    0.61    4.79
   1  -5 -21    0.68    5.98
   1  -5 -21    7.74    6.90
   1   5 -20    5.81    4.62
   1   5 -20   20.79    8.04
   1   5 -20   14.30    6.67
   1  -5 -20   10.11    4.67
   1  -5 -20    5.08    5.94
   1  -5 -20   21.50    8.96
   1   5 -19   -0.68    5.59
   1   5 -19    6.45    4.65
   1  -5 -19    1.36    3.97
   1  -5 -19    7.55    5.51
   1  -5 -19   10.21    6.35
   1   5 -18   61.03    8.27
   1   5 -18   71.58    8.59
   1  -5 -18   72.14    6.49
   1  -5 -18   93.47   12.06
   1   5 -17    5.77    5.08
   1   5 -17   11.76    5.51
   1  -5 -17    1.29    4.42
   1  -5 -17    3.63    5.03
   1  -5 -17    5.34    5.80
   1   5 -16    3.52    4.67
   1   5 -16   -9.59    5.16
   1  -5 -16    2.98    3.14
   1  -5 -16    6.05    3.68
   1  -5 -16   11.67    5.26
   1   5 -15   15.67    3.89
   1  -5 -15    7.89    3.98
   1  -5 -15   23.59    6.97
   1   5 -14   56.41    5.28
   1  -5 -14   60.55    5.19
   1  -5 -14   87.28    7.04
   1   5 -13  197.74   10.85
   1  -5 -13  224.20    9.97
   1  -5 -13  278.32   13.74
   1   5 -12   23.81    3.70
   1  -5 -12   27.07    4.87
  -1  -5  12   19.01    3.53
   1   5 -11   38.88    5.08
   1  -5 -11   55.61    6.88
  -1  -5  11   33.46    3.83
   1   5 -10   17.73    4.20
   1  -5 -10   16.05    4.15
  -1  -5  10   13.94    4.01
   1   5  -9    9.58    3.04
   1  -5  -9   17.06    3.82
  -1  -5   9    6.06    3.98
   1   5  -8   14.57    4.27
   1  -5  -8    7.83    4.06
  -1  -5   8   21.65    3.24
   1   5  -7  629.12   25.78
   1  -5  -7  664.96   29.25
  -1  -5   7  627.10   29.84
   1   5  -6  810.91   40.93
   1  -5  -6  764.44   36.27
  -1  -5   6  776.95   34.89
   1   5  -5  124.97    7.65
  -1   5   5  138.34    6.35
  -1  -5   5  130.89    7.60
   1  -5  -5  150.32    6.79
   1   5  -4  395.02   17.57
  -1   5   4  404.63   14.64
  -1  -5   4  381.22   14.71
   1  -5  -4  404.41   15.49
   1   5  -3   55.73    4.14
  -1   5   3   60.78    3.92
  -1  -5   3   48.56    4.13
   1  -5  -3   53.87    4.32
   1   5  -2 2019.57  134.29
  -1   5   2 1944.72  127.71
  -1  -5   2 2013.28  137.58
   1  -5  -2 2017.92  132.68
  -1   5   1   41.28    3.49
   1   5  -1   51.01    3.99
   1  -5  -1   44.52    3.45
  -1  -5   1   50.79    4.23
   1  -5  -1   45.06    3.77
   1   5   0   29.63    3.55
  -1   5   0   29.26    2.80
  -1  -5   0   39.89    4.84
   1  -5   0   24.59    4.05
  -1   5  -1  407.48   14.04
   1   5   1  405.53   15.17
  -1   5  -1  435.69   13.92
   1  -5   1  420.30   12.35
  -1  -5  -1  406.63   15.24
   1  -5   1  414.64   15.53
  -1   5  -2  524.73   17.20
   1   5   2  567.05   20.32
  -1   5  -2  552.34   22.79
   1  -5   2  542.06   17.94
  -1  -5  -2  549.52   20.04
   1  -5   2  531.08   18.88
  -1   5  -3 1345.14   66.92
   1   5   3 1421.18   75.21
  -1   5  -3 1370.86   75.19
   1  -5   3 1411.49   66.81
  -1  -5  -3 1439.60   78.60
   1  -5   3 1376.75   75.67
   1   5   4  182.16    6.72
  -1   5  -4  188.45    4.73
   1   5   4  198.20    6.67
  -1   5  -4  194.98    7.85
   1  -5   4  208.56    5.67
  -1  -5  -4  208.90    7.58
   1  -5   4  186.01    7.72
   1   5   5  183.10    6.85
  -1   5  -5  193.43    4.32
   1   5   5  198.92    6.35
  -1   5  -5  199.15    8.30
   1  -5   5  185.97    4.31
  -1  -5  -5  199.82    7.11
   1  -5   5  206.78    8.40
   1   5   6   14.41    3.59
  -1   5  -6   13.77    1.66
   1   5   6   20.90    3.38
  -1   5  -6   12.73    3.54
   1  -5   6   13.54    1.17
  -1  -5  -6   19.52    2.94
   1  -5   6    6.87    3.69
   1   5   7   18.30    2.69
  -1   5  -7   22.34    3.72
   1   5   7   21.12    2.42
  -1   5  -7   12.74    1.37
  -1  -5  -7    7.57    3.51
   1  -5   7   10.24    3.75
   1   5   8   29.60    4.13
  -1   5  -8   33.26    4.32
   1   5   8   32.18    2.67
  -1   5  -8   33.42    1.32
  -1  -5  -8   36.30    2.97
   1  -5   8   43.96    4.15
   1   5   9   12.06    2.76
  -1   5  -9    3.13    0.99
   1   5   9   10.11    2.85
  -1   5  -9    2.13    3.60
  -1  -5  -9    3.78    2.48
  -1  -5  -9    0.55    2.27
   1  -5   9    8.81    3.70
   1   5  10   10.50    3.03
   1   5  10   12.19    3.07
  -1   5 -10    5.49    3.92
   1  -5  10    5.06    4.00
  -1  -5 -10   11.57    3.59
  -1  -5 -10    9.72    3.27
   1   5  11   10.95    3.19
  -1   5 -11   10.29    1.45
   1   5  11    6.35    3.25
  -1   5 -11    7.82    1.69
  -1   5 -11   19.91    4.29
  -1  -5 -11   10.31    2.97
   1  -5  11    9.72    4.03
  -1  -5 -11   14.72    3.31
   1   5  12   38.66    4.02
  -1   5 -12   32.31    2.31
  -1   5 -12   26.65    5.37
  -1   5 -12   34.71    1.92
  -1  -5 -12   34.21    3.78
  -1  -5 -12   30.62    3.23
   1   5  13   12.87    3.95
  -1   5 -13   16.75    2.03
  -1   5 -13   21.94    5.18
  -1   5 -13   20.67    1.66
  -1  -5 -13   20.69    3.56
  -1  -5 -13   19.09    3.07
   1   5  14   48.09    5.09
  -1   5 -14   49.08    2.78
  -1   5 -14   62.64    8.67
  -1   5 -14   51.50    2.30
  -1  -5 -14   49.49    4.78
  -1  -5 -14   49.85    4.00
  -1   5 -15   43.90    2.80
  -1   5 -15   52.13    6.63
  -1   5 -15   34.18    2.25
  -1  -5 -15   36.16    4.80
  -1  -5 -15   36.23    5.07
  -1   5 -16   15.16    2.45
  -1   5 -16   20.95    5.90
  -1   5 -16    9.13    1.93
  -1  -5 -16   10.11    4.32
  -1  -5 -16   12.09    4.42
  -1   5 -17    9.85    2.61
  -1   5 -17   24.80    6.43
  -1   5 -17    8.03    2.11
  -1  -5 -17   20.34    4.67
  -1  -5 -17   18.35    4.66
  -1   5 -18    3.85    2.43
  -1   5 -18   -5.23    6.16
  -1   5 -18    1.61    2.36
  -1  -5 -18    1.52    4.72
  -1  -5 -18    0.80    3.50
  -1  -5 -18    2.86    3.98
  -1   5 -19   26.86    8.98
  -1  -5 -19   11.39    5.24
  -1  -5 -19    9.92    5.35
  -1  -5 -19   11.70    4.50
  -1   5 -20   -0.90    6.90
  -1  -5 -20   -2.68    6.86
  -1  -5 -20   -3.71    5.21
  -1  -5 -20    4.44    4.46
  -1   5 -21    3.80    7.56
  -1  -5 -21    2.69    7.72
  -1  -5 -21    8.55    4.45
  -1  -5 -21   10.95    6.62
  -1   5 -22   14.85   10.36
  -1  -5 -22    9.48    6.38
  -1  -5 -22    6.81    6.09
  -1  -5 -22    1.27    6.79
   1   6 -22    1.75    3.68
   1   6 -22   10.44    9.02
   1   6 -22    2.32    6.82
   1  -6 -22    5.26    6.70
   1  -6 -22    2.33    6.04
   1  -6 -22    2.55    7.32
   1   6 -21    2.51    3.47
   1   6 -21   -0.17    6.67
   1   6 -21   12.63    6.54
   1  -6 -21    4.93    4.89
   1  -6 -21    0.39    5.85
   1  -6 -21    8.28    9.37
   1   6 -20    3.19    4.31
   1   6 -20    4.89    8.05
   1   6 -20   -2.19    4.67
   1  -6 -20    2.54    5.85
   1  -6 -20    1.43    5.34
   1  -6 -20    4.98    6.77
   1   6 -19    7.59    6.05
   1   6 -19    7.76    6.06
   1  -6 -19    9.99    5.29
   1  -6 -19    7.33    4.61
   1  -6 -19   12.31    8.97
   1   6 -18   13.01    5.87
   1   6 -18    5.81    5.87
   1  -6 -18    8.47    3.72
   1  -6 -18   13.03    4.49
   1  -6 -18   23.34    6.58
   1   6 -17   19.73    7.60
   1   6 -17   16.41    5.80
   1  -6 -17   10.42    4.68
   1  -6 -17   20.55    4.43
   1  -6 -17   30.29    6.41
   1   6 -16    0.01    4.68
   1   6 -16    8.96    3.92
   1  -6 -16    2.23    3.89
   1  -6 -16    4.11    3.92
   1  -6 -16   -0.87    7.16
   1   6 -15   -1.12    3.56
   1  -6 -15    2.46    3.63
   1  -6 -15    1.15    3.52
   1  -6 -15    5.42    5.23
   1   6 -14    0.17    3.50
   1  -6 -14    4.77    2.59
   1  -6 -14   -0.63    4.99
   1   6 -13   18.17    3.88
   1  -6 -13   32.01    3.58
   1  -6 -13   34.21    7.15
  -1  -6  13   21.04    4.75
   1   6 -12   80.04    5.23
   1  -6 -12  120.81    7.46
  -1  -6  12   60.62    6.46
   1   6 -11    9.99    4.06
   1  -6 -11   13.44    4.51
  -1  -6  11   12.23    3.98
   1   6 -10   34.56    4.59
   1  -6 -10   45.83    4.73
  -1  -6  10   24.41    3.45
   1   6  -9   39.10    3.56
   1  -6  -9   44.89    4.53
  -1  -6   9   33.89    4.53
   1   6  -8   93.76    6.85
   1  -6  -8  125.56    6.57
  -1  -6   8  108.43    5.43
   1  -6  -7  -11.18    4.99
   1   6  -6  255.33    9.83
   1  -6  -6  258.60   13.58
  -1  -6   6  215.32    9.64
   1   6  -5  130.74    5.92
   1  -6  -5  138.41    6.67
  -1  -6   5  125.70    7.30
   1   6  -4   80.85    4.59
  -1   6   4   77.78    4.86
  -1  -6   4   71.11    4.59
   1  -6  -4   78.90    5.09
   1   6  -3  186.66    7.18
  -1   6   3  191.72    7.14
  -1  -6   3  187.87    7.62
   1  -6  -3  192.19    7.76
  -1   6   2  568.39   20.92
   1   6  -2  585.73   22.20
   1  -6  -2  582.56   18.73
  -1  -6   2  588.80   23.07
   1  -6  -2  577.52   21.67
  -1   6   1  122.10    6.24
   1   6  -1  130.93    5.58
   1  -6  -1  126.44    4.81
  -1  -6   1  128.41    6.03
   1  -6  -1  130.97    5.28
  -1   6   0  454.23   14.33
   1   6   0  479.32   17.07
  -1   6   0  465.17   14.35
   1  -6   0  475.38   15.24
  -1  -6   0  472.73   17.45
   1  -6   0  449.30   13.61
  -1   6  -1    2.55    2.55
   1   6   1    2.79    2.87
  -1   6  -1    3.90    2.35
   1  -6   1   -2.03    2.74
  -1  -6  -1    5.42    2.99
   1  -6   1    0.06    2.25
  -1   6  -2   91.17    3.65
   1   6   2   96.92    4.56
  -1   6  -2   94.02    4.37
   1  -6   2   91.76    3.86
  -1  -6  -2   96.73    4.85
   1  -6   2   93.05    4.24
  -1   6  -3   -2.01    1.80
   1   6   3   -1.63    2.51
  -1   6  -3   -1.40    2.82
   1  -6   3   -0.27    1.90
  -1  -6  -3    1.55    3.81
   1  -6   3   -4.29    2.76
   1   6   4  261.71    8.83
  -1   6  -4  256.87    9.86
   1  -6   4  250.93    9.65
   1  -6   4  260.50    6.65
  -1  -6  -4  270.82   11.79
   1   6   5   79.47    4.11
   1   6   5   88.95    4.04
  -1   6  -5   93.14    4.98
   1  -6   5   87.52    5.02
   1  -6   5   78.84    2.19
  -1  -6  -5   88.27    4.47
   1   6   6   87.07    4.36
   1   6   6  103.51    4.32
  -1   6  -6  108.31    5.78
   1  -6   6  110.76    5.82
   1  -6   6   86.23    1.73
  -1  -6  -6   93.74    4.87
   1   6   7   36.55    3.99
  -1   6  -7   38.22    4.24
   1   6   7   34.67    3.00
   1  -6   7   50.31    4.29
  -1  -6  -7   41.07    3.41
   1   6   8  131.89    5.85
  -1   6  -8  158.49    7.69
   1   6   8  150.40    5.49
   1  -6   8  160.34    7.72
  -1  -6  -8  151.05    5.84
   1   6   9   16.19    3.81
  -1   6  -9   18.36    3.99
   1   6   9   18.81    3.34
   1  -6   9   13.07    5.28
  -1  -6  -9   15.50    3.52
   1   6  10  144.24    6.81
  -1   6 -10  191.47    9.05
   1   6  10  165.97    7.35
   1  -6  10  178.20    8.49
  -1  -6 -10  153.63    6.44
   1   6  11   33.16    3.60
   1   6  11   37.41    4.06
  -1   6 -11   47.50    5.09
  -1   6 -11   31.13    1.45
  -1  -6 -11   39.72    3.39
  -1  -6 -11   38.23    3.36
   1   6  12    2.14    3.18
  -1   6 -12    1.78    1.24
  -1   6 -12    3.50    4.48
  -1   6 -12    2.08    1.10
  -1  -6 -12   -0.54    3.01
  -1  -6 -12    4.00    2.76
   1   6  13   -2.24    3.32
  -1   6 -13    3.76    1.52
  -1   6 -13    8.27    4.88
  -1   6 -13    0.69    1.19
  -1  -6 -13   -2.64    4.24
  -1  -6 -13    6.47    2.90
   1   6  14   -1.19    3.61
  -1   6 -14    1.17    1.62
  -1   6 -14    2.73    5.07
  -1   6 -14    1.03    1.10
  -1  -6 -14    0.77    4.52
  -1  -6 -14    3.58    3.08
  -1   6 -15    6.75    1.91
  -1   6 -15   14.69    5.59
  -1   6 -15    5.37    1.50
  -1  -6 -15    8.63    5.06
  -1  -6 -15    4.70    3.36
  -1   6 -16    4.08    5.80
  -1   6 -16    3.04    1.60
  -1  -6 -16    9.27    5.24
  -1  -6 -16    5.13    4.43
  -1   6 -17   31.95    7.03
  -1  -6 -17   23.35    6.59
  -1  -6 -17   30.12    5.30
  -1   6 -18   52.97    7.82
  -1  -6 -18   43.34    7.28
  -1  -6 -18   27.78    4.56
  -1  -6 -18   28.80    5.15
  -1   6 -19   -1.12    6.63
  -1  -6 -19    5.00    4.87
  -1  -6 -19    1.09    4.10
  -1  -6 -19   -6.42    5.71
  -1   6 -20   14.48    7.54
  -1  -6 -20   17.00    5.59
  -1  -6 -20    9.01    5.88
  -1  -6 -20   10.08    6.52
  -1   6 -21    1.14    7.49
  -1  -6 -21   -1.02    5.43
  -1  -6 -21    3.65    5.92
  -1  -6 -21    6.61    5.20
  -1   6 -22    3.74    8.29
  -1  -6 -22    8.79    4.91
  -1  -6 -22    3.39    5.58
   1   7 -22   14.73    9.86
   1  -7 -22    5.48    5.54
   1  -7 -22   15.66   10.38
   1   7 -21   -3.28    3.40
   1   7 -21   -4.46    6.76
   1   7 -21    4.25    6.06
   1  -7 -21    4.28    4.92
   1  -7 -21    0.53    5.45
   1  -7 -21    0.80    7.16
   1   7 -20    2.85    3.17
   1   7 -20   11.69    6.38
   1   7 -20    0.37    4.65
   1  -7 -20   -8.85    6.15
   1  -7 -20    3.01    4.91
   1  -7 -20   -5.41    9.14
   1   7 -19    2.71    6.39
   1   7 -19   12.30    5.95
   1  -7 -19    4.45    4.91
   1  -7 -19   15.03    4.84
   1  -7 -19   18.90    7.10
   1   7 -18    5.75    5.87
   1   7 -18    1.54    5.56
   1  -7 -18    4.36    4.50
   1  -7 -18    9.28    5.81
   1  -7 -18    1.34    6.48
   1   7 -17    0.22    7.29
   1   7 -17   12.09    5.42
   1  -7 -17    7.95    4.13
   1  -7 -17    4.18    4.41
   1  -7 -17   16.27    8.08
   1   7 -16   75.15    7.77
   1   7 -16   74.39    6.33
   1  -7 -16   86.79    8.39
   1  -7 -16   87.98    9.07
   1   7 -15    1.33    3.58
   1  -7 -15    2.10    3.93
   1  -7 -15    4.77    3.44
   1  -7 -15   15.25    5.45
   1  -7 -14   -2.39    3.22
   1  -7 -14    6.15    3.76
   1  -7 -14    2.60    6.94
   1  -7 -13    2.33    2.83
   1  -7 -13   -1.22    4.94
   1   7 -12   -2.54    3.10
   1  -7 -12    2.29    2.50
   1  -7 -12    4.68    4.57
  -1  -7  12    6.58    2.93
   1   7 -11    6.05    3.96
   1  -7 -11    1.58    4.35
  -1  -7  11   11.37    3.75
   1   7 -10   16.32    4.35
   1  -7 -10   29.07    4.55
  -1  -7  10   15.78    4.21
   1   7  -9   -1.20    2.85
   1   7  -8   15.67    3.90
   1  -7  -8    0.51    3.90
  -1  -7   8    9.89    3.82
   1   7  -7   39.01    5.13
   1  -7  -7   70.79    5.12
  -1  -7   7   48.63    3.94
   1   7  -6   23.84    3.35
  -1  -7   6   19.43    3.31
   1   7  -5   30.31    3.49
  -1  -7   5   30.96    4.48
   1   7  -4  488.28   18.09
   1  -7  -4  514.94   19.83
  -1  -7   4  487.75   19.05
   1   7  -3  155.06    6.47
   1  -7  -3  178.09    6.96
  -1  -7   3  151.58    6.72
  -1   7   2    5.83    2.76
   1   7  -2    3.64    2.87
   1  -7  -2    8.03    2.03
  -1  -7   2    9.80    3.10
   1  -7  -2    3.67    2.96
  -1   7   1   -0.90    2.47
   1   7  -1    4.24    2.76
   1  -7  -1   -0.10    1.71
  -1  -7   1    2.62    3.93
   1  -7  -1   -0.47    2.65
  -1   7   0   35.77    3.58
   1   7   0   34.45    3.57
  -1   7   0   41.27    2.57
   1  -7   0   33.83    2.95
  -1  -7   0   39.17    3.55
   1  -7   0   34.28    3.26
  -1   7  -1   53.74    2.59
   1   7   1   58.04    3.80
  -1   7  -1   55.97    3.22
   1  -7   1   57.78    2.90
  -1  -7  -1   54.88    3.96
   1  -7   1   50.57    3.12
  -1   7  -2   22.72    2.30
   1   7   2   23.37    3.07
  -1   7  -2   22.35    2.89
   1  -7   2   19.08    2.53
  -1  -7  -2   21.53    3.32
   1  -7   2   18.16    2.86
  -1   7  -3    5.76    2.80
   1   7   3   10.27    2.74
  -1   7  -3    3.14    1.65
  -1  -7  -3   14.11    3.06
   1  -7   3    6.89    2.75
  -1   7  -4   51.07    2.11
   1   7   4   56.24    3.42
  -1   7  -4   58.35    3.99
   1  -7   4   53.82    2.19
  -1  -7  -4   61.64    3.97
   1  -7   4   60.67    4.06
   1   7   5    8.40    2.60
  -1   7  -5   15.18    1.20
   1   7   5   19.89    2.87
  -1   7  -5   17.01    3.43
   1  -7   5   18.83    3.57
   1  -7   5   14.41    1.29
  -1   7  -6  108.48    5.89
   1   7   6  107.07    4.86
   1  -7   6  113.40    5.95
  -1  -7  -6   99.23    5.13
   1   7   7    4.36    2.40
  -1   7  -7    6.58    3.49
   1   7   7    5.70    2.57
   1  -7   7    4.04    3.67
   1   7   8   62.12    5.00
  -1   7  -8   78.58    7.51
   1   7   8   78.26    3.95
   1  -7   8   91.91    5.73
  -1  -7  -8   83.47    4.31
   1   7   9   31.60    3.32
  -1   7  -9   47.11    4.88
   1   7   9   40.15    3.26
   1  -7   9   48.22    4.89
  -1  -7  -9   45.93    4.35
   1   7  10   12.37    3.75
  -1   7 -10   15.74    5.56
   1   7  10   11.10    3.57
   1  -7  10   16.17    3.97
  -1  -7 -10   13.63    2.95
   1   7  11    5.81    3.70
   1   7  11   10.43    3.45
  -1   7 -11    9.77    4.32
  -1  -7 -11   -0.13    2.87
   1   7  12   90.47    7.04
   1   7  12  103.55    5.14
  -1   7 -12  119.40    8.06
  -1  -7 -12  106.12    5.48
   1   7  13    2.14    4.25
  -1   7 -13    2.82    4.88
  -1  -7 -13    3.94    3.15
   1   7  14   -0.77    4.63
  -1   7 -14   -2.72    5.21
  -1  -7 -14    3.18    3.19
  -1  -7 -14    3.33    3.26
  -1   7 -15    6.42    5.60
  -1  -7 -15    4.85    3.55
  -1  -7 -15    7.86    3.46
  -1   7 -16    1.20    5.91
  -1  -7 -16    3.39    3.83
  -1  -7 -16    4.68    4.67
  -1   7 -17    4.78    6.61
  -1  -7 -17   10.48    4.24
  -1  -7 -17    9.46    4.95
  -1   7 -18  115.89   10.46
  -1  -7 -18   89.95    7.29
  -1  -7 -18   78.29    8.38
  -1   7 -19   62.72    9.31
  -1  -7 -19   52.71    5.44
  -1  -7 -19   42.95    6.30
  -1   7 -20   21.63    8.11
  -1  -7 -20   26.62    6.47
  -1  -7 -20   15.23    5.49
  -1   7 -21    4.17    7.76
  -1  -7 -21   -3.42    6.08
  -1  -7 -21   -2.58    5.18
  -1   7 -22   21.88    8.79
  -1  -7 -22   15.10    5.41
  -1  -7 -22   11.25    7.96
   1   8 -22   -4.74    7.57
   1  -8 -22    1.77    5.45
   1  -8 -22   10.82    7.86
   1   8 -21   10.49    7.45
   1   8 -21   16.11    4.75
   1  -8 -21    2.46    4.22
   1  -8 -21    4.25    5.45
   1  -8 -21   18.23    7.89
   1   8 -20   -2.35    3.04
   1   8 -20   16.68    6.63
   1   8 -20    2.07    5.74
   1  -8 -20    6.21    4.97
   1  -8 -20   -0.22    4.85
   1  -8 -20    9.06    7.20
   1   8 -19   -2.96    8.12
   1   8 -19    6.63    5.51
   1  -8 -19    1.68    4.42
   1  -8 -19    0.93    4.78
   1  -8 -19    4.62    6.69
   1   8 -18    7.93    6.70
   1   8 -18   19.96    5.85
   1  -8 -18   12.23    4.67
   1  -8 -18   24.02    5.07
   1  -8 -18   35.23    9.33
   1   8 -17    2.42    5.89
   1   8 -17   -0.22    3.85
   1  -8 -17    0.67    3.95
   1  -8 -17    8.14    4.36
   1  -8 -17   11.80    6.13
   1   8 -16  119.93   10.35
   1   8 -16  107.86    7.75
   1  -8 -16  133.14    8.99
   1  -8 -16  148.42   11.64
   1  -8 -15    3.57    3.10
   1  -8 -15  -10.52    5.32
   1  -8 -15    3.56    5.56
   1   8 -14  304.28   15.44
   1  -8 -14  352.21   17.44
   1  -8 -14  388.61   22.56
   1   8 -13  210.54   10.60
   1  -8 -13  237.72    9.31
   1  -8 -13  270.91   14.90
  -1  -8  13  187.10   11.59
   1   8 -12    7.87    3.99
   1  -8 -12    0.65    2.32
   1  -8 -12   -2.55    6.15
  -1  -8  12    1.43    3.70
   1   8 -11    9.97    3.84
   1  -8 -11    5.94    2.12
   1  -8 -11    4.12    4.52
  -1  -8  11    4.66    2.85
   1   8 -10   53.72    4.24
  -1  -8  10   49.40    5.13
   1   8  -9   54.71    5.12
   1  -8  -9   69.11    5.53
  -1  -8   9   55.61    4.11
   1   8  -8  365.81   14.41
   1  -8  -8  393.10   17.83
  -1  -8   8  368.41   17.15
   1   8  -7   16.28    4.00
  -1  -8   7    7.63    3.13
   1   8  -6   42.76    5.02
  -1  -8   6   57.88    5.06
   1   8  -5   44.30    3.57
   1  -8  -5   38.34    4.51
  -1  -8   5   57.05    4.87
   1   8  -4  272.87   12.12
   1  -8  -4  278.88   11.05
  -1  -8   4  267.57   10.27
   1   8  -3   87.37    6.17
   1  -8  -3   98.79    3.00
   1  -8  -3   95.11    5.27
  -1  -8   3   97.98    5.12
   1   8  -2   23.85    3.28
   1  -8  -2   21.96    2.16
   1  -8  -2   26.85    3.35
  -1  -8   2   29.73    3.57
   1   8  -1   36.71    3.68
   1  -8  -1   40.67    2.76
   1  -8  -1   40.11    3.36
  -1  -8   1   37.76    3.75
   1   8   0    3.92    2.97
  -1   8   0    2.89    1.98
   1  -8   0    1.64    2.03
   1  -8   0    1.00    2.32
  -1  -8   0   -1.52    2.99
   1   8   1   14.70    3.23
  -1   8  -1   25.09    3.36
   1  -8   1   21.71    2.49
   1  -8   1   16.62    2.32
  -1  -8  -1   11.78    3.46
   1   8   2   41.73    3.47
  -1   8  -2   33.08    4.17
   1  -8   2   40.21    3.10
   1  -8   2   40.60    3.04
  -1  -8  -2   46.32    3.80
   1   8   3   38.65    3.46
  -1   8  -3   42.01    3.43
   1  -8   3   43.07    3.56
   1  -8   3   37.09    2.38
  -1  -8  -3   42.24    3.80
   1   8   4    5.92    2.57
  -1   8  -4   -3.79    3.01
   1  -8   4   -0.15    3.02
   1  -8   4   -1.96    1.76
  -1  -8  -4   -4.04    2.87
   1   8   5  106.44    5.07
  -1   8  -5  119.20    5.81
   1  -8   5  112.15    5.82
   1  -8   5  109.39    2.64
  -1  -8  -5  109.21    5.50
   1   8   6  166.31    7.61
  -1   8  -6  197.15    8.55
   1   8   6  184.48    7.00
   1  -8   6  185.96    8.46
  -1  -8  -6  186.79    9.72
   1   8   7  174.31    8.19
  -1   8  -7  209.72    9.30
   1   8   7  196.92    7.26
   1  -8   7  206.76    9.49
  -1  -8  -7  201.25    8.20
   1   8   8   98.02    5.02
  -1   8  -8  143.51    7.38
   1   8   8  123.93    5.40
   1  -8   8  139.08    7.40
  -1  -8  -8  132.95    5.90
   1   8   9    1.57    3.18
  -1   8  -9    3.00    3.88
   1   8   9    3.85    2.60
   1  -8   9    1.56    3.71
  -1  -8  -9    3.02    2.87
   1   8  10   30.50    3.27
   1   8  10   40.39    3.45
  -1   8 -10   38.08    5.07
  -1  -8 -10   36.20    3.77
   1   8  11    5.71    3.57
   1   8  11    1.08    2.79
  -1   8 -11   -3.28    4.33
  -1  -8 -11   -1.35    3.01
   1   8  12   -0.35    3.85
   1   8  12   -3.00    2.86
  -1   8 -12    5.24    4.66
  -1  -8 -12   -1.62    3.19
   1   8  13    7.26    4.28
  -1   8 -13   12.69    5.07
  -1  -8 -13   12.58    3.50
   1   8  14   11.47    4.49
  -1   8 -14    3.64    5.47
  -1  -8 -14    0.12    3.47
  -1   8 -15    6.73    5.76
  -1  -8 -15    5.70    3.70
  -1   8 -16   24.58    6.67
  -1  -8 -16   18.08    4.15
  -1   8 -17   36.84    7.57
  -1  -8 -17   25.83    6.13
  -1   8 -18   25.99    7.33
  -1  -8 -18    7.34    5.86
  -1   8 -19   -5.63    7.40
  -1  -8 -19    5.75    4.31
  -1  -8 -19    1.80    4.78
  -1   8 -20   26.86    7.79
  -1  -8 -20    2.00    4.96
  -1  -8 -20    3.10    6.85
  -1   8 -21   16.85   10.57
  -1  -8 -21    5.08    6.54
  -1  -8 -21   -1.71    7.01
  -1   8 -22    2.55    8.46
  -1  -8 -22    3.96    5.99
   1   9 -22    9.83    7.65
   1  -9 -22    1.73    5.53
   1  -9 -22    4.50    5.65
   1  -9 -22   -0.67    8.32
   1   9 -21   10.21    7.59
   1  -9 -21    9.30    7.34
   1  -9 -21    4.38    8.01
   1   9 -20   -2.12    7.04
   1   9 -20    5.90    5.65
   1  -9 -20    2.60    4.69
   1  -9 -20    9.43    5.26
   1  -9 -20    6.97    7.58
   1   9 -19    1.30    8.50
   1   9 -19    3.36    5.29
   1  -9 -19   -0.72    4.24
   1  -9 -19    7.57    6.45
   1  -9 -19    1.35    9.07
   1   9 -18    4.25    6.33
   1   9 -18    5.51    5.14
   1  -9 -18    1.19    3.06
   1  -9 -18    7.25    4.85
   1  -9 -18    9.60    6.74
   1   9 -17    0.59    5.85
   1   9 -17    5.38    3.72
   1  -9 -17   -2.01    3.59
   1  -9 -17   -4.32    4.44
   1  -9 -17    3.77    6.26
   1   9 -16   81.73    9.03
   1   9 -16   80.75    6.27
   1  -9 -16  104.47    7.79
   1  -9 -16  109.33   10.38
   1   9 -15   99.82    7.41
   1  -9 -15  151.42    9.17
   1  -9 -15  177.90   11.98
   1   9 -14   73.18    5.51
   1  -9 -14   89.79    6.66
   1  -9 -14   79.44    4.77
   1  -9 -14  121.51    8.60
  -1  -9  14   53.61    6.59
   1  -9 -13  163.42    6.30
   1  -9 -13  177.01    9.21
   1  -9 -13  190.62   11.75
   1   9 -12    0.09    3.92
   1  -9 -12    2.60    2.55
   1  -9 -12   -2.24    4.92
  -1  -9  12    8.09    3.85
   1  -9 -11    4.07    2.21
   1  -9 -11    5.60    4.53
  -1  -9  11    2.32    3.82
   1   9 -10    4.43    2.89
   1  -9 -10    4.31    1.91
   1  -9 -10    4.04    4.31
  -1  -9  10    3.10    2.87
   1   9  -9   -3.68    3.65
   1  -9  -9   -1.71    4.00
  -1  -9   9    4.04    3.63
   1   9  -8   26.87    3.35
  -1  -9   8   24.64    3.43
   1   9  -7   41.88    3.60
   1  -9  -7   58.35    4.79
  -1  -9   7   41.75    3.72
   1   9  -6   50.29    5.00
   1  -9  -6   62.54    5.06
  -1  -9   6   55.35    5.12
   1   9  -5  115.35    6.88
   1  -9  -5  134.20    6.70
  -1  -9   5  103.42    5.58
   1   9  -4  132.20    7.24
   1  -9  -4  116.82    2.92
   1  -9  -4  131.32    6.25
  -1  -9   4  102.56    6.09
   1   9  -3  286.92   10.57
   1  -9  -3  272.97    6.56
   1  -9  -3  286.65   10.96
  -1  -9   3  291.26   11.42
   1   9  -2  112.14    5.33
   1  -9  -2  112.84    3.61
   1  -9  -2  121.12    5.38
  -1  -9   2  104.06    5.56
  -1   9   1   18.06    2.61
   1   9  -1   17.34    3.18
   1  -9  -1   17.73    2.51
  -1  -9   1   19.10    3.35
   1   9   0  369.99   13.41
  -1   9   0  363.38   12.16
   1  -9   0  351.94   11.80
   1  -9   0  356.14   11.38
  -1  -9   0  356.21   13.83
   1   9   1   28.73    3.46
  -1   9  -1   31.56    2.68
   1  -9   1   29.92    2.80
   1  -9   1   30.95    2.44
  -1  -9  -1   32.58    4.99
  -1   9  -2   74.02    3.81
   1   9   2   77.35    4.34
   1  -9   2   72.24    4.01
  -1  -9  -2   79.73    4.77
   1   9   3   16.56    3.01
  -1   9  -3    7.31    2.98
   1  -9   3   16.84    3.99
   1  -9   3   11.98    2.06
  -1  -9  -3    6.00    3.33
   1   9   4  111.52    5.17
  -1   9  -4   96.49    5.35
   1  -9   4  107.28    5.46
   1  -9   4  104.00    3.43
  -1  -9  -4  118.11    5.74
  -1   9  -5    8.08    3.35
   1   9   5    8.82    2.89
   1  -9   5   15.67    3.38
   1   9   6  163.15    6.54
  -1   9  -6  209.16    8.69
   1   9   6  194.12    7.58
   1  -9   6  195.17    9.20
  -1  -9  -6  196.44    8.49
   1   9   7   83.09    4.19
  -1   9  -7  103.21    6.38
   1   9   7  103.98    4.96
   1  -9   7  108.69    6.33
  -1  -9  -7   97.55    5.17
   1   9   8   27.35    3.53
  -1   9  -8   26.98    4.68
   1   9   8   24.23    3.22
   1  -9   8   30.40    4.28
  -1  -9  -8   27.93    4.61
   1   9   9   86.48    5.75
   1   9   9  104.58    5.06
  -1   9  -9  126.03    7.51
  -1  -9  -9  106.53    5.60
   1   9  10   30.46    4.27
   1   9  10   38.33    3.62
  -1   9 -10   46.96    5.59
  -1  -9 -10   40.98    4.07
   1   9  11   -1.11    2.71
   1   9  11    4.15    3.03
  -1   9 -11    7.33    4.54
  -1  -9 -11    6.65    3.29
   1   9  12   27.45    4.42
   1   9  12   21.99    3.72
  -1   9 -12   36.87    5.67
  -1  -9 -12   33.08    4.07
   1   9  13   11.17    4.16
  -1   9 -13   10.83    5.29
  -1  -9 -13    7.53    3.67
   1   9  14   10.75    4.57
  -1   9 -14   30.38    7.84
  -1  -9 -14   16.00    3.98
  -1   9 -15    9.08    5.71
  -1  -9 -15    0.04    3.91
  -1   9 -16    0.59    6.34
  -1  -9 -16    5.49    4.09
  -1   9 -17   64.72    8.40
  -1  -9 -17   44.23    7.21
  -1   9 -18    2.61    6.83
  -1  -9 -18    1.81    5.61
  -1   9 -19   43.94    9.19
  -1  -9 -19   36.98    5.62
  -1   9 -20   40.56    9.55
  -1  -9 -20   41.52    6.22
  -1  -9 -20   28.77    8.55
  -1   9 -21   -3.61    8.46
  -1  -9 -21   -1.45    6.83
  -1  -9 -21   -5.67    5.71
   1 -10 -22   -8.86   11.53
   1  10 -21   20.83   11.18
   1 -10 -21   23.92    6.38
   1 -10 -21   26.16    9.19
   1  10 -20   11.34    7.23
   1  10 -20    1.51    5.41
   1 -10 -20    2.53    5.46
   1 -10 -20    9.74    7.62
   1  10 -19   11.32    7.15
   1  10 -19   11.13    5.60
   1 -10 -19    3.83    4.25
   1 -10 -19   14.90    5.48
   1 -10 -19   18.67    7.59
   1  10 -18   -0.70    6.47
   1  10 -18   -1.66    5.02
   1 -10 -18    3.47    3.58
   1 -10 -18   -8.27    4.87
   1 -10 -18   14.43    6.74
   1  10 -17   -0.93    6.14
   1  10 -17    5.35    3.62
   1 -10 -17    2.65    3.26
   1 -10 -17   -4.77    4.78
   1 -10 -17   -0.24    8.27
   1  10 -16   35.25    6.81
   1  10 -16   32.23    4.44
   1 -10 -16   48.58    7.69
   1 -10 -16   45.17    7.75
   1  10 -15   30.42    4.30
   1 -10 -15   40.11    5.60
   1 -10 -15   48.59    7.08
  -1 -10  15   22.27    3.82
   1  10 -14   23.46    4.16
   1 -10 -14   34.25    5.32
   1 -10 -14   53.41    6.80
  -1 -10  14   23.17    3.89
   1  10 -13   49.45    5.92
   1 -10 -13   81.66    5.90
   1 -10 -13   61.45    3.94
   1 -10 -13   75.96    7.66
  -1 -10  13   35.73    5.62
   1 -10 -12   -0.62    3.81
   1 -10 -12   -9.28    5.10
  -1 -10  12   -5.13    3.85
   1  10 -11   84.55    6.97
   1 -10 -11  108.30    3.40
   1 -10 -11  148.08   10.34
  -1 -10  11   79.94    6.93
   1  10 -10   -2.50    2.80
   1 -10 -10   -2.21    4.49
  -1 -10  10   -6.51    3.85
   1  10  -9  182.95    9.24
   1 -10  -9  223.46   10.49
  -1 -10   9  135.62    9.68
   1  10  -8    9.85    2.75
   1 -10  -8   16.40    4.21
  -1 -10   8    6.88    2.86
   1  10  -7   19.71    2.93
   1 -10  -7   25.02    4.25
  -1 -10   7   10.27    4.10
   1  10  -6  205.29    8.43
   1 -10  -6  254.67   10.60
  -1 -10   6  190.66    8.32
   1  10  -5   38.85    4.68
   1 -10  -5   30.55    4.76
  -1 -10   5   44.47    3.77
   1  10  -4  151.21    8.14
   1 -10  -4  152.16    3.63
   1 -10  -4  169.19    7.43
  -1 -10   4  143.28    6.80
   1  10  -3  885.00   38.19
   1 -10  -3  754.83   25.65
   1 -10  -3  871.13   38.93
  -1 -10   3  848.47   39.92
   1  10  -2  341.93   12.42
   1 -10  -2  324.27    9.80
   1 -10  -2  340.71   14.69
  -1 -10   2  326.58   13.03
   1  10  -1  118.43    5.64
  -1  10   1  118.40    4.31
   1 -10  -1  104.30    4.09
   1 -10  -1  110.19    4.82
  -1 -10   1  109.08    5.59
  -1  10   0    2.48    2.60
   1 -10   0   -3.14    2.39
   1 -10   0   -2.18    2.69
  -1 -10   0    5.50    3.03
   1  10   1    8.76    2.88
  -1  10  -1    6.56    3.07
   1 -10   1    3.08    2.41
   1 -10   1    2.30    2.14
  -1 -10  -1   10.73    3.30
   1  10   2   45.51    3.65
  -1  10  -2   39.84    4.17
   1 -10   2   45.83    3.35
   1 -10   2   38.51    2.29
  -1 -10  -2   36.54    4.06
   1  10   3  131.70    5.76
  -1  10  -3  125.15    5.72
   1 -10   3  128.04    5.78
   1 -10   3  129.89    4.33
  -1 -10  -3  156.06    6.94
   1  10   4  200.77    8.18
  -1  10  -4  215.35    8.37
   1 -10   4  209.57    8.48
   1 -10   4  200.39    5.74
  -1 -10  -4  193.93    9.16
   1  10   5   14.22    3.82
  -1  10  -5   10.72    3.29
   1 -10   5    8.35    0.98
   1 -10   5    5.04    1.44
   1 -10   5    7.72    3.35
  -1 -10  -5    3.03    3.26
   1  10   6   -2.61    2.90
  -1  10  -6    7.47    3.56
   1  10   6    2.94    3.70
   1 -10   6    3.14    3.49
  -1 -10  -6   -0.34    3.20
   1  10   7   36.34    3.71
  -1  10  -7   48.35    4.88
   1  10   7   44.68    4.79
   1 -10   7   45.00    4.31
  -1 -10  -7   43.28    3.92
   1  10   8  112.94    5.16
   1  10   8  137.68    7.61
  -1  10  -8  159.91    8.11
  -1 -10  -8  132.89    8.38
   1  10   9    2.50    2.43
   1  10   9    6.73    3.02
  -1  10  -9    8.39    4.44
  -1 -10  -9   15.19    3.40
   1  10  10   72.99    5.55
   1  10  10   92.52    5.11
  -1  10 -10  100.59    7.47
  -1 -10 -10   90.78    5.56
   1  10  11  116.61    7.43
   1  10  11  144.00    7.04
  -1  10 -11  181.75   10.27
  -1 -10 -11  142.56    7.69
   1  10  12   27.83    3.60
   1  10  12   33.37    4.15
  -1  10 -12   51.96    6.33
  -1 -10 -12   41.80    4.53
   1  10  13    8.85    4.05
  -1  10 -13   10.70    5.49
  -1 -10 -13    2.73    3.82
   1  10  14   -3.12    4.16
  -1  10 -14    0.72    5.67
  -1 -10 -14    6.34    3.88
  -1  10 -15   24.80    6.69
  -1 -10 -15   15.72    4.52
  -1  10 -16   40.28    7.55
  -1 -10 -16   29.49    4.98
  -1  10 -17    8.33    6.82
  -1 -10 -17   -0.90    5.71
  -1  10 -18    2.05    7.45
  -1 -10 -18   12.12    6.24
  -1  10 -19    0.25    9.90
  -1 -10 -19   -0.38    4.74
  -1  10 -20    8.35    8.21
  -1 -10 -20    6.47    5.44
  -1 -10 -20    8.40    5.61
  -1  10 -21  -13.88    8.43
  -1 -10 -21   -1.09    7.14
  -1 -10 -21    6.48    5.62
   1  11 -21   11.96   10.35
   1 -11 -21  -10.85    5.88
   1 -11 -21    2.22    8.18
   1  11 -20   -0.94    7.63
   1  11 -20    9.39    5.20
   1 -11 -20    2.78    7.49
   1 -11 -20    2.90    7.83
   1  11 -19   15.33    7.01
   1  11 -19    6.14    5.14
   1 -11 -19   -1.94    3.61
   1 -11 -19    3.21    5.48
   1 -11 -19    7.01    7.44
   1  11 -18   -4.91    6.80
   1  11 -18    4.47    4.81
   1 -11 -18    0.75    3.36
   1 -11 -18    3.18    6.47
   1 -11 -18    9.88    9.29
   1  11 -17    8.12    6.36
   1  11 -17   -1.39    3.49
   1 -11 -17    2.81    3.00
   1 -11 -17   -6.44    4.84
   1 -11 -17   -7.37    6.73
   1  11 -16   -0.72    5.83
   1  11 -16    8.60    3.60
   1 -11 -16    6.15    3.43
   1 -11 -16   15.08    4.92
   1 -11 -16    5.86    6.53
   1  11 -15   33.51    4.19
   1 -11 -15   39.08    5.73
  -1 -11  15   19.20    4.92
   1  11 -14  122.56    7.33
   1 -11 -14  180.44    9.58
   1 -11 -14  134.92    5.87
   1 -11 -14  193.18   12.34
  -1 -11  14   86.77    8.26
   1  11 -13   28.89    5.39
   1 -11 -13   54.69    5.43
   1 -11 -13   40.88    2.53
   1 -11 -13   59.98    6.95
  -1 -11  13   25.51    3.84
   1  11 -12   40.31    5.64
   1 -11 -12   64.68    5.54
   1 -11 -12   59.09    2.96
   1 -11 -12   81.31    7.26
  -1 -11  12   26.53    5.46
   1  11 -11   17.88    4.39
   1 -11 -11   33.68    4.27
   1 -11 -11   27.42    1.66
   1 -11 -11   25.76    5.73
  -1 -11  11   20.12    3.41
   1  11 -10   24.03    4.45
   1 -11 -10   47.77    4.38
   1 -11 -10   50.72    5.50
  -1 -11  10   27.00    4.63
   1  11  -9   12.12    3.88
   1 -11  -9   24.71    4.63
  -1 -11   9   11.55    3.14
   1  11  -8   -3.01    3.48
   1 -11  -8   13.41    4.13
  -1 -11   8    0.68    3.71
   1  11  -7  235.54    9.09
   1 -11  -7  265.36   12.20
  -1 -11   7  220.97   11.12
   1  11  -6  281.13   11.07
   1 -11  -6  327.32   13.85
  -1 -11   6  300.34   11.73
   1  11  -5   13.72    3.85
   1 -11  -5   16.89    3.95
  -1 -11   5    8.57    3.11
   1  11  -4  463.53   19.75
   1 -11  -4  404.85    9.85
   1 -11  -4  477.83   18.97
  -1 -11   4  422.83   18.30
   1  11  -3    9.38    3.96
   1 -11  -3   13.64    3.40
  -1 -11   3    4.55    3.32
   1 -11  -2    3.56    1.97
   1 -11  -2   -0.07    3.03
  -1 -11   2   13.24    4.35
   1  11  -1    1.25    3.03
  -1  11   1    2.16    2.26
   1 -11  -1   -0.77    2.28
   1 -11  -1   -1.25    2.70
  -1 -11   1    3.50    3.22
  -1  11   0   11.39    2.12
   1 -11   0   14.87    3.42
   1 -11   0    7.45    2.85
   1  11   1  153.23    6.41
  -1  11  -1  143.76    5.00
   1 -11   1  138.62    5.16
   1 -11   1  135.54    4.89
  -1 -11  -1  160.09    7.17
   1  11   2  207.35    8.71
  -1  11  -2  215.71    7.43
   1 -11   2  218.13    9.38
   1 -11   2  211.74    5.87
  -1 -11  -2  205.07    9.43
   1  11   3  362.50   14.02
  -1  11  -3  383.06   16.06
   1 -11   3  391.21   13.97
   1 -11   3  358.84   11.12
  -1 -11  -3  389.11   16.26
   1  11   4  437.15   17.38
  -1  11  -4  440.64   17.17
   1 -11   4  438.32   10.25
   1 -11   4  434.38   12.26
   1 -11   4  445.78   17.37
  -1 -11  -4  418.43   18.72
   1  11   5   18.83    3.29
  -1  11  -5   21.43    3.79
   1 -11   5   15.36    3.71
   1 -11   5   15.75    1.68
  -1 -11  -5   28.17    3.71
  -1  11  -6  147.05    7.25
   1  11   6  136.24    6.02
   1 -11   6  135.83    6.64
  -1 -11  -6  134.28    6.82
   1  11   7    7.19    2.19
   1  11   7    9.23    3.00
  -1  11  -7    5.70    5.20
  -1 -11  -7    6.12    3.37
   1  11   8   75.04    4.85
   1  11   8   96.95    6.55
  -1  11  -8   99.26    6.87
  -1 -11  -8   88.96    7.17
   1  11   9   32.16    3.88
   1  11   9   47.92    4.08
  -1  11  -9   60.24    7.31
  -1 -11  -9   42.32    4.44
   1  11  10  150.73    6.99
   1  11  10  194.10    8.86
  -1  11 -10  218.87   11.76
  -1 -11 -10  194.46    9.39
   1  11  11   21.37    4.02
   1  11  11   31.61    3.96
  -1  11 -11   44.26    6.11
  -1 -11 -11   31.82    4.32
   1  11  12  122.54    7.95
   1  11  12  156.44    8.01
  -1  11 -12  186.33   11.51
  -1 -11 -12  151.70    8.60
   1  11  13   39.19    4.04
  -1  11 -13   67.51    7.37
  -1 -11 -13   55.19    5.44
   1  11  14  130.49    9.12
  -1  11 -14  198.50   12.74
  -1 -11 -14  158.17    9.61
  -1  11 -15   16.18    6.80
  -1 -11 -15   20.51    4.67
  -1  11 -16    7.23    6.34
  -1 -11 -16    2.39    4.50
  -1  11 -17   18.28    7.55
  -1 -11 -17   22.73    5.13
  -1  11 -18   78.01   10.13
  -1 -11 -18   48.09    8.77
  -1  11 -19   38.35    9.15
  -1 -11 -19   27.11    5.98
  -1  11 -20   25.06    8.82
  -1 -11 -20   13.90    5.95
  -1 -11 -20    7.52    6.16
  -1  11 -21    7.15    8.71
  -1 -11 -21    3.56    7.61
  -1 -11 -21    2.70    7.91
   1  12 -21    4.69    8.25
   1 -12 -21    3.12    6.13
   1 -12 -21    6.89   11.19
   1  12 -20   11.63    8.16
   1 -12 -20   17.88    6.10
   1 -12 -20   -0.30    8.52
   1  12 -19   -2.43    7.44
   1  12 -19   -5.43    4.63
   1 -12 -19   -1.20    5.56
   1 -12 -19    3.95    7.58
   1  12 -18    8.87    7.04
   1  12 -18    6.90    4.52
   1 -12 -18   -0.20    2.86
   1 -12 -18    3.08    5.30
   1 -12 -18    4.06    7.43
   1  12 -17   12.69    6.88
   1  12 -17    3.96    4.52
   1 -12 -17   10.53    5.21
   1 -12 -17    3.97    6.98
   1  12 -16   -5.86    5.86
   1  12 -16    4.07    3.24
   1 -12 -16    3.21    2.29
   1 -12 -16    3.85    4.85
   1 -12 -16   10.56    8.53
   1  12 -15    6.79    3.18
   1 -12 -15    3.01    4.81
   1 -12 -15    2.20    2.08
   1 -12 -15    3.04    6.33
  -1 -12  15    1.81    4.05
   1  12 -14   33.76    5.58
   1 -12 -14   52.65    6.18
   1 -12 -14   57.71    7.80
  -1 -12  14   33.07    4.23
   1  12 -13   56.65    6.08
   1 -12 -13   95.99    6.93
   1 -12 -13   98.61   11.28
  -1 -12  13   52.54    6.05
   1  12 -12  181.95   11.46
   1 -12 -12  280.87   13.18
   1 -12 -12  280.60   16.07
  -1 -12  12  166.90   11.51
   1  12 -11   14.38    3.09
   1 -12 -11   22.67    4.38
   1 -12 -11   31.66    5.51
  -1 -12  11   14.53    4.25
   1  12 -10    6.66    3.59
   1 -12 -10   -2.35    3.70
   1 -12 -10    4.95    4.75
  -1 -12  10    5.20    2.98
   1  12  -9    4.26    2.72
   1 -12  -9    7.13    3.46
   1 -12  -9   11.52    4.41
  -1 -12   9   -2.66    3.73
   1  12  -8    3.25    3.43
   1 -12  -8    9.49    3.35
   1 -12  -8    3.82    4.27
  -1 -12   8    8.50    3.74
   1  12  -7   -1.49    2.56
   1 -12  -7    6.68    4.03
  -1 -12   7    3.47    2.80
   1  12  -6    2.51    2.59
   1 -12  -6    7.20    3.75
  -1 -12   6    2.07    3.77
   1  12  -5    9.70    3.79
   1 -12  -5   14.36    1.00
   1 -12  -5   16.06    3.99
  -1 -12   5   14.76    3.14
   1  12  -4  374.02   17.38
   1 -12  -4  378.62    8.91
   1 -12  -4  397.71   16.29
  -1 -12   4  397.33   16.23
   1  12  -3  120.84    5.95
   1 -12  -3  115.15    3.68
   1 -12  -3  108.24    6.22
  -1 -12   3  112.89    7.47
   1  12  -2  701.71   31.46
  -1  12   2  710.50   24.09
   1 -12  -2  721.90   24.53
   1 -12  -2  687.08   30.27
  -1 -12   2  708.97   33.40
   1  12  -1  206.10    8.51
  -1  12   1  214.33    5.43
   1 -12  -1  213.24    6.75
   1 -12  -1  197.07    7.65
  -1 -12   1  190.90    8.99
   1  12   0   79.19    4.66
  -1  12   0   83.43    4.16
   1 -12   0   82.40    4.36
   1 -12   0   81.59    4.00
  -1 -12   0   72.71    5.17
  -1  12  -1   -1.54    3.04
   1  12   1   -8.44    3.06
   1 -12   1   -4.36    2.38
  -1 -12  -1   -4.81    3.46
   1  12   2  157.94    6.47
  -1  12  -2  132.42    5.56
   1 -12   2  146.33    4.66
   1 -12   2  137.57    5.77
   1 -12   2  137.89    5.70
  -1 -12  -2  163.99    7.44
   1  12   3    9.50    3.37
  -1  12  -3   21.37    3.08
   1 -12   3   18.26    1.86
   1 -12   3   16.75    2.41
   1 -12   3   18.43    3.17
  -1 -12  -3    5.42    3.72
   1  12   4   60.99    4.33
  -1  12  -4   56.29    4.39
   1 -12   4   55.62    1.98
   1 -12   4   62.49    3.11
   1 -12   4   51.60    4.02
  -1 -12  -4   72.27    4.96
   1  12   5  160.67    7.26
  -1  12  -5  186.78   10.10
   1 -12   5  162.21    3.17
   1 -12   5  170.84    3.88
   1 -12   5  162.64    7.37
  -1 -12  -5  171.51    8.12
   1  12   6   -2.54    2.97
  -1  12  -6    4.31    3.68
   1 -12   6    2.26    0.98
   1 -12   6    2.23    0.72
  -1 -12  -6    5.64    3.33
   1  12   7   29.71    3.57
   1  12   7   45.94    3.92
  -1  12  -7   37.56    5.00
  -1 -12  -7   39.08    4.25
   1  12   8    4.48    2.82
   1  12   8    1.88    3.14
  -1  12  -8   -1.06    4.20
  -1 -12  -8   -2.04    4.50
   1  12   9   -1.90    2.23
   1  12   9    0.30    4.16
  -1  12  -9    5.20    4.34
  -1 -12  -9    2.97    3.54
   1  12  10   67.39    5.17
   1  12  10   84.95    5.56
  -1  12 -10  106.44    7.74
  -1 -12 -10   90.91    6.05
   1  12  11   -3.00    3.28
   1  12  11    5.37    3.52
  -1  12 -11    4.45    5.19
  -1 -12 -11    6.37    3.93
   1  12  12   42.41    4.89
   1  12  12   57.15    5.06
  -1  12 -12   70.96    7.40
  -1 -12 -12   56.11    5.67
   1  12  13   -1.15    3.02
  -1  12 -13   18.37    5.96
  -1 -12 -13    6.30    4.36
   1  12  14   74.63    5.35
  -1  12 -14  108.98    9.72
  -1 -12 -14   94.82    7.36
  -1  12 -15    2.68    6.35
  -1 -12 -15   -2.53    4.54
  -1  12 -16   28.80    9.73
  -1 -12 -16   21.12    5.26
  -1  12 -17   32.02    8.66
  -1 -12 -17   38.62    5.96
  -1  12 -18   10.28    7.64
  -1 -12 -18    0.49    6.70
  -1  12 -19    8.90    8.66
  -1 -12 -19   16.91    5.71
  -1  12 -20   -2.99   11.30
  -1 -12 -20   11.76    5.71
  -1 -12 -20   12.80    6.29
  -1  12 -21   11.48    9.45
  -1 -12 -21   10.39    6.42
  -1 -12 -21   24.25    8.90
   1  13 -21   -0.41    8.41
   1 -13 -21   -8.68    6.24
   1 -13 -21   19.97    8.62
   1  13 -20    3.03    8.33
   1 -13 -20    5.53    6.18
   1 -13 -20   16.47    8.29
   1  13 -19    1.53    7.66
   1  13 -19    0.94    4.54
   1 -13 -19   17.55    7.81
   1 -13 -19   10.15   10.56
   1  13 -18    2.64    7.38
   1  13 -18   -1.62    4.54
   1 -13 -18    5.08    5.53
   1 -13 -18    1.15    7.51
   1  13 -17    3.93    6.84
   1  13 -17   -1.11    4.34
   1 -13 -17   -0.08    2.51
   1 -13 -17   10.38    5.31
   1 -13 -17   -4.61    6.81
   1  13 -16    2.49    6.50
   1  13 -16   15.39    4.56
   1 -13 -16   18.31    5.43
   1 -13 -16   17.11    7.36
   1  13 -15    3.99    4.30
   1 -13 -15   12.92    4.98
   1 -13 -15   11.81    6.68
  -1 -13  15    1.67    3.09
   1  13 -14  116.00    8.94
   1 -13 -14  177.59   10.62
   1 -13 -14  189.35   13.51
  -1 -13  14   98.15    8.58
   1  13 -13    5.36    4.18
   1 -13 -13   14.62    4.71
   1 -13 -13   16.35    6.12
  -1 -13  13    9.98    4.13
   1  13 -12    0.63    3.93
   1 -13 -12   11.06    4.49
   1 -13 -12    6.38    5.62
  -1 -13  12   -2.89    4.14
   1  13 -11    7.91    2.85
   1 -13 -11    2.19    4.17
   1 -13 -11    1.44    5.19
  -1 -13  11    3.40    3.00
   1  13 -10    5.21    3.62
   1 -13 -10   12.17    3.89
   1 -13 -10    5.09    5.03
  -1 -13  10    5.67    4.03
   1  13  -9   29.71    3.53
   1 -13  -9   45.87    4.57
   1 -13  -9   60.76    5.84
  -1 -13   9   31.62    4.79
   1  13  -8   38.21    4.57
   1 -13  -8   56.56    4.44
   1 -13  -8   54.23    5.50
  -1 -13   8   31.90    3.78
   1  13  -7   11.74    2.76
   1 -13  -7    8.36    3.43
   1 -13  -7   19.15    4.36
  -1 -13   7    8.78    3.89
   1  13  -6   32.94    3.48
   1 -13  -6   52.31    4.93
  -1 -13   6   31.29    3.81
   1  13  -5  260.49   12.17
   1 -13  -5  278.91   10.10
   1 -13  -5  288.82   12.24
  -1 -13   5  249.70   10.70
   1  13  -4  453.01   18.51
   1 -13  -4  466.56   16.73
   1 -13  -4  469.98   19.92
  -1 -13   4  431.52   22.32
   1  13  -3  297.27   11.58
   1 -13  -3  301.35    9.96
   1 -13  -3  313.09   12.34
  -1 -13   3  287.67   11.93
   1  13  -2   98.31    5.15
   1 -13  -2  107.88    4.31
   1 -13  -2   99.61    3.58
   1 -13  -2   96.39    5.34
  -1 -13   2   91.66    5.51
   1  13  -1  277.30   11.70
  -1  13   1  306.76    9.37
   1 -13  -1  293.61    9.18
   1 -13  -1  315.55   11.34
   1 -13  -1  304.10    9.53
  -1 -13   1  259.58   15.31
   1  13   0  108.90    6.20
  -1  13   0  121.77    4.16
   1 -13   0  127.32    4.30
   1 -13   0  132.64    6.68
   1 -13   0  137.90    5.54
  -1 -13   0  104.48    6.95
   1  13   1   10.23    3.56
  -1  13  -1   23.75    2.63
   1 -13   1   20.51    2.72
   1 -13   1   20.89    2.61
   1 -13   1   25.94    2.72
  -1 -13  -1   13.72    3.79
   1  13   2   47.59    3.80
  -1  13  -2   48.89    3.37
   1 -13   2   48.36    2.78
   1 -13   2   36.36    3.39
   1 -13   2   49.20    3.24
  -1 -13  -2   42.03    4.56
   1  13   3  150.12    6.94
  -1  13  -3  158.51    6.45
   1 -13   3  157.30    4.33
   1 -13   3  152.36    5.18
   1 -13   3  142.05    5.96
  -1 -13  -3  164.97    7.57
   1  13   4  188.41    8.00
  -1  13  -4  191.42   10.03
   1 -13   4  186.95    4.36
   1 -13   4  179.40    5.10
  -1 -13  -4  187.01    8.97
   1  13   5   95.55    5.42
  -1  13  -5  103.72    5.81
   1 -13   5   91.98    2.30
   1 -13   5   95.52    3.22
  -1 -13  -5  101.19    5.95
   1  13   6    3.90    3.09
  -1  13  -6    5.85    3.65
   1 -13   6    1.08    1.12
   1 -13   6   -0.20    0.94
  -1 -13  -6   -4.45    3.52
   1  13   7   44.16    3.92
   1  13   7   51.18    4.34
  -1  13  -7   48.03    5.29
  -1 -13  -7   51.18    4.71
   1  13   8   41.76    4.06
   1  13   8   64.35    4.67
  -1  13  -8   66.60    5.88
  -1 -13  -8   56.48    6.61
   1  13   9    6.52    3.06
   1  13   9    1.66    3.53
  -1  13  -9   15.37    4.69
  -1 -13  -9   12.49    3.85
   1  13  10    0.78    3.03
   1  13  10   -7.30    3.57
  -1  13 -10   -2.90    5.02
  -1 -13 -10    0.15    3.94
   1  13  11   42.40    3.70
   1  13  11   63.56    5.30
  -1  13 -11   65.56    7.05
  -1 -13 -11   61.06    5.76
   1  13  12   29.24    4.24
   1  13  12   42.33    4.86
  -1  13 -12   52.14    6.98
  -1 -13 -12   32.25    5.46
   1  13  13  249.62   14.90
  -1  13 -13  407.52   23.21
  -1 -13 -13  358.56   18.33
   1  13  14  100.07    5.83
  -1  13 -14  155.80   11.44
  -1 -13 -14  116.33    8.75
  -1  13 -15   -0.13    6.81
  -1 -13 -15   13.16    4.84
  -1  13 -16   -6.55    6.97
  -1 -13 -16   -1.50    4.90
  -1  13 -17    2.09    7.28
  -1 -13 -17    1.86    5.21
  -1  13 -18   53.88   10.44
  -1 -13 -18   57.77    9.39
  -1  13 -19   10.00    8.31
  -1 -13 -19    3.06    5.61
  -1  13 -20   -4.00    8.62
  -1 -13 -20    2.70    5.64
  -1  13 -21   21.24    9.89
  -1 -13 -21    2.42    6.57
  -1 -13 -21   16.44    7.04
   1  14 -21  -10.76    8.85
   1 -14 -21    6.63    8.55
   1 -14 -21    8.02    8.97
   1  14 -20    8.92    8.49
   1 -14 -20   -0.16    6.41
   1 -14 -20   19.01    8.79
   1  14 -19    5.13    8.05
   1 -14 -19    0.71    6.19
   1 -14 -19   19.25    8.33
   1  14 -18    9.54    7.42
   1  14 -18    1.12    4.25
   1 -14 -18    7.84    5.86
   1 -14 -18   -2.48    7.76
   1  14 -17   23.47    7.90
   1  14 -17    8.89    4.53
   1 -14 -17   15.82    6.05
   1 -14 -17   20.21    8.07
   1  14 -16    3.28    6.22
   1  14 -16   -1.53    4.07
   1 -14 -16   -5.09    5.24
   1 -14 -16   -0.44    6.90
  -1 -14  16    1.43    3.01
   1  14 -15    6.25    4.28
   1 -14 -15   23.59    5.42
   1 -14 -15   23.21    7.04
  -1 -14  15    4.81    4.21
   1  14 -14   -1.83    3.90
   1 -14 -14    9.57    4.89
   1 -14 -14   13.11    6.54
  -1 -14  14   -2.32    4.04
   1  14 -13   14.71    4.14
   1 -14 -13   16.34    5.14
   1 -14 -13   25.20    6.76
  -1 -14  13   12.28    4.38
   1  14 -12  189.88   12.49
   1 -14 -12  313.92   14.99
   1 -14 -12  308.15   17.87
  -1 -14  12  183.73   11.02
   1  14 -11    3.75    2.81
   1 -14 -11   17.62    4.22
   1 -14 -11    1.15    5.46
  -1 -14  11    0.19    4.00
   1  14 -10   -1.71    3.60
   1 -14 -10    4.25    3.97
   1 -14 -10   -0.22    4.95
  -1 -14  10    6.43    3.84
   1  14  -9    6.34    2.92
   1 -14  -9   18.28    4.03
   1 -14  -9   11.81    5.10
  -1 -14   9   10.72    3.04
   1  14  -8    3.66    3.73
   1 -14  -8   13.09    3.67
   1 -14  -8    9.23    4.69
  -1 -14   8    8.69    4.02
   1  14  -7   19.40    3.06
   1 -14  -7   26.93    3.87
   1 -14  -7   33.54    4.88
  -1 -14   7   17.62    3.40
   1  14  -6   21.05    3.29
   1 -14  -6   35.41    3.68
   1 -14  -6   39.79    4.70
  -1 -14   6   26.90    3.57
   1  14  -5   -0.94    3.61
   1 -14  -5   -0.95    3.06
   1 -14  -5   -4.71    3.70
  -1 -14   5   -2.82    4.07
   1  14  -4   64.56    4.29
   1 -14  -4   85.14    4.39
   1 -14  -4   73.95    5.27
  -1 -14   4   71.51    4.98
   1  14  -3   -0.26    2.88
   1 -14  -3    8.57    2.65
   1 -14  -3    2.15    3.33
  -1 -14   3    0.24    3.14
   1  14  -2  184.38    8.09
  -1  14   2  197.58    5.72
   1 -14  -2  190.57    6.82
   1 -14  -2  195.55    8.05
  -1 -14   2  173.93   10.42
   1  14  -1   48.67    3.97
  -1  14   1   41.62    3.06
   1 -14  -1   48.74    4.04
   1 -14  -1   54.80    3.93
  -1 -14   1   50.84    4.51
   1  14   0   44.14    3.80
  -1  14   0   29.73    3.35
   1 -14   0   32.79    2.74
   1 -14   0   45.85    3.43
  -1 -14   0   42.89    4.36
   1  14   1   72.41    4.87
  -1  14  -1   81.94    3.76
   1 -14   1   90.92    3.97
   1 -14   1   86.93    4.89
  -1 -14  -1   82.60    5.59
   1  14   2  383.31   15.08
  -1  14  -2  396.37   13.48
   1 -14   2  386.53   10.13
   1 -14   2  364.93   11.32
  -1 -14  -2  380.90   16.85
   1  14   3   12.62    3.34
  -1  14  -3   10.46    3.09
   1 -14   3   10.71    1.98
   1 -14   3   10.89    2.44
  -1 -14  -3   15.52    3.77
   1  14   4   24.76    3.64
  -1  14  -4   21.51    3.65
   1 -14   4   22.76    1.82
   1 -14   4   23.17    2.22
  -1 -14  -4   19.50    4.09
   1  14   5  160.88    7.84
  -1  14  -5  176.78    8.17
   1 -14   5  155.10    4.21
   1 -14   5  166.02    3.70
  -1 -14  -5  162.36    8.51
   1  14   6  249.31   10.81
  -1  14  -6  282.81   12.09
   1 -14   6  235.07    5.67
  -1 -14  -6  245.79   12.19
   1  14   7  227.73   11.12
   1  14   7  306.70   13.12
  -1  14  -7  311.59   14.12
  -1 -14  -7  292.78   14.09
   1  14   8    3.19    2.84
   1  14   8    9.54    3.50
  -1  14  -8    5.06    4.34
  -1 -14  -8    4.34    5.16
   1  14   9    8.62    3.01
   1  14   9    7.05    3.66
  -1  14  -9   10.53    4.84
  -1 -14  -9   12.19    4.20
   1  14  10   13.82    3.21
   1  14  10    9.63    3.97
  -1  14 -10   15.51    5.30
  -1 -14 -10    9.68    4.48
   1  14  11   53.11    5.05
   1  14  11   85.32    5.99
  -1  14 -11  101.22    8.30
  -1 -14 -11   77.15    6.65
   1  14  12   56.93    5.12
   1  14  12   65.78    6.09
  -1  14 -12   91.40    8.60
  -1 -14 -12   80.62    6.72
   1  14  13    0.69    3.55
  -1  14 -13   -0.30    6.13
  -1 -14 -13   -0.41    4.55
   1  14  14    2.55    2.81
  -1  14 -14    6.22    6.51
  -1 -14 -14   -1.58    4.89
  -1  14 -15   -5.40    7.05
  -1 -14 -15   -8.61    5.13
  -1  14 -16  203.32   16.02
  -1 -14 -16  156.98   12.19
  -1  14 -17    7.04   10.11
  -1 -14 -17    2.67    5.47
  -1  14 -18   11.03    8.32
  -1 -14 -18   12.99    7.66
  -1  14 -19   31.49    8.87
  -1 -14 -19    0.07    5.98
  -1  14 -20    9.07    9.00
  -1 -14 -20    5.61    6.03
   1  15 -20  -10.13    8.54
   1 -15 -20   -0.69    6.41
   1 -15 -20    6.33   11.60
   1  15 -19    4.00    8.18
   1 -15 -19    3.39    6.16
   1 -15 -19   -0.65    8.11
   1  15 -18   -1.94    7.72
   1  15 -18   -1.03    4.13
   1 -15 -18   -1.64    7.75
   1 -15 -18   -5.37    7.74
   1  15 -17    2.48    7.47
   1  15 -17   -4.51    4.04
   1 -15 -17   -4.55    5.76
   1 -15 -17   10.78    7.67
   1  15 -16   -1.76    6.59
   1  15 -16    3.82    4.00
   1 -15 -16   -5.68    5.56
   1 -15 -16   -0.37    7.15
  -1 -15  16    4.87    3.96
   1  15 -15   28.72    5.21
   1 -15 -15   66.55    8.99
   1 -15 -15   73.84   11.50
  -1 -15  15   25.90    5.02
   1  15 -14   22.23    4.64
   1 -15 -14   49.13    6.13
   1 -15 -14   30.30    8.16
  -1 -15  14   21.45    4.75
   1  15 -13   -2.99    3.75
   1 -15 -13   -5.10    4.80
   1 -15 -13    9.73    6.05
  -1 -15  13   -3.85    3.99
   1  15 -12   41.99    5.21
   1 -15 -12   68.64    6.48
   1 -15 -12   70.92   10.37
  -1 -15  12   35.24    5.67
   1  15 -11   19.69    3.17
   1 -15 -11   32.16    5.12
   1 -15 -11   36.25    6.49
  -1 -15  11   11.58    4.73
   1 -15 -10   37.82    5.00
   1 -15 -10   50.05    6.53
  -1 -15  10   29.42    5.00
   1  15  -9    6.37    2.83
   1 -15  -9    5.95    4.11
   1 -15  -9   11.24    5.05
  -1 -15   9    3.33    4.03
   1  15  -8    6.86    3.72
   1 -15  -8   14.93    3.91
   1 -15  -8   15.77    4.99
  -1 -15   8   10.80    3.22
   1 -15  -7  144.44    7.38
   1 -15  -7  144.88    8.95
   1  15  -6   -6.61    3.64
   1 -15  -6    3.50    3.22
   1 -15  -6   -2.41    4.21
  -1 -15   6    2.35    3.93
   1  15  -5  122.06    5.95
   1 -15  -5  145.74    6.32
   1 -15  -5  134.65    7.80
  -1 -15   5  131.82    6.97
   1  15  -4   37.55    3.72
   1 -15  -4   47.34    3.63
   1 -15  -4   47.78    4.63
  -1 -15   4   35.18    3.90
   1  15  -3   11.05    3.05
  -1  15   3   17.88    1.77
   1 -15  -3   15.40    2.94
   1 -15  -3   15.54    3.62
  -1 -15   3   10.61    3.42
   1  15  -2   64.60    4.32
  -1  15   2   74.71    3.14
   1 -15  -2   73.84    3.90
   1 -15  -2   73.55    4.76
  -1 -15   2   70.45    4.98
   1  15  -1    2.20    2.97
  -1  15   1   -0.24    2.32
   1 -15  -1    2.35    2.32
   1 -15  -1    2.16    2.92
  -1 -15   1   -5.80    3.40
   1  15   0  357.03   14.29
  -1  15   0  359.71   12.70
   1 -15   0  374.47   12.97
   1 -15   0  350.14   12.28
  -1 -15   0  351.17   15.74
   1  15   1   92.01    5.07
  -1  15  -1  101.61    5.13
   1 -15   1   94.95    3.44
   1 -15   1   91.44    4.11
  -1 -15  -1   93.32    5.95
   1  15   2   16.59    3.40
  -1  15  -2   22.62    3.09
   1 -15   2   18.84    1.90
   1 -15   2   17.06    3.04
  -1 -15  -2   16.42    4.07
   1  15   3  325.95   13.23
  -1  15  -3  341.69   15.06
   1 -15   3  328.91    9.45
   1 -15   3  324.48   10.50
  -1 -15  -3  325.42   14.58
   1  15   4  272.28   11.53
  -1  15  -4  296.06   11.83
   1 -15   4  270.35    8.25
   1 -15   4  288.71    7.42
  -1 -15  -4  290.99   13.23
   1  15   5   31.08    4.22
  -1  15  -5   39.11    4.27
  -1 -15  -5   38.91    4.75
   1  15   6   69.18    5.42
  -1  15  -6   86.40    5.93
   1 -15   6   76.68    2.66
  -1 -15  -6   79.99    6.30
   1  15   7    0.90    2.14
   1  15   7    5.76    3.53
  -1  15  -7   -1.43    4.10
  -1 -15  -7   10.19    4.07
   1  15   8   10.07    2.89
   1  15   8   11.52    3.82
  -1  15  -8   14.07    4.54
  -1 -15  -8    6.79    4.17
   1  15   9  175.57    7.83
   1  15   9  245.13   11.73
  -1  15  -9  263.72   13.91
  -1 -15  -9  237.12   12.56
   1  15  10   -0.62    3.03
   1  15  10    4.32    5.24
  -1  15 -10    2.70    5.30
  -1 -15 -10    6.69    4.42
   1  15  11   55.66    4.82
   1  15  11   70.97    6.11
  -1  15 -11   83.22    8.34
  -1 -15 -11   68.69    6.86
   1  15  12   75.92    5.63
   1  15  12  104.24    7.28
  -1  15 -12  118.10   10.04
  -1 -15 -12  108.11    8.27
   1  15  13   27.46    4.29
  -1  15 -13   46.84   10.37
  -1 -15 -13   53.17    6.00
   1  15  14   13.54    3.85
  -1  15 -14   11.97    7.50
  -1 -15 -14   21.77    5.56
  -1  15 -15   36.04    8.70
  -1 -15 -15   38.08    6.51
  -1  15 -16   -8.39    7.53
  -1 -15 -16    0.05    5.51
  -1  15 -17   36.98    9.08
  -1 -15 -17   23.07    8.51
  -1  15 -18    6.72    8.44
  -1 -15 -18   12.06    7.91
  -1  15 -19   34.06    9.81
  -1 -15 -19   23.89    6.93
  -1  15 -20    1.51    9.07
  -1 -15 -20    2.48    6.49
   1  16 -20   11.92    9.32
   1 -16 -20    9.96    9.30
   1 -16 -20   19.85    9.83
   1  16 -19   17.20    9.24
   1 -16 -19   12.28    6.97
   1 -16 -19   20.78    9.04
   1  16 -18   20.78    9.32
   1  16 -18   12.27    4.63
   1 -16 -18   27.40    7.06
   1 -16 -18   37.03   12.01
   1  16 -17   16.03    7.89
   1  16 -17    5.64    4.16
   1 -16 -17    6.91    6.23
   1 -16 -17    2.93    8.21
   1  16 -16    0.38    7.02
   1  16 -16    1.61    3.94
   1 -16 -16    5.48    5.76
   1 -16 -16    5.32    7.40
  -1 -16  16    1.93    3.92
   1  16 -15   14.61    4.13
   1 -16 -15   10.91    5.84
   1 -16 -15   18.95    7.50
  -1 -16  15    4.20    4.32
   1  16 -14    5.89    3.84
   1 -16 -14   -0.30    5.18
   1 -16 -14    5.67    6.58
  -1 -16  14    6.32    3.95
   1  16 -13   57.63    6.07
   1 -16 -13   96.72    7.78
   1 -16 -13   91.88    9.82
  -1 -16  13   53.16    6.45
   1  16 -12    8.82    4.01
   1 -16 -12   22.91    5.12
   1 -16 -12   16.77    6.54
  -1 -16  12    9.10    3.40
   1 -16 -11  367.79   18.83
   1 -16 -11  365.84   23.00
  -1 -16  11  220.18   16.29
   1 -16 -10   54.56    5.69
   1 -16 -10   63.67    7.19
  -1 -16  10   37.40    5.48
   1 -16  -9   86.39    6.62
   1 -16  -9   96.00   10.33
   1  16  -8   91.10    7.30
   1 -16  -8  150.56    7.41
   1 -16  -8  142.97    9.53
   1  16  -7    1.25    2.80
   1 -16  -7   -4.75    3.58
   1 -16  -7    3.51    4.44
  -1 -16   7    0.69    3.07
   1  16  -6   -3.43    3.51
   1 -16  -6   -4.74    3.40
   1 -16  -6    4.75    4.21
  -1 -16   6   -0.02    3.10
   1  16  -5  145.65    6.78
   1 -16  -5  172.18    7.15
   1 -16  -5  154.26    8.86
  -1 -16   5  123.64    7.46
   1  16  -4   -1.29    3.65
   1 -16  -4    3.36    2.92
   1 -16  -4   -5.00    3.66
  -1 -16   4    1.66    4.14
  -1  16   3    7.42    2.04
   1  16  -3    5.28    2.90
   1 -16  -3   11.95    2.86
  -1 -16   3    6.70    3.48
   1  16  -2   -2.01    2.99
   1 -16  -2   -8.54    3.49
  -1 -16   2   -6.64    3.31
  -1  16   1   59.34    3.36
   1  16  -1   46.40    4.21
   1 -16  -1   57.44    3.37
  -1 -16   1   51.96    4.57
  -1  16   0  220.98    6.59
   1  16   0  204.74    8.96
   1 -16   0  224.16    6.89
  -1 -16   0  200.81   10.05
   1  16   1   69.78    4.90
  -1  16  -1   82.97    3.82
   1 -16   1   81.17    3.32
   1 -16   1   72.21    3.92
  -1 -16  -1   76.84    5.59
   1  16   2   52.45    4.40
  -1  16  -2   50.31    3.81
   1 -16   2   50.30    3.20
   1 -16   2   50.03    3.02
  -1 -16  -2   55.51    5.13
   1  16   3   80.59    5.09
  -1  16  -3   83.29    4.82
   1 -16   3   82.17    3.47
   1 -16   3   82.23    4.17
  -1 -16  -3   77.80    5.88
   1  16   4    9.11    3.44
  -1  16  -4   11.90    3.55
   1 -16   4    8.81    2.35
   1 -16   4   11.55    1.94
  -1 -16  -4   12.80    4.03
   1  16   5    6.67    3.54
  -1  16  -5    4.87    3.49
   1 -16   5    5.78    2.35
   1 -16   5    6.05    1.58
  -1 -16  -5    5.28    4.01
   1  16   6   62.46    5.03
  -1  16  -6   61.51    5.42
   1 -16   6   57.30    2.69
   1 -16   6   58.54    2.07
  -1 -16  -6   59.55    5.87
   1  16   7   57.44    5.29
  -1  16  -7   67.25    5.90
  -1 -16  -7   66.69    5.56
   1  16   8   17.03    3.26
   1  16   8   31.63    4.42
  -1  16  -8   35.94    5.15
  -1 -16  -8   17.69    4.80
   1  16   9   -1.09    2.80
   1  16   9    0.91    3.88
  -1  16  -9   -0.92    4.89
  -1 -16  -9    1.50    4.43
   1  16  10  112.45    6.68
   1  16  10  161.85   11.74
  -1  16 -10  182.65   11.37
  -1 -16 -10  169.12   10.28
   1  16  11  105.04    6.77
   1  16  11  147.37    8.87
  -1  16 -11  157.88   11.48
  -1 -16 -11  143.18    9.70
   1  16  12    3.35    3.13
   1  16  12   -1.02    4.25
  -1  16 -12    9.22    6.16
  -1 -16 -12   -2.33    4.85
   1  16  13    2.01    3.26
  -1  16 -13   -4.81    6.62
  -1 -16 -13   -6.55    5.04
   1  16  14    6.58    3.48
  -1  16 -14    7.60    7.02
  -1 -16 -14    5.57    5.33
  -1  16 -15   85.64   11.09
  -1 -16 -15   86.49    8.58
  -1  16 -16   92.35   12.10
  -1 -16 -16   87.80    9.13
  -1  16 -17   88.04   11.30
  -1 -16 -17   56.09   10.96
  -1  16 -18   12.16    8.78
  -1 -16 -18    8.07    6.29
  -1  16 -19    8.51    8.53
  -1 -16 -19   -4.75    6.23
  -1  16 -20   39.65   10.25
  -1 -16 -20   18.03    7.72
   1  17 -20   24.13    9.44
   1 -17 -20    7.28    7.20
   1 -17 -20    7.27    9.86
   1  17 -19    9.16    8.69
   1 -17 -19    0.48    6.70
   1 -17 -19   10.39    8.92
   1  17 -18    8.72    8.38
   1 -17 -18    4.05    6.53
   1 -17 -18   -0.57    6.56
   1 -17 -18   27.05    8.74
   1  17 -17    6.06    7.95
   1  17 -17    2.39    3.83
   1 -17 -17   -4.71    6.06
   1 -17 -17    6.65    7.96
   1  17 -16   49.30    9.86
   1  17 -16   35.01    5.28
   1 -17 -16   79.49    8.14
   1 -17 -16   75.76   13.66
  -1 -17  16   26.85    5.35
   1  17 -15    4.17    3.69
   1 -17 -15    0.81    5.53
   1 -17 -15   -5.70    7.33
  -1 -17  15    2.18    3.95
   1  17 -14    2.78    3.88
   1 -17 -14   11.92    5.56
   1 -17 -14   18.33    6.83
  -1 -17  14    3.45    4.17
   1  17 -13   29.13    5.00
   1 -17 -13   67.36    6.84
   1 -17 -13   55.41   10.95
  -1 -17  13   34.09    5.46
   1  17 -12   13.30    4.04
   1 -17 -12   15.21    5.22
   1 -17 -12   18.49    6.72
  -1 -17  12   14.00    4.53
   1 -17 -11  173.31   10.46
   1 -17 -11  172.45   12.98
  -1 -17  11   97.36    9.30
   1  17 -10   85.79    7.38
   1 -17 -10  155.22    8.55
   1 -17 -10  145.76   10.88
  -1 -17  10   83.83    8.01
   1  17  -9    3.99    3.81
   1 -17  -9   -1.27    4.35
   1 -17  -9    7.82    5.39
  -1 -17   9    4.89    4.15
   1  17  -8   10.95    3.06
   1 -17  -8   22.62    4.27
   1 -17  -8   16.66    5.59
  -1 -17   8   14.54    3.57
   1  17  -7   13.04    3.84
   1 -17  -7   15.97    4.08
   1 -17  -7    7.80    4.96
  -1 -17   7    5.27    4.49
   1  17  -6   88.31    5.21
   1 -17  -6  129.74    6.55
   1 -17  -6  132.47    7.80
  -1 -17   6   88.33    6.40
   1  17  -5   -4.55    2.86
   1 -17  -5   -2.84    3.39
  -1 -17   5   -1.98    4.36
   1  17  -4    7.09    2.94
   1 -17  -4   15.18    3.28
  -1 -17   4   10.27    3.45
  -1  17   3   12.33    1.83
   1  17  -3   14.24    3.09
   1 -17  -3   13.58    3.06
  -1 -17   3    9.54    3.54
  -1  17   2    2.51    2.07
   1  17  -2    7.26    3.85
   1 -17  -2   -0.26    2.65
  -1 -17   2   -0.23    3.39
  -1  17   1   54.14    3.38
   1  17  -1   55.93    4.05
   1 -17  -1   53.97    4.49
  -1 -17   1   53.77    4.75
  -1  17   0   28.86    3.38
   1  17   0   29.04    3.66
   1 -17   0   34.22    2.80
  -1 -17   0   20.22    4.29
  -1  17  -1   83.25    4.03
   1  17   1   72.00    5.09
   1 -17   1   89.39    4.41
   1  17   2   -1.82    3.18
  -1  17  -2   -2.64    3.75
   1 -17   2   -3.52    1.90
   1 -17   2    0.42    2.29
  -1 -17  -2   -2.56    3.82
   1  17   3  160.36    8.00
  -1  17  -3  177.86    7.58
   1 -17   3  177.27    5.66
   1 -17   3  168.67    6.53
  -1 -17  -3  161.27    9.03
   1  17   4   33.99    4.49
  -1  17  -4   39.85    4.03
   1 -17   4   35.75    3.01
   1 -17   4   43.91    2.56
  -1 -17  -4   45.94    5.07
   1  17   5    3.18    3.63
  -1  17  -5    1.44    3.58
   1 -17   5    1.80    2.12
   1 -17   5    3.19    1.69
  -1 -17  -5    1.97    4.18
   1  17   6   57.07    5.17
  -1  17  -6   59.12    5.45
   1 -17   6   53.28    2.87
   1 -17   6   55.67    2.28
  -1 -17  -6   56.80    5.97
   1  17   7   17.92    4.32
  -1  17  -7   27.96    4.66
   1 -17   7   13.60    1.25
  -1 -17  -7   19.60    4.48
   1  17   8   19.58    3.28
   1  17   8   31.02    4.81
  -1  17  -8   32.33    5.10
  -1 -17  -8   25.06    5.20
   1  17   9   38.36    4.08
   1  17   9   67.91    5.74
  -1  17  -9   60.68    6.97
  -1 -17  -9   59.57    8.16
   1  17  10   59.24    5.04
   1  17  10  104.50    7.20
  -1  17 -10  112.64    8.74
  -1 -17 -10   99.76    7.87
   1  17  11   18.15    3.73
   1  17  11   37.20    5.26
  -1  17 -11   44.00    6.77
  -1 -17 -11   30.02    5.85
   1  17  12   -0.33    3.08
   1  17  12    5.39    4.56
  -1  17 -12    5.29    6.46
  -1 -17 -12    5.64    5.17
   1  17  13   -0.16    3.26
  -1  17 -13  -10.71    6.78
   1  17  14    1.16    3.32
  -1  17 -14   10.88    7.16
  -1 -17 -14    1.19    5.59
  -1  17 -15   14.95    8.04
  -1 -17 -15    7.30    6.13
  -1  17 -16   -3.35    7.90
  -1 -17 -16    4.62    5.87
  -1  17 -17   10.16    8.32
  -1 -17 -17    1.86    8.11
  -1  17 -18   13.34   11.13
  -1 -17 -18    2.89    6.51
  -1  17 -19    9.24    8.74
  -1 -17 -19    2.44    6.69
  -1  17 -20   -5.92    9.86
  -1 -17 -20   18.19    7.29
   1  18 -20   -5.83    9.52
   1 -18 -20   15.33    7.22
   1 -18 -20   -3.13    9.56
   1  18 -19    1.01    8.90
   1 -18 -19    1.72    7.08
   1 -18 -19   13.88   11.67
   1  18 -18    2.58    8.47
   1 -18 -18   -5.04    6.55
   1 -18 -18    7.40    8.68
   1  18 -17   45.79   11.02
   1  18 -17   24.41    5.11
   1 -18 -17   58.76    8.30
   1 -18 -17   77.03   10.96
   1  18 -16    1.82    7.94
   1  18 -16   16.85    4.24
   1 -18 -16   24.20    6.70
   1 -18 -16   24.75    8.76
  -1 -18  16    3.69    4.30
   1  18 -15   -0.47    3.78
   1 -18 -15    2.21    5.65
   1 -18 -15   -0.81    7.58
  -1 -18  15   -1.52    3.95
   1  18 -14    3.32    3.92
   1 -18 -14    4.22    5.69
   1 -18 -14   -6.85    7.00
  -1 -18  14    8.62    4.14
   1  18 -13   -0.91    3.82
   1 -18 -13    3.92    5.23
   1 -18 -13   -0.62    6.62
  -1 -18  13    1.74    4.21
   1  18 -12   10.70    4.02
   1 -18 -12   21.63    5.49
   1 -18 -12   16.21    6.98
  -1 -18  12    5.16    3.40
   1  18 -11   21.78    3.54
   1 -18 -11   30.54    5.89
   1 -18 -11   36.56    7.17
  -1 -18  11   22.34    5.05
   1  18 -10   13.47    3.89
   1 -18 -10   16.20    4.88
   1 -18 -10    3.88    6.42
  -1 -18  10   10.38    4.60
   1  18  -9   41.75    5.31
   1 -18  -9   79.52    6.47
   1 -18  -9   76.94    7.75
  -1 -18   9   50.30    4.77
   1  18  -8    0.73    2.81
   1 -18  -8    5.71    4.02
   1 -18  -8   -9.82    5.15
  -1 -18   8   -2.64    4.35
   1  18  -7   73.04    6.39
  -1 -18   7   85.06    6.06
   1 -18  -6  104.71    6.06
   1 -18  -6   99.79    7.42
  -1 -18   6   59.53    7.48
   1  18  -5   35.50    5.05
   1 -18  -5   65.67    4.67
  -1 -18   5   49.60    4.84
   1  18  -4    7.47    2.95
   1 -18  -4    8.48    3.28
  -1 -18   4    4.25    3.46
  -1  18   3   28.50    2.53
   1  18  -3   21.67    4.52
   1 -18  -3   31.32    3.54
  -1 -18   3   12.42    4.14
  -1  18   2   29.64    2.59
   1  18  -2   20.41    3.47
   1 -18  -2   34.25    3.30
  -1 -18   2   24.90    4.07
  -1  18   1  157.32    5.89
   1  18  -1  130.85    6.98
   1 -18  -1  169.36    6.08
  -1 -18   1  138.82    8.07
  -1  18   0  127.90    5.71
   1  18   0  113.19    6.19
   1 -18   0  134.28    6.13
  -1 -18   0  108.28    7.14
  -1  18  -1   -0.06    2.61
   1  18   1   -0.11    3.27
   1 -18   1    4.11    2.23
  -1 -18  -1    1.40    3.86
  -1  18  -2   33.85    4.57
   1  18   2   32.64    4.05
   1 -18   2   29.36    2.43
  -1 -18  -2   41.42    4.87
   1  18   3   -4.64    3.48
  -1  18  -3    1.82    3.17
   1 -18   3    2.00    2.14
   1 -18   3    0.94    2.33
  -1 -18  -3   -4.35    3.92
   1  18   4   34.64    4.43
  -1  18  -4   25.83    4.06
   1 -18   4   27.01    3.07
   1 -18   4   34.61    2.63
  -1 -18  -4   25.75    4.85
   1  18   5   75.97    5.74
  -1  18  -5   82.18    5.57
   1 -18   5   69.57    3.44
   1 -18   5   74.16    3.03
  -1 -18  -5   63.17    6.48
   1  18   6   50.26    5.05
  -1  18  -6   45.13    5.19
   1 -18   6   43.05    2.54
  -1 -18  -6   40.36    5.99
   1  18   7   45.64    5.25
  -1  18  -7   50.97    5.65
   1 -18   7   39.85    1.98
  -1 -18  -7   50.97    5.90
   1  18   8    6.69    3.08
   1  18   8   15.85    4.41
  -1  18  -8   12.03    5.04
  -1 -18  -8   23.04    4.93
   1  18   9   66.19    5.15
   1  18   9  109.31    7.72
  -1  18  -9  124.35    8.82
  -1 -18  -9  100.39    8.36
   1  18  10    5.70    2.86
   1  18  10    2.16    4.56
  -1  18 -10    3.49    5.39
  -1 -18 -10   -3.51    5.05
   1  18  11   -1.67    3.67
   1  18  11   -6.70    4.50
  -1  18 -11   -0.15    5.85
  -1 -18 -11   -1.80    5.11
   1  18  12   -0.05    3.05
   1  18  12    6.51    4.65
  -1  18 -12    3.68    6.37
  -1 -18 -12    5.92    5.30
   1  18  13    1.79    3.13
  -1  18 -13    6.58    6.66
  -1 -18 -13    8.05    5.51
   1  18  14   10.48    4.42
  -1  18 -14   29.56   10.39
  -1 -18 -14   20.60    6.35
  -1  18 -15   52.97    9.08
  -1 -18 -15   24.06    7.15
  -1  18 -16   33.57    9.35
  -1 -18 -16   20.21    9.26
  -1  18 -17   -7.13    8.36
  -1 -18 -17    6.90    6.27
  -1  18 -18   -3.74    8.58
  -1 -18 -18    4.84    6.55
  -1  18 -19   -7.99    8.97
  -1 -18 -19    4.14    6.55
   1  19 -19    1.75    9.67
   1 -19 -19   14.45    7.45
   1 -19 -19   11.12    9.82
   1  19 -18   22.91   10.35
   1 -19 -18   27.51   10.22
   1 -19 -18   22.51   10.25
   1  19 -17   17.51    9.01
   1 -19 -17    5.53    7.06
   1 -19 -17   29.08    9.20
   1  19 -16    9.38    7.40
   1  19 -16   -3.12    3.55
   1 -19 -16   -1.40    6.11
   1 -19 -16    1.78    8.21
  -1 -19  16   -4.18    3.80
   1  19 -15    2.90    3.74
   1 -19 -15    2.72    6.05
   1 -19 -15    8.40    7.73
  -1 -19  15    5.06    4.09
   1  19 -14    7.87    3.72
   1 -19 -14    3.56    5.76
   1 -19 -14   -5.90    7.38
  -1 -19  14    1.64    3.32
  -1 -19  14    7.11    4.09
   1  19 -13   19.97    4.33
   1 -19 -13   28.75    6.34
   1 -19 -13   27.74    7.91
  -1 -19  13   15.47    5.08
   1  19 -12    6.64    3.76
   1 -19 -12    4.97    5.19
   1 -19 -12   14.30    6.74
  -1 -19  12    4.41    4.51
   1  19 -11   20.28    4.44
   1 -19 -11   38.12    6.09
   1 -19 -11   41.43    7.32
  -1 -19  11   17.28    3.99
   1  19 -10  132.87    7.18
   1 -19 -10  230.08   11.53
   1 -19 -10  216.08   14.56
  -1 -19  10  117.85   10.50
   1  19  -9   -5.32    3.72
   1 -19  -9   -0.53    4.60
   1 -19  -9    5.90    5.86
  -1 -19   9    1.51    4.31
   1  19  -8    4.79    3.77
   1 -19  -8   -2.87    4.29
   1 -19  -8   -6.61    5.31
  -1 -19   8    3.50    3.39
   1  19  -7   15.37    3.36
   1 -19  -7   37.94    4.64
   1 -19  -7   41.39    5.96
  -1 -19   7   15.51    5.32
   1  19  -6   -4.89    3.75
   1 -19  -6    1.34    3.63
  -1 -19   6   -2.97    3.58
   1  19  -5   16.16    3.43
   1 -19  -5   32.43    3.98
  -1 -19   5   23.32    3.96
   1  19  -4   69.50    6.29
   1 -19  -4   97.09    5.22
  -1 -19   4   66.39    7.29
  -1  19   3   57.05    2.74
   1  19  -3   46.64    4.14
   1 -19  -3   62.16    4.29
  -1 -19   3   38.77    6.51
   1  19  -2    9.29    4.11
   1 -19  -2    8.33    3.04
  -1 -19   2   13.43    5.00
  -1  19   1  101.68    4.75
   1  19  -1   97.53    5.71
   1 -19  -1  105.59    6.16
  -1 -19   1   76.23    8.41
  -1  19   0   10.36    3.15
   1  19   0    7.73    3.45
   1 -19   0    8.11    2.67
  -1 -19   0   11.59    4.07
  -1  19  -1  336.09   12.03
   1  19   1  318.30   14.62
   1 -19   1  343.91   12.93
  -1 -19  -1  329.32   16.67
  -1  19  -2    5.54    3.93
   1  19   2    1.75    3.61
   1 -19   2    6.29    2.83
  -1 -19  -2   -3.25    4.21
   1  19   3   14.62    3.88
  -1  19  -3   15.15    3.53
   1 -19   3   14.85    2.78
  -1 -19  -3   15.32    4.52
   1  19   4   34.27    4.66
  -1  19  -4   32.80    4.36
   1 -19   4   34.85    3.33
   1 -19   4   38.54    2.92
  -1 -19  -4   42.78    5.26
   1  19   5   96.34    6.61
  -1  19  -5   92.11    6.39
   1 -19   5  100.56    4.24
  -1 -19  -5   95.82    7.55
   1  19   6    6.74    4.06
  -1  19  -6    5.77    4.20
   1 -19   6    2.74    2.08
   1 -19   6    7.73    1.95
  -1 -19  -6    3.79    4.71
   1  19   7   51.79    5.73
  -1  19  -7   51.21    5.91
   1 -19   7   41.50    2.24
   1 -19   7   42.55    2.26
  -1 -19  -7   50.50    6.36
   1  19   8    4.49    3.00
   1  19   8    2.39    4.27
  -1  19  -8    2.93    4.71
  -1 -19  -8    1.73    4.80
   1  19   9   10.15    3.32
   1  19   9   37.98    5.25
  -1  19  -9   34.79    6.03
  -1 -19  -9   24.66    5.87
   1  19  10    0.39    2.89
   1  19  10   -1.00    4.71
  -1  19 -10    2.30    5.56
  -1 -19 -10   10.68    5.11
   1  19  11    1.18    2.89
   1  19  11    6.48    4.83
  -1  19 -11   -1.87    5.93
  -1 -19 -11    6.51    5.42
   1  19  12    0.13    2.93
   1  19  12   -6.98    4.86
  -1  19 -12    3.56    6.37
  -1 -19 -12    5.30    5.49
   1  19  13    5.67    3.10
  -1  19 -13   22.27    7.29
  -1 -19 -13   -1.00    5.78
   1  19  14    0.06    3.15
  -1  19 -14    7.23    7.63
  -1 -19 -14    5.34    6.09
  -1  19 -15   78.91   11.59
  -1 -19 -15   68.81   11.46
  -1  19 -16    7.96    8.62
  -1 -19 -16    3.12    8.60
  -1  19 -17    8.57    8.60
  -1 -19 -17    4.69    6.77
  -1  19 -18   -4.16    8.88
  -1 -19 -18    5.37    6.77
  -1  19 -19    1.15   10.23
  -1 -19 -19   22.64    7.50
   1  20 -19    7.98    9.73
   1 -20 -19    0.88    7.59
   1 -20 -19   12.09    9.68
   1  20 -18   53.36   12.32
   1 -20 -18   58.54    9.78
   1 -20 -18   62.65   12.55
   1  20 -17    1.48    9.29
   1 -20 -17   23.77    9.59
   1 -20 -17   16.74   12.31
   1  20 -16   13.16    8.01
   1  20 -16    8.54    3.70
   1 -20 -16    0.80    6.76
   1 -20 -16   39.50    8.93
  -1 -20  16    1.51    4.00
   1  20 -15    2.10    3.61
   1 -20 -15    3.15    6.13
   1 -20 -15    3.16    7.75
  -1 -20  15    2.14    4.08
   1  20 -14    6.34    3.68
   1 -20 -14    3.65    5.89
   1 -20 -14    3.97    7.25
  -1 -20  14   -1.58    4.22
   1  20 -13    8.22    3.93
   1 -20 -13   21.28    5.98
   1 -20 -13    6.52    7.60
  -1 -20  13   14.33    4.74
   1  20 -12    3.66    3.77
   1 -20 -12    9.46    5.64
   1 -20 -12    6.77    7.18
  -1 -20  12    1.86    4.53
   1  20 -11   31.76    4.99
   1 -20 -11   63.95    7.14
   1 -20 -11   72.83    8.71
  -1 -20  11   35.13    6.01
   1  20 -10   -4.93    2.88
   1 -20 -10    4.48    4.76
   1 -20 -10   -5.09    6.16
  -1 -20  10    3.91    3.43
   1  20  -9   71.36    5.02
   1 -20  -9  120.67    8.30
   1 -20  -9  122.23   10.00
  -1 -20   9   58.85    7.73
   1  20  -8   16.06    4.29
   1 -20  -8   32.29    5.09
   1 -20  -8   40.54    6.32
  -1 -20   8   17.44    4.08
   1 -20  -7   34.53    5.16
   1 -20  -7   37.07    6.35
  -1 -20   7   21.36    5.53
   1  20  -6    0.76    2.94
   1 -20  -6   -5.68    3.90
  -1 -20   6   -4.02    3.67
   1  20  -5    4.04    3.93
   1 -20  -5    0.28    3.65
  -1 -20   5    3.56    4.75
   1  20  -4    8.05    3.00
   1 -20  -4   -2.97    3.51
  -1 -20   4    3.21    4.86
  -1  20   3    2.80    2.04
   1  20  -3    3.20    4.06
   1 -20  -3    6.36    3.33
  -1 -20   3    1.62    3.77
  -1  20   2    2.19    2.38
   1  20  -2    5.43    3.17
   1 -20  -2    4.98    3.05
  -1 -20   2    4.39    3.94
  -1  20   1   75.00    4.18
   1  20  -1   60.89    5.07
   1 -20  -1   78.38    4.43
  -1 -20   1   62.86    7.47
  -1  20   0   57.89    4.19
   1  20   0   42.26    4.49
   1 -20   0   55.90    4.57
  -1 -20   0   41.71    5.37
  -1  20  -1   10.35    3.78
   1  20   1    2.57    3.70
   1 -20   1   12.52    2.55
  -1 -20  -1    1.27    4.51
  -1  20  -2   11.41    3.14
   1  20   2   -1.69    3.74
   1 -20   2    5.86    2.30
  -1 -20  -2    1.45    4.53
   1  20   3   70.68    5.91
  -1  20  -3   73.39    5.02
   1 -20   3   75.49    4.14
  -1 -20  -3   69.48    6.55
   1  20   4   14.39    4.40
  -1  20  -4   17.48    4.01
   1 -20   4   16.66    3.18
   1 -20   4   19.44    2.10
  -1 -20  -4   15.05    5.03
   1  20   5   23.36    4.52
  -1  20  -5   18.59    4.54
   1 -20   5   22.86    2.96
   1 -20   5   26.00    2.58
  -1 -20  -5   21.52    5.42
   1  20   6   20.67    4.52
  -1  20  -6    8.19    4.51
   1 -20   6   10.32    2.45
   1 -20   6   12.05    2.26
  -1 -20  -6    9.79    6.72
   1  20   7    7.37    4.32
  -1  20  -7   -4.60    4.54
   1 -20   7    1.90    2.08
   1 -20   7    0.89    1.71
  -1 -20  -7    7.01    5.10
   1  20   8    1.33    2.98
   1  20   8   -1.49    4.42
  -1  20  -8   10.06    5.06
   1 -20   8    1.02    1.22
  -1 -20  -8    8.90    5.07
   1  20   9    2.05    2.94
   1  20   9    9.13    4.89
  -1  20  -9   12.48    5.59
  -1 -20  -9    8.85    5.42
   1  20  10   20.36    5.41
  -1  20 -10   30.81    6.34
  -1 -20 -10   21.15    6.08
   1  20  11   85.17   10.08
  -1  20 -11   94.54    9.25
  -1 -20 -11   76.35    8.57
   1  20  12    1.11    2.74
   1  20  12   -2.92    5.05
  -1  20 -12    2.68    6.74
  -1 -20 -12   -2.75    7.65
   1  20  13   -2.22    2.91
  -1 -20 -13    1.13    7.99
   1  20  14    2.68    3.01
  -1  20 -14    1.01    7.64
  -1 -20 -14    9.46    8.14
  -1  20 -15    9.84    8.62
  -1 -20 -15   12.09    8.80
  -1  20 -16   19.82    9.31
  -1 -20 -16   16.10    7.17
  -1  20 -17   15.40    8.76
  -1 -20 -17   -1.48    6.92
  -1  20 -18  -12.54    9.83
  -1 -20 -18   -7.82    7.20
  -1  20 -19    6.03    9.95
  -1 -20 -19   10.34    7.86
   1  21 -19   21.27   11.06
   1 -21 -19   18.58    8.68
   1 -21 -19   32.25   11.25
   1  21 -18    0.94    9.46
   1 -21 -18    7.81    7.28
   1 -21 -18   -3.10    9.36
   1  21 -17    5.04    8.94
   1 -21 -17    5.51    6.87
   1 -21 -17    0.44    8.98
   1  21 -16   -1.34    8.21
   1  21 -16    5.54    3.36
   1 -21 -16   11.34    8.74
   1 -21 -16   12.16    8.72
   1  21 -15   -2.97    3.46
   1 -21 -15    5.59    6.23
   1 -21 -15   -4.81    8.03
  -1 -21  15    4.94    4.06
   1  21 -14   -2.25    3.41
   1 -21 -14    9.18    6.24
   1 -21 -14   -7.07    7.67
  -1 -21  14   -1.99    4.27
   1  21 -13    5.45    3.58
   1 -21 -13    8.73    5.87
   1 -21 -13   -1.65    7.23
  -1 -21  13    0.45    4.42
   1  21 -12    8.19    3.96
   1 -21 -12   27.53    5.95
   1 -21 -12   10.36    7.77
  -1 -21  12    7.65    4.91
   1  21 -11    2.90    3.84
   1 -21 -11    2.26    5.73
   1 -21 -11   18.02    7.06
  -1 -21  11   11.01    4.75
   1 -21 -10   90.65    7.73
   1 -21 -10   91.51    9.75
  -1 -21  10   46.07    7.09
   1 -21  -9   55.87    6.39
   1 -21  -9   52.96    7.93
  -1 -21   9   30.24    4.73
   1  21  -8    2.07    3.13
   1 -21  -8    9.53    4.86
   1 -21  -8   17.85    5.86
  -1 -21   8    9.24    5.03
   1  21  -7   16.80    4.56
   1 -21  -7   42.08    5.16
  -1 -21   7   18.93    4.36
   1  21  -6    3.36    3.10
   1 -21  -6   -1.58    4.21
  -1 -21   6    5.68    3.75
   1  21  -5    1.16    3.03
   1 -21  -5    6.34    3.85
  -1 -21   5    2.22    4.89
   1  21  -4   21.40    4.89
   1 -21  -4   40.55    4.45
  -1 -21   4   33.26    4.71
   1  21  -3   60.95    4.93
   1 -21  -3   74.77    5.15
  -1 -21   3   68.12    5.94
  -1  21   2   35.73    3.07
   1  21  -2   32.19    5.38
   1 -21  -2   37.22    3.98
  -1 -21   2   32.74    4.91
  -1  21   1   86.13    4.74
   1  21  -1   84.68    5.63
   1 -21  -1   94.49    6.43
  -1 -21   1   81.03    8.92
  -1  21   0   24.42    3.73
   1  21   0   30.51    5.42
   1 -21   0   26.05    3.18
  -1 -21   0   22.38    4.85
  -1  21  -1   46.02    4.73
   1  21   1   36.97    4.56
   1 -21   1   31.31    4.40
  -1 -21  -1   38.15    5.57
   1  21   2   77.69    6.00
  -1  21  -2   84.35    5.17
   1 -21   2   86.72    5.10
  -1 -21  -2   77.35    7.17
   1  21   3  113.70    7.30
  -1  21  -3  122.03    6.47
   1 -21   3  119.04    5.67
  -1 -21  -3  112.60    8.43
   1  21   4    6.22    4.51
  -1  21  -4   19.96    3.90
   1 -21   4   10.75    2.58
   1 -21   4   15.40    2.89
  -1 -21  -4   14.38    5.20
   1  21   5  122.24    8.26
  -1  21  -5  130.83    7.87
   1 -21   5  111.40    5.48
   1 -21   5  119.15    5.12
  -1 -21  -5  130.23    9.54
   1  21   6    8.69    4.75
  -1  21  -6   17.27    6.06
   1 -21   6    9.35    2.50
   1 -21   6   10.02    2.47
  -1 -21  -6   20.64    5.42
   1  21   7   -1.48    4.47
  -1  21  -7    5.32    6.13
   1 -21   7   -0.99    2.05
   1 -21   7    3.14    1.93
  -1 -21  -7   -6.55    5.18
   1  21   8    2.12    3.00
   1  21   8   -1.42    4.71
  -1  21  -8   -9.02    5.00
   1 -21   8   -1.14    1.66
   1 -21   8   -1.39    1.76
  -1 -21  -8    1.55    5.55
   1  21   9    1.14    2.89
   1  21   9   -3.28    4.92
  -1  21  -9   -0.94    5.49
  -1 -21  -9   14.93    5.42
   1  21  10    2.56    3.00
   1  21  10   13.75    5.23
  -1  21 -10   14.86    6.15
  -1 -21 -10    8.57    6.03
   1  21  11    1.40    2.82
   1  21  11    8.26    5.31
  -1  21 -11    3.85    6.33
  -1 -21 -11    4.41    5.93
   1  21  12    7.82    5.67
  -1  21 -12   23.44    7.45
  -1 -21 -12   25.27    6.55
   1  21  13    3.57    2.84
  -1  21 -13   -0.29    7.37
  -1 -21 -13    0.62    5.94
   1  21  14    4.96    2.89
  -1  21 -14   15.05    8.22
  -1 -21 -14   14.83    6.63
  -1  21 -15    3.38    8.97
  -1 -21 -15   18.35    7.01
  -1  21 -16   38.39   10.35
  -1 -21 -16   35.18    8.30
  -1  21 -17    1.95    9.10
  -1 -21 -17   -4.47    7.17
  -1  21 -18   -0.47    9.60
  -1 -21 -18    0.17    7.22
   1  22 -18   -5.13   10.32
   1 -22 -18   23.28    8.08
   1 -22 -18   16.96   10.54
   1  22 -17    4.59   12.60
   1 -22 -17   18.34    7.65
   1 -22 -17    0.44    9.66
   1  22 -16   38.57   10.54
   1 -22 -16   32.92    8.26
   1 -22 -16   27.59   10.21
   1  22 -15   -7.91    7.73
   1  22 -15   -0.58    3.36
   1 -22 -15    6.34    8.67
   1 -22 -15   -1.39    8.30
  -1 -22  15    5.50    4.14
   1  22 -14    1.93    3.53
   1 -22 -14    0.40    6.55
   1 -22 -14   -0.80    7.93
  -1 -22  14    4.08    4.63
   1  22 -13    4.30    3.66
   1 -22 -13   14.54    6.54
   1 -22 -13    5.96    7.63
  -1 -22  13    5.23    4.68
   1  22 -12    2.36    3.59
   1 -22 -12   -5.38    5.67
   1 -22 -12   10.45    7.05
  -1 -22  12   -5.50    4.52
   1  22 -11    6.42    4.21
   1 -22 -11   31.55    6.34
   1 -22 -11   35.33    7.84
  -1 -22  11   17.32    5.29
   1  22 -10    1.23    4.06
   1 -22 -10   20.83    5.44
   1 -22 -10   19.07    6.83
  -1 -22  10    9.90    5.02
   1  22  -9   12.84    4.43
   1 -22  -9   29.82    5.78
   1 -22  -9   35.73    6.97
  -1 -22   9   12.03    5.60
   1  22  -8    0.69    3.03
   1 -22  -8    5.98    4.93
   1 -22  -8    4.54    5.99
  -1 -22   8    0.40    5.06
   1  22  -7    7.70    3.01
   1 -22  -7    8.03    4.66
  -1 -22   7    4.74    3.99
   1  22  -6   -5.47    3.95
   1 -22  -6    2.34    4.34
  -1 -22   6    6.15    5.14
   1  22  -5   -2.23    3.08
   1 -22  -5    4.49    3.97
  -1 -22   5    6.59    5.07
  -1  22   4    0.29    1.84
   1  22  -4    2.86    3.24
   1 -22  -4    7.57    3.88
  -1 -22   4    4.09    4.08
  -1  22   3  131.14    4.89
   1  22  -3  116.02    9.03
   1 -22  -3  144.22    7.39
  -1 -22   3  110.94    8.21
  -1  22   2    0.45    2.48
   1  22  -2    2.31    3.43
   1 -22  -2   -1.72    4.31
  -1 -22   2   -3.04    4.13
  -1  22   1  141.30    5.24
   1  22  -1  135.62    9.50
   1 -22  -1  151.72    6.83
  -1 -22   1  120.31    8.98
  -1  22   0   16.21    3.75
   1  22   0   12.62    4.11
   1 -22   0   20.86    4.25
  -1 -22   0   25.27    4.90
   1  22   1   49.63    5.24
  -1  22  -1   59.59    5.27
   1 -22   1   63.35    3.93
  -1 -22  -1   56.55    6.42
   1  22   2   77.23    6.17
  -1  22  -2   79.79    5.20
   1 -22   2   78.47    4.14
  -1 -22  -2   74.29    7.39
   1  22   3    5.44    4.07
  -1  22  -3   -1.16    3.61
   1 -22   3    4.51    3.18
  -1 -22  -3    7.21    4.84
   1  22   4  225.55   12.20
  -1  22  -4  205.81   11.06
   1 -22   4  214.02    8.66
  -1 -22  -4  215.89   13.59
   1  22   5  118.57    8.69
  -1  22  -5  136.37    8.09
   1 -22   5  115.04    5.88
   1 -22   5  123.58    5.76
  -1 -22  -5  131.15    9.99
   1  22   6   49.00    6.48
  -1  22  -6   66.99    7.98
   1 -22   6   52.17    3.67
   1 -22   6   61.59    4.38
  -1 -22  -6   60.03    7.16
   1  22   7    4.95    4.61
  -1  22  -7    1.09    6.17
   1 -22   7    2.21    2.65
   1 -22   7   -2.07    2.15
  -1 -22  -7   15.32    5.48
   1  22   8    1.33    3.06
   1  22   8   -2.45    4.98
  -1  22  -8   -0.58    5.10
   1 -22   8   -1.93    1.93
   1 -22   8    1.66    1.70
  -1 -22  -8    2.79    5.77
   1  22   9    0.96    2.89
   1  22   9   -1.38    4.96
  -1  22  -9    0.78    5.48
  -1 -22  -9   11.51    5.51
   1  22  10   -0.22    2.92
   1  22  10    9.74    5.56
  -1  22 -10   22.10    6.23
  -1 -22 -10   14.54    6.03
   1  22  11    0.67    2.76
   1  22  11   -0.83    5.49
  -1  22 -11    5.92    6.44
  -1 -22 -11    8.44    6.07
   1  22  12    1.70    2.69
   1  22  12   -0.10    5.38
  -1  22 -12    2.71    6.96
  -1 -22 -12   -6.37    6.22
   1  22  13    1.11    2.64
  -1  22 -13    4.64    7.30
  -1 -22 -13   12.22    6.42
  -1  22 -14  117.76   14.02
  -1 -22 -14  120.68   11.80
  -1  22 -15   -8.42    8.41
  -1 -22 -15   11.81    7.06
  -1  22 -16   23.69    9.90
  -1 -22 -16   15.57    7.96
  -1  22 -17   -3.47    9.49
  -1 -22 -17   13.99    7.58
  -1  22 -18   -5.53    9.54
  -1 -22 -18   -2.26    8.08
   1  23 -18   14.95   10.58
   1 -23 -18    8.14   10.91
   1 -23 -18   17.56   10.73
   1  23 -17   -7.62    9.71
   1 -23 -17   10.88    7.73
   1 -23 -17   10.75    9.75
   1  23 -16   25.61    9.01
   1 -23 -16  -10.80    7.33
   1 -23 -16    6.58    9.08
   1  23 -15   -2.65    7.93
   1  23 -15    0.89    3.35
   1 -23 -15   20.36    6.84
   1 -23 -15   -6.06    8.71
  -1 -23  15    1.45    4.30
   1  23 -14    1.52    2.80
   1 -23 -14   -9.31    6.51
   1 -23 -14   20.26    8.08
  -1 -23  14   -0.96    4.76
   1  23 -13    0.24    3.65
   1 -23 -13    7.75    6.31
   1 -23 -13   -2.14    7.96
  -1 -23  13    1.09    4.75
   1  23 -12    7.19    3.88
   1 -23 -12    1.71    6.08
   1 -23 -12    6.83    7.47
  -1 -23  12    4.00    4.82
   1  23 -11   -0.79    2.91
   1 -23 -11    6.09    5.83
   1 -23 -11    4.96    7.24
  -1 -23  11   -2.70    4.71
   1  23 -10   -1.20    2.90
   1 -23 -10   -7.05    5.53
   1 -23 -10   -7.14    6.60
  -1 -23  10    1.58    3.75
   1  23  -9    2.51    2.87
   1 -23  -9   -1.16    5.19
   1 -23  -9    9.81    6.34
  -1 -23   9    2.85    5.14
   1  23  -8    2.01    4.05
   1 -23  -8   18.34    5.20
   1 -23  -8    5.52    6.24
  -1 -23   8   10.77    3.95
   1  23  -7   -0.57    3.98
   1 -23  -7    0.91    4.66
  -1 -23   7   -1.05    5.32
   1  23  -6   20.84    3.71
   1 -23  -6   40.93    5.34
  -1 -23   6   21.35    6.45
   1  23  -5   -2.01    3.22
   1 -23  -5    2.16    4.15
  -1 -23   5    4.85    4.02
  -1  23   4   12.51    2.31
   1  23  -4    4.40    4.70
   1 -23  -4   19.78    5.58
  -1 -23   4   10.35    4.56
  -1  23   3   50.23    3.15
   1  23  -3   34.77    4.52
   1 -23  -3   59.96    4.94
  -1 -23   3   36.04    5.69
  -1  23   2  264.33   10.03
   1  23  -2  240.53   15.68
   1 -23  -2  293.91   12.34
  -1 -23   2  254.34   15.33
  -1  23   1   91.91    4.15
   1  23  -1   71.48    6.25
   1 -23  -1   97.98    7.21
  -1 -23   1   74.57    7.52
   1  23   0    9.53    4.08
  -1  23   0   14.89    3.77
   1 -23   0   16.47    3.36
  -1 -23   0   12.19    4.93
   1  23   1   -0.42    4.04
  -1  23  -1   -0.08    4.02
   1 -23   1    1.36    3.77
  -1 -23  -1    0.94    4.85
   1  23   2  231.24   13.47
  -1  23  -2  264.78   11.30
   1 -23   2  258.30    9.64
  -1 -23  -2  235.25   19.32
   1  23   3   97.23    7.70
  -1  23  -3  111.57    6.57
   1 -23   3  106.95    4.73
  -1 -23  -3  100.19    8.54
   1  23   4    3.83    4.57
  -1  23  -4    9.66    4.02
   1 -23   4    6.20    3.27
  -1 -23  -4    1.41    6.94
   1  23   5   22.14    5.31
  -1  23  -5   26.94    4.84
   1 -23   5   17.35    3.55
   1 -23   5   25.16    3.33
  -1 -23  -5    7.66    6.06
   1  23   6   29.49    5.80
  -1  23  -6   37.34    5.48
   1 -23   6   24.79    3.29
   1 -23   6   30.27    3.27
  -1 -23  -6   35.52    6.52
   1  23   7   47.68    6.37
  -1  23  -7   48.45    6.62
   1 -23   7   42.96    3.33
  -1 -23  -7   53.19    9.99
   1  23   8    8.87    5.46
  -1  23  -8   11.84    5.62
   1 -23   8    7.91    1.97
   1 -23   8    8.90    2.01
  -1 -23  -8   16.60    6.34
   1  23   9    0.47    2.96
   1  23   9    4.30    5.45
  -1  23  -9   14.66    5.78
  -1 -23  -9    7.18    6.34
   1  23  10   -0.40    2.81
   1  23  10    1.92    5.38
  -1  23 -10   -4.46    6.03
  -1 -23 -10    0.48    6.00
   1  23  11    2.74    2.76
   1  23  11    7.35    5.63
  -1  23 -11   -1.84    6.59
  -1 -23 -11    9.07    6.26
   1  23  12   54.57    7.81
  -1  23 -12   77.62   10.11
  -1 -23 -12   64.39    8.94
   1  23  13    1.01    2.48
  -1  23 -13    7.18    7.55
  -1 -23 -13   -0.90    6.71
  -1  23 -14   16.50    8.74
  -1 -23 -14   15.91    7.43
  -1  23 -15   -0.62    8.76
  -1 -23 -15   -2.62    7.18
  -1  23 -16   20.75   10.17
  -1 -23 -16   17.38    8.22
  -1  23 -17   -1.97    9.46
  -1 -23 -17    1.71    8.04
  -1  23 -18   12.25   10.20
  -1 -23 -18    3.95    8.50
   1  24 -17   23.11   11.23
   1 -24 -17   20.99   11.58
   1 -24 -17   36.04   11.35
   1  24 -16   -3.91    9.43
   1 -24 -16    0.28    7.43
   1 -24 -16   -4.06    8.91
   1  24 -15    5.64    8.16
   1 -24 -15    9.35    7.54
   1 -24 -15   19.11   12.09
   1  24 -14    0.77    3.60
   1 -24 -14    7.91    6.89
   1 -24 -14    8.56    8.54
  -1 -24  14    4.18    4.71
   1  24 -13    2.71    3.64
   1 -24 -13    3.28    6.56
   1 -24 -13    1.71    8.45
  -1 -24  13    6.17    5.03
   1  24 -12    5.09    3.80
   1 -24 -12   14.75    6.51
   1 -24 -12   18.10    8.17
  -1 -24  12   -2.49    5.24
   1 -24 -11   10.16    6.37
   1 -24 -11   17.89    7.97
  -1 -24  11    9.98    5.34
   1 -24 -10   57.69    7.46
   1 -24 -10   55.27    9.25
  -1 -24  10   25.33    6.67
   1 -24  -9   64.72    7.27
   1 -24  -9   60.76    9.05
  -1 -24   9   34.61    5.56
   1  24  -8   -4.56    3.06
   1 -24  -8    7.82    5.13
   1 -24  -8    0.57    6.26
  -1 -24   8    0.26    4.02
   1 -24  -7   21.58    5.61
  -1 -24   7   21.54    6.26
   1  24  -6   13.09    4.79
   1 -24  -6   26.55    6.66
  -1 -24   6   13.75    4.67
   1  24  -5    7.67    3.67
   1 -24  -5    8.57    4.64
  -1 -24   5   18.15    4.50
  -1  24   4   18.77    2.15
   1  24  -4   16.89    3.87
   1 -24  -4   29.14    4.62
  -1 -24   4    8.49    4.92
  -1  24   3    4.34    2.46
   1  24  -3    0.94    4.82
   1 -24  -3    3.43    3.92
  -1 -24   3   15.20    4.55
  -1  24   2   25.05    3.97
   1  24  -2   19.99    4.42
   1 -24  -2   35.82    5.75
  -1 -24   2   26.82    5.28
   1  24  -1    7.18    3.89
  -1  24   1    3.11    2.43
   1 -24  -1   -4.98    3.53
  -1 -24   1    1.92    6.31
   1  24   0  372.12   19.15
  -1  24   0  381.19   17.39
   1 -24   0  382.37   16.34
  -1 -24   0  355.30   21.86
   1  24   1  116.38    8.12
  -1  24  -1  126.09    7.95
   1 -24   1  133.17    6.26
  -1 -24  -1  121.07    9.67
   1  24   2   28.81    6.74
  -1  24  -2   42.98    5.59
   1 -24   2   32.66    4.58
  -1 -24  -2   21.57    8.26
   1  24   3   68.70    6.49
  -1  24  -3   74.71    5.62
   1 -24   3   62.23    5.14
  -1 -24  -3   62.57    8.03
   1  24   4   64.80    6.62
  -1  24  -4   68.78    5.83
   1 -24   4   60.77    4.89
  -1 -24  -4   49.80    7.68
   1  24   5    5.03    4.85
  -1  24  -5    2.39    4.43
   1 -24   5    4.55    3.28
   1 -24   5   -0.72    3.04
  -1 -24  -5    1.06    5.63
   1  24   6   46.26    6.50
  -1  24  -6   49.78    6.09
   1 -24   6   40.79    3.81
   1 -24   6   41.77    3.84
  -1 -24  -6   51.67    7.35
   1  24   7   24.42    5.36
  -1  24  -7   18.58    5.42
   1 -24   7    5.85    2.75
   1 -24   7    3.95    2.72
  -1 -24  -7   11.08    6.23
   1  24   8   18.89    6.17
  -1  24  -8   27.48    6.19
   1 -24   8   21.32    2.93
   1 -24   8   23.07    2.54
  -1 -24  -8   28.55    7.17
   1  24   9   33.70    6.41
  -1  24  -9   39.07    7.04
  -1 -24  -9   35.02    7.45
   1  24  10    1.04    2.96
   1  24  10   11.05    6.06
  -1  24 -10   11.66    6.52
  -1 -24 -10   21.74    6.87
   1  24  11   19.22    6.10
  -1  24 -11   11.07    7.07
  -1 -24 -11    1.81    7.20
   1  24  12   -1.33    2.57
   1  24  12    0.23    5.97
  -1  24 -12    3.65    7.37
  -1 -24 -12   15.29    6.73
  -1  24 -13    6.08    8.05
  -1 -24 -13    5.23    6.95
  -1  24 -14    4.07    8.72
  -1 -24 -14   10.24    7.38
  -1  24 -15   15.67    9.47
  -1 -24 -15   14.16    8.00
  -1  24 -16   10.04    9.68
  -1 -24 -16   11.52    8.62
  -1  24 -17   -2.74    9.74
  -1 -24 -17   10.74    8.33
   1  25 -17   40.71   12.40
   1 -25 -17   42.49    9.94
   1 -25 -17   44.30   12.49
   1  25 -16   -5.02    9.89
   1 -25 -16   11.40   10.65
   1 -25 -16   21.29    9.94
   1  25 -15   -8.18    8.39
   1 -25 -15   10.14    7.39
   1 -25 -15   -1.11    9.15
   1  25 -14    2.40    3.46
   1 -25 -14   -1.14    7.00
   1 -25 -14  -23.16    8.68
  -1 -25  14    4.56    4.78
   1  25 -13   -1.16    3.75
   1 -25 -13   11.28    7.14
   1 -25 -13   11.68    8.78
  -1 -25  13    7.08    5.20
   1  25 -12    4.27    3.84
   1 -25 -12   20.81    6.69
   1 -25 -12    0.00    8.22
  -1 -25  12   -2.03    5.26
   1  25 -11   -1.37    3.98
   1 -25 -11    0.66    6.23
   1 -25 -11   19.59    7.76
  -1 -25  11    6.84    3.99
   1  25 -10    4.99    4.04
   1 -25 -10    2.01    6.00
   1 -25 -10   12.55    7.53
  -1 -25  10    2.44    5.27
   1  25  -9    3.01    4.59
   1 -25  -9   35.40    6.10
   1 -25  -9   23.60    7.63
  -1 -25   9   11.37    4.68
   1  25  -8   -4.64    4.27
   1 -25  -8    3.22    5.20
   1 -25  -8   15.79    6.59
  -1 -25   8    6.26    5.46
   1 -25  -7   63.04    7.07
  -1 -25   7   37.34    7.89
   1  25  -6   -1.30    3.42
   1 -25  -6    9.80    4.76
  -1 -25   6    0.14    4.56
   1  25  -5    3.47    3.40
   1 -25  -5    1.77    4.49
  -1 -25   5   -3.04    4.34
  -1  25   4    8.94    2.15
   1  25  -4   17.28    4.94
   1 -25  -4   18.02    4.59
  -1 -25   4    8.11    4.70
  -1  25   3    3.00    2.53
   1  25  -3    6.20    3.63
   1 -25  -3   -7.80    5.30
  -1 -25   3   -0.42    4.62
   1  25  -2   53.07    5.77
  -1  25   2   73.43    4.43
   1 -25  -2   83.58    5.84
  -1 -25   2   65.07    7.09
   1  25  -1   48.66    5.56
  -1  25   1   47.20    3.47
   1 -25  -1   53.45    4.93
  -1 -25   1   34.40    8.47
   1  25   0   -6.22    4.29
  -1  25   0   -4.32    3.85
   1 -25   0   -2.05    3.56
  -1 -25   0  -12.58    5.12
   1  25   1  214.91   13.70
  -1  25  -1  260.75   13.24
   1 -25   1  248.09   10.95
  -1 -25  -1  242.40   15.83
   1  25   2    5.39    4.51
  -1  25  -2   -3.41    4.75
   1 -25   2   -1.89    3.06
  -1 -25  -2    1.67    5.41
   1  25   3   67.47    6.90
  -1  25  -3   79.89    6.01
   1 -25   3   68.40    4.33
  -1 -25  -3   68.29    8.36
   1  25   4    4.87    4.80
  -1  25  -4   -6.12    4.17
   1 -25   4    3.95    2.68
  -1 -25  -4   -2.92    5.58
   1  25   5   -0.84    4.80
  -1  25  -5    7.16    4.48
   1 -25   5   -3.37    3.45
   1 -25   5    0.27    3.40
  -1 -25  -5    1.22    5.66
   1  25   6   53.71    6.87
  -1  25  -6   58.92    6.55
   1 -25   6   40.21    4.28
   1 -25   6   49.77    4.27
  -1 -25  -6   40.53    8.00
   1  25   7    4.61    5.33
  -1  25  -7    2.36    5.27
   1 -25   7    1.15    3.23
   1 -25   7   -0.73    2.79
  -1 -25  -7   -8.80    6.26
   1  25   8    6.56    5.60
  -1  25  -8   -7.06    5.64
   1 -25   8    1.37    2.26
   1 -25   8    4.63    2.39
  -1 -25  -8    4.11    6.44
   1  25   9    1.37    2.96
   1  25   9   -5.05    5.69
  -1  25  -9    0.61    5.81
  -1 -25  -9    1.15    6.28
   1  25  10    3.75    2.83
   1  25  10    8.03    6.07
  -1  25 -10    6.30    6.57
  -1 -25 -10   -0.63    7.08
   1  25  11   28.28    6.60
  -1  25 -11   22.14    7.80
  -1 -25 -11   23.49    7.96
   1  25  12    0.71    2.72
  -1  25 -12   12.85    7.69
  -1 -25 -12    0.41    7.40
  -1  25 -13   10.53    8.18
  -1 -25 -13    1.77    7.49
  -1  25 -14    9.72    8.73
  -1 -25 -14   23.80    8.43
  -1  25 -15   -2.22    9.09
  -1 -25 -15  -11.08    8.40
  -1  25 -16    9.28    9.58
  -1 -25 -16    4.55    8.36
  -1  25 -17    4.73   10.28
  -1 -25 -17   11.62    8.93
   1  26 -16   11.91    9.98
   1 -26 -16    1.09    8.15
   1 -26 -16    9.68    9.79
   1  26 -15   13.51    9.39
   1 -26 -15   -2.61    7.61
   1 -26 -15    7.20    9.69
   1  26 -14    3.54    8.03
   1 -26 -14    3.72    7.33
   1 -26 -14   -1.70    9.14
   1  26 -13    4.36    3.86
   1 -26 -13   15.01    7.26
   1 -26 -13   17.30    8.76
  -1 -26  13    5.71    5.45
   1  26 -12    3.77    3.00
   1 -26 -12   -2.25    6.90
   1 -26 -12    9.60    8.40
  -1 -26  12   -1.23    5.31
   1  26 -11    1.53    3.11
   1 -26 -11    4.64    6.70
   1 -26 -11   11.98    7.86
  -1 -26  11    4.97    5.41
   1  26 -10   -0.94    3.26
   1 -26 -10   20.65    6.41
   1 -26 -10   13.58    7.45
  -1 -26  10    6.07    5.75
   1 -26  -9   25.31    6.31
   1 -26  -9   14.26    7.63
  -1 -26   9    6.45    4.72
   1  26  -8   -0.21    3.40
   1 -26  -8    9.79    5.74
   1 -26  -8    7.02    6.77
  -1 -26   8    8.58    5.74
   1  26  -7   -0.29    4.47
   1 -26  -7    3.93    5.28
  -1 -26   7   -5.00    4.57
   1  26  -6    5.74    4.68
   1 -26  -6    5.67    5.14
  -1 -26   6    6.55    4.72
   1  26  -5    9.14    4.01
  -1 -26   5   18.98    4.98
  -1  26   4    1.25    2.04
   1  26  -4    0.70    3.67
   1 -26  -4    4.98    4.39
  -1 -26   4   -2.96    4.53
   1  26  -3    6.76    3.78
  -1  26   3    3.10    2.65
   1 -26  -3    0.72    4.21
  -1 -26   3   -2.67    4.73
   1  26  -2    9.99    4.10
  -1  26   2    7.33    3.07
   1 -26  -2    4.27    4.18
  -1 -26   2    1.16    5.02
   1  26  -1  261.86   15.18
  -1  26   1  268.55   10.55
   1 -26  -1  303.64   16.77
  -1 -26   1  275.46   21.54
   1  26   0  324.22   18.40
  -1  26   0  341.60   16.93
   1 -26   0  362.45   16.16
  -1 -26   0  312.50   21.42
   1  26   1   31.36    5.72
  -1  26  -1   45.70    4.43
   1 -26   1   44.62    5.84
  -1 -26  -1   51.35    6.81
   1  26   2  117.55    9.14
  -1  26  -2  140.94    9.63
   1 -26   2  129.52    8.11
  -1 -26  -2  127.88   11.09
   1  26   3   21.15    5.46
  -1  26  -3   17.94    4.58
   1 -26   3   24.00    3.42
  -1 -26  -3   18.28    6.66
   1  26   4    2.35    5.01
  -1  26  -4    4.80    4.28
   1 -26   4    2.20    3.76
  -1 -26  -4   -1.58    5.95
   1  26   5  127.02    9.36
  -1  26  -5  116.16    8.76
   1 -26   5  100.87    7.03
   1 -26   5  104.20    6.90
  -1 -26  -5  127.50   10.84
   1  26   6   64.11    6.94
  -1  26  -6   48.72    6.62
   1 -26   6   39.94    4.67
   1 -26   6   43.95    3.45
  -1 -26  -6   44.20    8.38
   1  26   7   38.02    7.01
  -1  26  -7   42.41    6.76
   1 -26   7   25.84    3.84
  -1 -26  -7   45.45    8.03
   1  26   8   47.10    7.66
  -1  26  -8   47.36    7.82
   1 -26   8   37.79    3.62
  -1 -26  -8   49.87    8.75
   1  26   9   70.07    8.68
  -1  26  -9   78.42    8.85
   1 -26   9   36.06    2.90
  -1 -26  -9   53.28   12.84
   1  26  10   50.28    7.84
  -1  26 -10   53.53    8.70
  -1 -26 -10   51.35    9.34
   1  26  11    0.44    2.46
   1  26  11    0.51    6.19
  -1  26 -11    3.14    6.97
  -1 -26 -11  -16.80    7.48
  -1  26 -12    5.37    7.62
  -1 -26 -12    3.43    7.61
  -1  26 -13   20.74    8.80
  -1 -26 -13   11.62    8.51
  -1  26 -14    4.22   11.68
  -1 -26 -14    9.16    8.43
  -1  26 -15   -5.22    9.28
  -1 -26 -15    8.85    8.31
  -1  26 -16   26.32   11.62
  -1 -26 -16   39.17    9.99
   1  27 -16    4.46   10.17
   1 -27 -16   14.91    8.44
   1 -27 -16   -2.79   10.29
   1  27 -15   -1.43    9.18
   1 -27 -15    5.84    7.83
   1 -27 -15   -5.25    9.64
   1  27 -14   23.31    9.67
   1 -27 -14   31.73    8.40
   1 -27 -14   21.76   11.04
   1  27 -13    6.39    3.97
   1 -27 -13   11.94    7.76
   1 -27 -13   17.66    9.35
  -1 -27  13   10.21    5.54
   1  27 -12    0.68    4.02
   1 -27 -12   16.79    9.19
   1 -27 -12    1.17    8.80
  -1 -27  12    6.56    5.55
   1  27 -11    3.25    3.98
   1 -27 -11   -6.52    6.44
   1 -27 -11    6.12    7.89
  -1 -27  11    0.27    5.39
   1  27 -10   -1.26    4.18
   1 -27 -10   -0.65    6.17
   1 -27 -10    9.18    7.68
  -1 -27  10   -2.23    4.19
   1  27  -9    5.12    4.43
   1 -27  -9   13.28    6.13
   1 -27  -9   11.41    7.55
  -1 -27   9    2.17    5.95
   1  27  -8   -6.46    4.39
   1 -27  -8   -8.85    5.58
   1 -27  -8   14.86    6.83
  -1 -27   8   12.98    5.85
   1  27  -7   16.49    4.23
   1 -27  -7   43.55    8.47
  -1 -27   7   25.71    5.62
   1  27  -6    7.80    3.69
   1 -27  -6    6.88    5.42
  -1 -27   6    2.92    4.68
   1  27  -5    4.93    3.95
   1 -27  -5   18.32    5.06
  -1 -27   5   -1.43    5.00
  -1  27   4    9.48    2.30
   1  27  -4   14.16    5.42
   1 -27  -4   20.24    4.93
  -1 -27   4    8.29    5.07
   1  27  -3    0.46    4.12
  -1  27   3    4.22    2.85
   1 -27  -3    9.34    4.54
  -1 -27   3   15.82    5.03
   1  27  -2    8.27    4.18
  -1  27   2    3.17    3.26
   1 -27  -2    5.76    5.65
  -1 -27   2   11.28    5.19
   1  27  -1    0.55    4.40
  -1  27   1   10.43    3.65
   1 -27  -1    8.11    4.06
  -1 -27   1   -4.57    7.12
   1  27   0   -3.98    4.53
  -1  27   0    5.83    4.09
   1 -27   0   11.58    5.00
  -1 -27   0    8.82    5.43
   1  27   1   42.06    5.82
  -1  27  -1   39.03    4.48
   1 -27   1   48.29    4.57
  -1 -27  -1   37.23    7.19
   1  27   2   -2.89    4.85
  -1  27  -2    6.68    5.04
   1 -27   2    8.52    3.33
  -1 -27  -2    6.64    6.00
   1  27   3   82.36    8.17
  -1  27  -3  109.48    7.26
   1 -27   3   95.98    7.35
  -1 -27  -3   99.73   10.12
   1  27   4    7.25    5.00
  -1  27  -4   -0.66    4.53
   1 -27   4    5.32    3.93
  -1 -27  -4   -6.58    6.04
   1  27   5   22.66    5.98
  -1  27  -5   30.27    5.43
   1 -27   5   22.85    4.50
   1 -27   5   20.43    4.36
  -1 -27  -5   13.90    7.12
   1  27   6   59.88    7.48
  -1  27  -6   58.54    6.89
   1 -27   6   41.11    4.94
   1 -27   6   52.25    5.17
  -1 -27  -6   67.41    8.80
   1  27   7   12.76    7.72
  -1  27  -7  -12.56    5.51
   1 -27   7    4.74    3.11
   1 -27   7    0.76    3.99
  -1 -27  -7    1.62    6.98
   1  27   8   14.13    5.91
  -1  27  -8    6.08    5.95
   1 -27   8    0.15    2.86
   1 -27   8    5.10    2.94
  -1 -27  -8    7.37    7.14
   1  27   9   -0.69    3.03
   1  27   9   -6.51    6.36
  -1  27  -9    7.69    6.40
   1 -27   9    1.33    2.06
   1 -27   9    1.48    2.10
  -1 -27  -9    7.06    7.08
   1  27  10   -3.12    2.75
   1  27  10    8.01    6.15
  -1  27 -10   -2.70    6.60
  -1 -27 -10   -0.90    9.65
   1  27  11    8.25    6.97
  -1  27 -11   12.09    7.86
  -1 -27 -11   19.25    8.32
  -1  27 -12   16.77    8.07
  -1 -27 -12    6.47    8.17
  -1  27 -13    8.97    8.47
  -1 -27 -13    4.63    8.24
  -1  27 -14    8.86   11.18
  -1 -27 -14   -3.17    8.04
  -1  27 -15   -0.51    9.66
  -1 -27 -15    6.95    9.01
  -1  27 -16   26.93   10.81
  -1 -27 -16   17.48    9.72
   1  28 -15   41.56   11.70
   1 -28 -15   33.08    9.94
   1 -28 -15   29.92   11.86
   1  28 -14    4.60    9.24
   1 -28 -14   18.47    8.37
   1 -28 -14   30.99   10.47
   1  28 -13   -0.30    3.92
   1 -28 -13   -7.48    7.42
   1 -28 -13   -0.76    9.31
  -1 -28  13   -1.83    5.47
   1  28 -12   -2.22    4.19
   1 -28 -12    2.86    7.24
   1 -28 -12   11.92    8.92
  -1 -28  12    8.71    4.39
   1  28 -11   -2.01    4.26
   1 -28 -11   10.03    6.63
   1 -28 -11   -0.08    8.32
  -1 -28  11   -1.80    5.71
   1  28 -10   -1.71    3.28
   1 -28 -10    6.72    6.66
   1 -28 -10    2.03    7.90
  -1 -28  10    4.98    4.53
   1  28  -9   -2.46    3.48
   1 -28  -9   13.97    6.31
   1 -28  -9   15.83    7.53
  -1 -28   9    0.17    6.14
   1  28  -8   -0.33    3.55
   1 -28  -8   -5.06    5.96
   1 -28  -8   -0.81    7.13
  -1 -28   8    3.81    6.16
   1  28  -7   -2.26    4.73
   1 -28  -7    2.28    5.48
  -1 -28   7   -3.47    4.89
   1  28  -6    1.32    5.07
   1 -28  -6   18.82    5.46
  -1 -28   6    1.51    5.04
   1  28  -5    5.06    5.53
   1 -28  -5   24.67    5.58
  -1 -28   5    8.36    5.41
   1  28  -4   -0.96    4.02
  -1  28   4    0.78    2.22
   1 -28  -4    5.77    4.77
  -1 -28   4   -8.53    4.91
   1  28  -3   79.73    6.67
  -1  28   3   63.22    4.66
   1 -28  -3   99.83    7.04
  -1 -28   3   64.03    8.00
   1  28  -2  130.17   11.85
  -1  28   2  135.30    7.68
   1 -28  -2  179.99    9.49
  -1 -28   2  134.06   11.49
   1  28  -1    2.69    4.38
  -1  28   1    1.30    3.75
   1 -28  -1    6.00    4.21
  -1 -28   1   -1.13    5.52
   1  28   0   49.40    6.27
  -1  28   0   58.92    5.80
   1 -28   0   59.91    5.48
  -1 -28   0   53.79    7.49
   1  28   1   11.73    4.68
  -1  28  -1    2.24    3.64
   1 -28   1    0.55    4.82
  -1 -28  -1    1.49    5.79
   1  28   2    6.75    4.91
  -1  28  -2   -2.70    5.17
   1 -28   2    4.06    3.64
  -1 -28  -2    4.09    6.24
   1  28   3   93.62    8.60
  -1  28  -3   91.03    9.22
   1 -28   3   90.57    5.89
  -1 -28  -3   92.20   13.20
   1  28   4   27.47    6.34
  -1  28  -4   30.29    5.42
   1 -28   4   23.37    3.78
  -1 -28  -4   49.41    7.68
   1  28   5   47.31    7.53
  -1  28  -5   48.90    6.57
   1 -28   5   42.62    5.59
   1 -28   5   56.78    4.36
  -1 -28  -5   49.22    8.77
   1  28   6   -8.41    5.67
  -1  28  -6    0.34    5.20
   1 -28   6   -0.71    3.76
   1 -28   6   -3.14    3.89
  -1 -28  -6    0.52    6.74
   1  28   7   51.50    8.03
  -1  28  -7   55.83    7.78
   1 -28   7   42.63    4.89
  -1 -28  -7   60.91    9.52
   1  28   8    1.35    6.12
  -1  28  -8   13.04    6.08
   1 -28   8    0.02    3.64
   1 -28   8    3.33    3.13
  -1 -28  -8    6.80    7.10
   1  28   9   -0.09    3.07
   1  28   9    0.55    6.46
  -1  28  -9    3.24    6.55
   1 -28   9    5.74    2.61
   1 -28   9    2.68    2.37
  -1 -28  -9    4.00    7.61
   1  28  10   -0.29    2.60
   1  28  10    3.78    6.27
  -1  28 -10   -5.66    7.07
  -1 -28 -10    0.10    7.63
   1  28  11   23.37    7.23
  -1  28 -11    6.26    8.16
  -1 -28 -11   14.65    8.25
  -1  28 -12   19.71    8.74
  -1 -28 -12   18.45   11.63
  -1  28 -13   14.27    8.79
  -1 -28 -13   14.22    8.87
  -1  28 -14    3.13    9.25
  -1 -28 -14   11.81   11.66
  -1  28 -15   12.72    9.78
  -1 -28 -15   -4.02   12.10
   1  29 -15  -22.18   10.03
   1 -29 -15    7.96    8.50
   1 -29 -15    4.78   10.38
   1  29 -14   12.01   10.50
   1 -29 -14   24.22    8.96
   1 -29 -14   25.13   10.81
   1  29 -13   10.65    8.23
   1 -29 -13  -15.98    7.74
   1 -29 -13   11.17    9.56
   1  29 -12    2.41    3.43
   1 -29 -12   26.96    7.96
   1 -29 -12   11.94    9.50
  -1 -29  12    7.06    5.99
   1  29 -11    8.14    4.56
   1 -29 -11   16.28    7.51
   1 -29 -11   13.68    9.13
  -1 -29  11    1.66    6.26
   1  29 -10    0.11    4.51
   1 -29 -10   -4.87    6.86
   1 -29 -10   10.75    8.26
  -1 -29  10    1.90    6.15
   1  29  -9   11.90    4.76
   1 -29  -9    4.81    6.73
   1 -29  -9   20.05    7.78
  -1 -29   9    2.42    6.47
   1  29  -8    0.77    4.89
   1 -29  -8   23.68    6.30
   1 -29  -8   -6.19    7.34
  -1 -29   8    3.63    4.99
   1  29  -7    2.12    3.78
   1 -29  -7    6.01    5.69
  -1 -29   7   -1.53    5.05
   1  29  -6   -0.09    3.97
   1 -29  -6    7.78    5.58
  -1 -29   6    7.13    5.08
   1  29  -5    1.72    4.09
   1 -29  -5   11.13    7.06
  -1 -29   5    5.05    5.38
   1  29  -4   42.42    6.10
  -1  29   4   55.74    3.53
  -1 -29   4   53.78    7.37
   1  29  -3   11.48    6.17
  -1  29   3    9.53    3.23
   1 -29  -3   26.37    5.24
  -1 -29   3   18.73    5.77
   1  29  -2   11.19    5.00
  -1  29   2   18.09    3.90
   1 -29  -2   21.73    5.14
  -1 -29   2   17.93    6.12
   1  29  -1   10.68    4.95
  -1  29   1   13.14    4.22
   1 -29  -1   22.81    4.74
  -1 -29   1   16.22    6.25
   1  29   0    3.09    4.89
  -1  29   0   11.84    4.36
   1 -29   0    4.55    4.20
  -1 -29   0    2.05    6.08
   1  29   1    2.59    4.95
  -1  29  -1    4.73    3.65
   1 -29   1    4.00    3.92
  -1 -29  -1    7.01    7.93
   1  29   2    6.79    5.31
  -1  29  -2   12.08    5.55
   1 -29   2   14.08    5.16
   1  29   3    0.41    5.31
  -1  29  -3    9.93    5.76
   1 -29   3   -2.53    4.61
  -1 -29  -3    1.47    6.42
   1  29   4    3.27    5.49
  -1  29  -4   -3.88    4.76
   1 -29   4    0.42    3.61
   1 -29   4    5.23    4.54
  -1 -29  -4    8.19    6.66
   1  29   5   45.43    6.98
  -1  29  -5   37.79    6.44
   1 -29   5   29.59    5.35
   1 -29   5   35.18    5.38
  -1 -29  -5   39.61    8.26
   1  29   6   60.27   10.22
  -1  29  -6   53.69    7.30
   1 -29   6   39.69    5.71
  -1 -29  -6   51.73    9.24
   1  29   7    6.34    6.00
  -1  29  -7    7.86    5.74
   1 -29   7   -0.70    3.49
   1 -29   7   -0.51    3.71
  -1 -29  -7   -0.61    7.30
   1  29   8    2.98    6.27
  -1  29  -8   -3.82    6.19
   1 -29   8    3.04    3.81
   1 -29   8    0.17    3.27
  -1 -29  -8   14.14    7.29
   1  29   9    1.89    3.02
   1  29   9    3.81    6.45
  -1  29  -9   -7.82    6.79
  -1 -29  -9    1.82    7.56
   1  29  10   24.08    7.28
  -1  29 -10   19.50    8.02
  -1 -29 -10   13.20    8.86
  -1  29 -11  -10.53    7.83
  -1 -29 -11    6.51    7.99
  -1  29 -12   17.62    8.52
  -1 -29 -12    3.47    8.76
  -1  29 -13    2.42   11.91
  -1 -29 -13    5.91    8.80
  -1  29 -14   43.59   10.97
  -1 -29 -14   27.84   10.56
   1  30 -14   -9.78   10.20
   1 -30 -14   14.59    8.81
   1 -30 -14   25.08   10.46
   1  30 -13   -3.35    8.72
   1 -30 -13   -5.85    7.94
   1 -30 -13    8.66    9.65
   1  30 -12    2.72    4.31
   1 -30 -12    2.61    7.84
   1 -30 -12   -2.05    9.28
  -1 -30  12    5.01    5.98
   1  30 -11   -0.92    4.52
   1 -30 -11  -11.13    7.32
   1 -30 -11    7.83    8.86
  -1 -30  11   -0.52    4.77
   1  30 -10   11.64    4.71
   1 -30 -10   -6.88    7.02
   1 -30 -10    7.69    8.72
  -1 -30  10    3.22    6.48
   1  30  -9    4.82    3.65
   1 -30  -9    1.29    6.56
   1 -30  -9   -0.30    8.15
  -1 -30   9    2.95    6.54
   1  30  -8    8.05    3.86
   1 -30  -8    9.71    6.81
   1 -30  -8    9.18    7.97
  -1 -30   8    7.59    5.31
   1  30  -7   -0.30    3.94
   1 -30  -7    5.20    7.89
  -1 -30   7    4.95    5.28
   1  30  -6   16.10    6.35
   1 -30  -6   50.27    6.86
  -1 -30   6   22.40    6.29
   1  30  -5   -0.16    5.42
   1 -30  -5    3.19    5.46
  -1 -30   5    2.28    5.48
   1  30  -4    3.90    4.45
  -1  30   4    4.03    2.52
   1 -30  -4   14.82    5.44
  -1 -30   4    7.05    5.75
   1  30  -3    7.80    4.96
  -1  30   3   10.92    3.35
  -1 -30   3   21.61    6.04
   1  30  -2   53.82    6.83
  -1  30   2   58.25    5.49
   1 -30  -2   90.53    7.13
  -1 -30   2   60.80   10.93
   1  30  -1   23.57    5.74
  -1  30   1   29.55    4.85
   1 -30  -1   44.42    5.35
  -1 -30   1   18.01    7.12
   1  30   0    7.01    5.39
  -1  30   0   13.06    4.70
   1 -30   0   20.23    5.83
  -1 -30   0   20.53    6.67
   1  30   1    4.96    4.99
  -1  30  -1    0.27    4.91
   1 -30   1    5.80    4.13
  -1 -30  -1    2.36    6.23
   1  30   2   -0.77    5.29
  -1  30  -2   -0.10    4.14
   1 -30   2    8.31    3.98
  -1 -30  -2   -4.38    6.17
   1  30   3   17.51    6.22
  -1  30  -3   28.22    6.65
   1 -30   3   21.35    5.62
  -1 -30  -3   28.01    7.80
   1  30   4   19.60    5.99
  -1  30  -4   17.58    6.87
   1 -30   4    9.72    4.10
   1 -30   4   12.97    5.07
  -1 -30  -4   11.84    7.50
   1  30   5    5.67    5.78
  -1  30  -5    1.26    5.20
   1 -30   5    3.06    4.56
   1 -30   5   -0.88    4.52
  -1 -30  -5    3.52    6.86
   1  30   6   12.20    6.16
  -1  30  -6   -1.57    5.58
   1 -30   6    0.14    3.15
   1 -30   6    2.75    3.40
  -1 -30  -6    5.51    7.26
   1  30   7   38.48    7.48
  -1  30  -7   25.96    7.13
   1 -30   7   22.88    4.46
   1 -30   7   24.32    4.73
  -1 -30  -7   39.67    8.85
   1  30   8   12.18    6.74
  -1  30  -8  -12.90    6.62
   1 -30   8    0.04    3.31
   1 -30   8    5.72    3.53
  -1 -30  -8    5.27    7.81
   1  30   9   10.93    7.28
  -1  30  -9   14.69    7.41
  -1 -30  -9   18.23    8.53
   1  30  10    6.33    7.01
  -1  30 -10    7.75    7.56
  -1 -30 -10   -0.88    8.35
  -1  30 -11   -0.97    7.80
  -1 -30 -11   -1.41    8.40
  -1  30 -12   12.55    8.46
  -1 -30 -12    3.42    8.86
  -1  30 -13   -1.21    9.13
  -1 -30 -13   13.19    9.23
  -1  30 -14   15.83   10.86
  -1 -30 -14   32.48   10.69
   1  31 -13    5.24    9.03
   1 -31 -13   -4.45    8.21
   1 -31 -13   -6.88    9.97
   1  31 -12   -3.78    8.25
   1 -31 -12   -2.59    8.16
   1 -31 -12   22.24    9.63
   1  31 -11    3.32    3.54
   1 -31 -11   -0.86    7.37
   1 -31 -11   -2.55    8.94
  -1 -31  11    1.27    4.78
   1  31 -10    3.32    4.81
   1 -31 -10    7.14    7.23
   1 -31 -10    3.28    8.71
  -1 -31  10    4.34    6.63
   1  31  -9    3.58    5.06
   1 -31  -9    0.90    7.11
   1 -31  -9   15.36    8.47
  -1 -31   9    0.55    6.93
   1  31  -8   -4.36    5.08
   1 -31  -8    5.15    6.52
   1 -31  -8   19.63    7.83
  -1 -31   8   -8.67    5.33
   1  31  -7    2.96    5.14
   1 -31  -7   -5.99    6.22
   1 -31  -7    5.05    7.49
  -1 -31   7    0.87    5.37
   1  31  -6   10.48    4.69
   1 -31  -6   22.75    6.56
  -1 -31   6   11.64    5.92
   1  31  -5   18.63    5.05
   1 -31  -5   33.04    6.63
  -1 -31   5    9.67    6.44
   1  31  -4    5.21    4.39
  -1  31   4   -1.17    2.48
   1 -31  -4   -2.82    5.47
  -1 -31   4   -6.70    5.81
   1  31  -3   39.93    6.23
  -1 -31   3   48.03    7.72
   1  31  -2    0.60    6.30
  -1  31   2    0.20    3.70
   1 -31  -2    4.70    4.87
  -1 -31   2    2.93    7.85
   1  31  -1   18.54    5.29
  -1  31   1   12.28    4.52
   1 -31  -1   14.58    6.60
  -1 -31   1   22.41    6.66
   1  31   0   20.15    5.55
  -1  31   0    8.61    3.84
   1 -31   0   21.32    4.73
  -1 -31   0   12.66    6.80
   1  31   1   16.29    5.28
  -1  31  -1   -5.61    5.14
   1 -31   1   -2.89    5.70
  -1 -31  -1    8.59    6.48
   1  31   2    4.02    7.61
  -1  31  -2   12.11    4.52
   1 -31   2    9.11    4.49
  -1 -31  -2   22.20    7.12
   1  31   3    2.32    5.49
  -1  31  -3   -1.83    5.97
   1 -31   3    0.16    3.86
  -1 -31  -3    0.74    6.79
   1  31   4    3.70    5.85
  -1  31  -4   -2.36    6.57
   1 -31   4    5.49    3.96
   1 -31   4    2.47    3.88
  -1 -31  -4    8.09    9.47
   1  31   5    9.96    6.29
  -1  31  -5   11.25    5.70
   1 -31   5   13.54    5.02
   1 -31   5    8.43    3.84
  -1 -31  -5   18.07    7.77
   1  31   6   12.62    6.41
  -1  31  -6    2.40    5.94
   1 -31   6    7.00    3.50
   1 -31   6    4.12    4.64
  -1 -31  -6   15.41    7.65
   1  31   7   -5.74    6.44
  -1  31  -7   -3.04    6.23
   1 -31   7    0.09    4.02
   1 -31   7    0.84    4.17
  -1 -31  -7   -5.84    7.90
   1  31   8    3.36    6.60
  -1  31  -8   -1.57    6.69
   1 -31   8   -0.08    3.54
   1 -31   8   -2.64    3.76
  -1 -31  -8    0.76    7.97
   1  31   9    5.00    6.74
  -1  31  -9    1.97    7.09
  -1 -31  -9    0.81    8.03
   1  31  10    8.20    7.22
  -1  31 -10  -10.91    7.68
  -1 -31 -10   12.58    8.55
  -1  31 -11   12.36    8.35
  -1 -31 -11   -5.70    8.58
  -1  31 -12    0.25   11.29
  -1 -31 -12    7.06    9.17
  -1  31 -13   15.43   10.21
  -1 -31 -13   26.15   10.46
   1  32 -12    1.17    8.72
   1 -32 -12    3.19    8.24
   1 -32 -12   23.92   10.24
   1  32 -11   -2.65    4.98
   1 -32 -11   10.81    7.88
   1 -32 -11   19.12    9.61
  -1 -32  11    4.37    5.07
   1  32 -10    6.33    4.92
   1 -32 -10   -5.12    7.36
   1 -32 -10    0.20    8.72
  -1 -32  10    3.60    6.90
   1  32  -9    5.77    3.89
   1 -32  -9   -0.97    7.21
   1 -32  -9    6.73    8.69
  -1 -32   9   -0.69    7.24
   1  32  -8   -7.23    4.02
   1 -32  -8    6.02    6.88
   1 -32  -8    3.45    8.12
  -1 -32   8    7.43    5.55
   1  32  -7    1.18    4.29
   1 -32  -7   14.37    6.73
   1 -32  -7    9.67    7.85
  -1 -32   7   -0.10    5.91
   1  32  -6   11.56    4.98
  -1 -32   6   24.38    6.38
   1  32  -5    8.51    4.66
   1 -32  -5   18.94    8.06
  -1 -32   5   -0.56    6.02
   1  32  -4    4.31    6.29
  -1  32   4    2.78    2.69
   1 -32  -4   12.49    5.87
  -1 -32   4   18.20    6.12
   1  32  -3   10.98    6.66
  -1  32   3    7.93    3.55
   1 -32  -3   22.81    5.81
  -1 -32   3   13.75    6.49
   1  32  -2    9.53    4.92
  -1  32   2   -1.33    3.73
   1 -32  -2   -0.27    4.98
  -1 -32   2    1.39    6.06
   1  32  -1   -3.10    5.09
  -1  32   1    0.35    4.31
   1 -32  -1    3.14    4.80
  -1 -32   1    3.92    6.37
   1  32   0   -4.84    5.11
  -1  32   0    1.54    3.63
   1 -32   0    0.93    4.68
  -1 -32   0    9.96    6.51
   1  32   1   11.52    7.22
  -1  32  -1    0.30    5.27
   1 -32   1    3.01    4.60
  -1 -32  -1   10.76    6.63
   1  32   2   11.30    6.04
  -1  32  -2   18.07    4.50
   1 -32   2    7.22    6.04
  -1 -32  -2   -0.80    7.17
   1  32   3  -11.99    5.92
  -1  32  -3   -8.58    4.77
   1 -32   3    6.28    4.35
   1 -32   3    0.09    4.24
  -1 -32  -3    8.09    7.27
   1  32   4    0.34    6.13
  -1  32  -4   10.01    6.68
   1 -32   4    3.07    4.18
   1 -32   4    3.51    4.06
  -1 -32  -4   -0.73    7.55
   1  32   5    4.22    6.13
  -1  32  -5    3.18    7.35
   1 -32   5   -4.54    5.09
   1 -32   5    4.82    5.34
  -1 -32  -5   16.47    7.91
   1  32   6   13.21    6.96
  -1  32  -6   18.95    8.08
   1 -32   6    5.70    3.70
   1 -32   6    9.19    5.12
  -1 -32  -6   19.34    8.44
   1  32   7   19.47    9.50
  -1  32  -7   15.31    6.78
   1 -32   7    8.84    4.56
   1 -32   7   10.92    3.63
  -1 -32  -7   17.32    8.44
   1  32   8    9.77    6.98
  -1  32  -8    6.94    6.80
  -1 -32  -8  -11.83    8.47
   1  32   9    2.48    7.18
  -1  32  -9    1.07    7.32
  -1 -32  -9   12.65    8.53
  -1  32 -10   10.66    7.78
  -1 -32 -10   -7.08    8.83
  -1  32 -11   -0.26   11.21
  -1 -32 -11   11.55    9.42
  -1  32 -12   22.96    9.68
  -1 -32 -12   11.43   10.47
   1  33 -11    0.91    8.18
   1  33 -11   -2.50    3.74
   1 -33 -11   -7.65    7.92
   1 -33 -11   26.48   12.19
  -1 -33  11    4.78    5.18
   1  33 -10    1.55    5.07
   1 -33 -10    7.18    7.43
   1 -33 -10   -8.70    9.15
  -1 -33  10   -4.40    7.17
   1  33  -9    1.57    5.39
   1 -33  -9    5.71    7.62
   1 -33  -9    2.72    9.01
  -1 -33   9   -3.64    5.61
   1  33  -8    4.45    5.47
   1 -33  -8    3.36    6.94
   1 -33  -8   -6.90    8.33
  -1 -33   8   -2.46    5.61
   1  33  -7    2.44    5.71
   1 -33  -7   23.74    9.12
   1 -33  -7    2.61    8.26
  -1 -33   7    0.54    6.09
   1  33  -6   -3.80    5.79
   1 -33  -6    2.55    6.46
   1 -33  -6    5.41    7.51
  -1 -33   6    3.68    5.80
   1  33  -5    2.62    4.70
   1 -33  -5    6.74    6.30
  -1 -33   5   14.59    6.18
   1  33  -4   16.28    5.73
  -1 -33   4   25.59    7.30
   1  33  -3   -5.12    4.82
  -1  33   3    2.61    3.42
   1 -33  -3    3.19    5.48
  -1 -33   3    6.31    8.18
   1  33  -2    8.14    4.99
  -1  33   2    2.09    4.03
   1 -33  -2    2.55    5.27
  -1 -33   2    0.91    6.48
   1  33  -1   -1.77    5.26
  -1  33   1    5.08    3.32
   1 -33  -1    3.81    5.23
  -1 -33   1   -3.53    6.57
   1  33   0   -1.80    5.30
  -1  33   0    4.93    4.73
   1 -33   0   -5.05    6.44
  -1 -33   0   -4.24    8.83
   1  33   1    0.59    5.73
  -1  33  -1    1.30    5.31
   1 -33   1    4.28    4.77
  -1 -33  -1    2.80    6.84
   1  33   2   28.96    6.65
  -1  33  -2   22.10    6.62
   1 -33   2   24.64    5.24
  -1 -33  -2   20.40   10.51
   1  33   3    2.69    6.13
  -1  33  -3    3.07    4.90
   1 -33   3    4.42    4.57
   1 -33   3   -3.03    5.81
  -1 -33  -3   -4.97    7.41
   1  33   4   16.50    6.42
  -1  33  -4    7.19    5.45
   1 -33   4    8.96    4.55
   1 -33   4    8.51    5.74
  -1 -33  -4   -0.61    8.03
   1  33   5    5.99    6.54
  -1  33  -5   -2.76    7.54
   1 -33   5    2.55    5.25
   1 -33   5    8.30    5.51
  -1 -33  -5    6.04    7.93
   1  33   6   -2.60    6.64
  -1  33  -6   11.49    7.86
   1 -33   6    3.74    4.83
   1 -33   6   -4.29    4.91
  -1 -33  -6   -9.47    8.23
   1  33   7    6.12    7.17
  -1  33  -7   15.44    8.74
   1 -33   7    3.64    3.53
   1 -33   7    2.31    4.88
  -1 -33  -7   22.22    8.28
   1  33   8   -0.03    7.12
  -1  33  -8   20.19    9.24
  -1 -33  -8    0.73    8.71
   1  33   9    1.16    7.41
  -1  33  -9   -6.56    9.76
  -1 -33  -9   -3.92    8.93
  -1  33 -10   18.77   10.68
  -1 -33 -10    1.05    9.40
  -1  33 -11   25.95    9.42
  -1 -33 -11    9.75   10.22
   1  34 -10   -1.37    8.20
   1  34 -10    3.40    4.03
   1 -34 -10    2.72    8.07
   1 -34 -10   -1.45    9.49
  -1 -34  10    2.86    7.37
   1  34  -9    5.83    4.56
   1 -34  -9   19.75    8.36
   1 -34  -9   22.87    9.75
  -1 -34   9   13.75    6.38
   1  34  -8    8.22    4.35
   1 -34  -8    3.63    7.38
   1 -34  -8   -2.30    8.53
  -1 -34   8   -3.79    5.90
   1  34  -7    3.74    4.75
   1 -34  -7   14.83    7.57
   1 -34  -7   23.28    8.79
  -1 -34   7    1.47    6.43
   1  34  -6    4.32    4.60
   1 -34  -6   -2.54    6.81
   1 -34  -6    1.60    7.90
  -1 -34   6    7.89    6.09
   1  34  -5   -2.90    4.86
   1 -34  -5   12.45    6.39
  -1 -34   5    5.28    6.30
   1  34  -4    6.19    4.88
   1 -34  -4   -6.59    5.87
  -1 -34   4   -1.13    6.27
   1  34  -3    3.93    5.31
   1 -34  -3    1.00    5.81
  -1 -34   3   19.70    8.73
   1  34  -2   -7.79    6.87
  -1  34   2    1.25    4.16
  -1 -34   2   13.93    6.62
   1  34  -1    3.68    5.34
  -1  34   1    4.14    4.66
   1 -34  -1   -1.29    7.08
  -1 -34   1    3.79    6.88
   1  34   0   -5.00    5.57
  -1  34   0    3.18    4.98
   1 -34   0   -1.04    5.20
  -1 -34   0   -1.71    6.97
   1  34   1    5.73    5.86
  -1  34  -1    7.55    4.29
   1 -34   1    4.63    6.63
  -1 -34  -1    2.26    7.34
   1  34   2    2.81    6.34
  -1  34  -2   -1.84    6.04
   1 -34   2   11.95    5.21
   1 -34   2   15.00    5.07
  -1 -34  -2    6.69    7.63
   1  34   3   -2.52    6.26
  -1  34  -3   -5.31    4.87
   1 -34   3    5.60    4.77
   1 -34   3    3.50    4.57
  -1 -34  -3    4.24    7.53
   1  34   4    6.93    6.46
  -1  34  -4    5.17    5.52
   1 -34   4    2.84    6.08
   1 -34   4    2.25    5.95
  -1 -34  -4   10.55    8.30
   1  34   5   -5.03    6.86
  -1  34  -5    3.83    5.98
   1 -34   5    5.31    5.57
   1 -34   5    7.15    5.87
  -1 -34  -5   15.58    8.46
   1  34   6   -9.42    6.97
  -1  34  -6    2.75    6.30
   1 -34   6    8.34    5.24
   1 -34   6    7.43    4.04
  -1 -34  -6    4.84    8.82
   1  34   7    8.18    7.07
  -1  34  -7   10.71    8.87
  -1 -34  -7  -10.62    8.91
   1  34   8    8.00    7.23
  -1  34  -8   -1.99    9.15
  -1 -34  -8   -9.70    8.87
  -1  34  -9   -2.25    7.77
  -1 -34  -9   -6.18    9.07
  -1  34 -10    2.74    8.40
  -1 -34 -10   16.54   10.00
   1  35  -9    9.07    5.97
   1 -35  -9    9.87    8.21
   1 -35  -9    6.08    9.86
  -1 -35   9   11.57    6.37
   1  35  -8   -2.06    5.91
   1 -35  -8   -1.04    7.51
   1 -35  -8    9.51    9.12
  -1 -35   8    2.67    6.15
   1  35  -7    1.82    6.08
   1 -35  -7    6.15    7.32
   1 -35  -7    7.58    8.46
  -1 -35   7   -6.73    6.43
   1  35  -6    2.86    6.52
   1 -35  -6   11.56    7.08
   1 -35  -6    6.16    8.51
  -1 -35   6    8.66    6.79
   1  35  -5    1.45    6.66
   1 -35  -5   14.06    8.93
   1 -35  -5   23.49    7.94
  -1 -35   5   -2.42    6.76
   1  35  -4   14.34    6.93
   1 -35  -4    5.14    6.37
  -1 -35   4    6.36    9.11
   1  35  -3   -1.95    5.13
  -1 -35   3   -2.71    8.89
   1  35  -2   -0.68    5.59
  -1  35   2    5.21    4.31
   1 -35  -2    8.71    6.05
  -1 -35   2    8.19    6.91
   1  35  -1   12.81    5.81
  -1  35   1    2.90    4.98
   1 -35  -1   15.19    5.87
  -1 -35   1    6.31    7.38
   1  35   0    2.10    5.75
  -1  35   0    0.01    5.21
   1 -35   0   -0.43    5.51
  -1 -35   0    6.03    7.33
   1  35   1   11.88    6.18
  -1  35  -1    7.72    4.56
   1 -35   1    2.88    5.66
   1 -35   1    8.44    5.41
  -1 -35  -1    4.04    7.76
   1  35   2    5.74    6.30
  -1  35  -2    5.00    6.20
   1 -35   2   -6.24    5.33
   1 -35   2    7.96    6.70
  -1 -35  -2    8.09    7.82
   1  35   3    6.08    6.79
  -1  35  -3    6.66    6.91
   1 -35   3    9.78    5.14
   1 -35   3    6.21    5.10
  -1 -35  -3   15.43    8.16
   1  35   4    4.45    6.66
  -1  35  -4    1.90    5.41
   1 -35   4    8.20    6.24
   1 -35   4   -4.71    4.87
  -1 -35  -4    0.77    8.37
   1  35   5    6.33    9.08
  -1  35  -5    6.65    6.11
   1 -35   5    4.58    4.56
   1 -35   5    4.60    4.68
  -1 -35  -5   12.19    8.68
   1  35   6    5.39    7.15
  -1  35  -6    1.06    6.49
   1 -35   6    2.16    5.39
   1 -35   6    6.88    5.78
  -1 -35  -6    5.80   12.02
   1  35   7   12.10    7.33
  -1  35  -7   -7.86    7.00
  -1 -35  -7    9.54    9.20
   1  35   8    6.67    7.90
  -1  35  -8    5.16    7.48
  -1 -35  -8   14.59    9.85
  -1  35  -9   21.07    8.55
  -1 -35  -9   17.69   10.48
   1  36  -8    3.81    4.56
   1 -36  -8   -8.82    7.46
   1 -36  -8   -5.64    9.10
  -1 -36   8    3.51    6.27
   1  36  -7    3.47    4.78
   1 -36  -7  -13.23    7.33
   1 -36  -7   -8.09    8.74
  -1 -36   7    7.25    6.61
   1  36  -6    4.14    5.19
   1 -36  -6    6.22    7.41
   1 -36  -6   27.78    8.80
  -1 -36   6    7.00    7.12
   1  36  -5    3.48    5.10
   1 -36  -5    4.75    6.87
   1 -36  -5   11.90    7.89
  -1 -36   5   -6.08    6.72
   1  36  -4   -2.27    5.24
   1 -36  -4    2.35    7.48
  -1 -36   4    6.51    9.11
   1  36  -3    5.19    5.38
   1 -36  -3   -4.30    6.47
   1 -36  -3   -0.71    7.00
  -1 -36   3   -3.71    6.90
   1  36  -2   15.47    5.56
   1 -36  -2    5.26    6.24
   1 -36  -2   -5.47    6.85
  -1 -36   2   -4.78    7.33
   1  36  -1   23.40    6.63
  -1  36   1   10.28    5.52
   1 -36  -1   25.28    7.15
   1 -36  -1   27.32    6.77
  -1 -36   1   35.93   10.95
   1  36   0   10.55    7.58
  -1  36   0    1.81    5.42
   1 -36   0    0.62    5.99
   1 -36   0  -13.08    7.38
  -1 -36   0    5.87    7.36
   1  36   1    2.04    6.15
  -1  36  -1   -0.07    5.84
   1 -36   1   -2.07    5.88
   1 -36   1    7.34    5.65
  -1 -36  -1    3.30   10.28
   1  36   2    9.86    6.67
  -1  36  -2    6.30    5.03
   1 -36   2    5.06    5.66
   1 -36   2    8.19    5.46
  -1 -36  -2   -2.57    8.37
   1  36   3    8.21    6.74
  -1  36  -3    7.08    7.01
   1 -36   3    0.24    7.00
   1 -36   3    3.93    6.99
  -1 -36  -3   10.54    8.35
   1  36   4    4.61    6.82
  -1  36  -4   -0.56    5.58
   1 -36   4   -4.16    6.43
   1 -36   4   -0.08    6.69
  -1 -36  -4    2.80    8.65
   1  36   5    4.25    7.06
  -1  36  -5   -0.15    5.99
   1 -36   5    3.61    4.64
   1 -36   5    1.59    6.24
  -1 -36  -5  -10.64    8.70
   1  36   6   -2.21    7.59
  -1  36  -6   10.62    6.87
   1 -36   6   -1.24    6.06
  -1 -36  -6   22.03    9.45
   1  36   7   13.02    7.99
  -1  36  -7   15.29    7.51
  -1 -36  -7    4.22   10.31
  -1  36  -8    0.78    7.54
  -1 -36  -8    8.41   10.19
   1  37  -6    2.19    5.51
   1 -37  -6   17.96    7.76
   1 -37  -6   27.63    9.12
  -1 -37   6    0.23    7.43
   1  37  -5   10.35    6.10
   1 -37  -5   35.50    8.59
   1 -37  -5   39.89    9.32
  -1 -37   5   25.30   10.66
   1  37  -4    5.07    5.53
   1 -37  -4    5.41    7.12
   1 -37  -4    6.58    7.79
  -1 -37   4   -6.10    9.66
   1  37  -3    0.97    5.63
   1 -37  -3    7.59    6.77
   1 -37  -3    0.72    7.37
  -1 -37   3    8.88    7.15
   1  37  -2    4.27    7.91
   1 -37  -2   15.96    6.67
   1 -37  -2   11.54    7.25
  -1 -37   2   -1.60    7.82
   1  37  -1    8.44    6.31
   1 -37  -1   11.66    8.26
   1 -37  -1   11.64    6.87
  -1 -37   1   -1.16    7.91
   1  37   0    5.10    6.21
  -1  37   0    2.37    4.35
   1 -37   0    9.06    6.13
   1 -37   0   -2.38    5.95
  -1 -37   0   12.61    7.98
   1  37   1    6.46    6.55
  -1  37  -1   -4.48    6.17
   1 -37   1    4.85    6.09
   1 -37   1   16.42    7.68
  -1 -37  -1   -0.63    8.18
   1  37   2    7.37    7.06
  -1  37  -2    3.18    5.32
   1 -37   2    5.74    5.96
   1 -37   2   11.34    5.94
  -1 -37  -2   20.92    8.75
   1  37   3   26.47    7.06
  -1  37  -3    0.06    7.20
   1 -37   3    0.66    7.31
   1 -37   3    4.59    5.46
  -1 -37  -3    6.05    8.61
   1  37   4    6.76    7.03
  -1  37  -4    0.65    7.48
   1 -37   4   -2.18    6.79
   1 -37   4    7.47    7.07
  -1 -37  -4    6.58    9.01
   1  37   5    5.75    7.57
  -1  37  -5   12.91    6.45
   1 -37   5   11.16    6.70
   1 -37   5   12.31    6.74
  -1 -37  -5    6.83    9.51
   1  37   6    7.55    7.55
  -1  37  -6    7.03    6.72
  -1 -37  -6   -2.37    9.64
   1  38  -4    3.31    8.14
   1 -38  -4   27.54    8.03
   1 -38  -4   23.09    8.64
  -1 -38   4    4.18    8.16
   1  38  -3   -5.85    5.81
   1 -38  -3    4.02    7.01
   1 -38  -3    5.94    7.57
  -1 -38   3   -0.66    7.43
   1  38  -2    6.69    6.23
   1 -38  -2   15.06    6.88
   1 -38  -2   -0.91    7.44
  -1 -38   2   -5.80    7.94
   1  38  -1    5.03    6.16
   1 -38  -1    0.94    6.31
   1 -38  -1    8.11    6.97
  -1 -38   1    5.60    7.96
   1  38   0    6.35    6.66
   1 -38   0   12.28    6.54
   1 -38   0    4.49    6.69
  -1 -38   0    2.76    8.36
   1  38   1   11.41    6.59
  -1  38  -1   -0.26    6.20
   1 -38   1    0.13    6.26
   1 -38   1    4.29    6.09
  -1 -38  -1  -15.10    8.27
   1  38   2    6.02    9.71
  -1  38  -2   10.17    7.48
   1 -38   2   30.95    8.56
   1 -38   2   15.82    8.71
  -1 -38  -2   30.53    9.52
   1  38   3    3.30    7.15
  -1  38  -3   -1.00    5.59
   1 -38   3    9.54    7.45
   1 -38   3    2.82    5.87
  -1 -38  -3    9.18    8.87
   1  38   4   13.90    7.73
  -1  38  -4    0.55    8.02
   1 -38   4    8.11    5.69
   1 -38   4    7.07    5.86
  -1 -38  -4   21.00    9.51
   2   0 -21   10.04    8.05
   2   0 -20    2.76    7.44
   2   0 -19    3.73    4.67
   2   0 -19    0.80    7.10
   2   0 -18    3.45    8.98
   2   0 -17   -2.32    6.51
   2   0 -16    2.07    6.40
   2   0 -15    2.67    5.92
   2   0 -14   -4.42    5.73
  -2   0  14    0.68    5.11
   2   0 -13    2.07    5.69
  -2   0  13    9.46    4.90
   2   0 -12   20.02    5.96
  -2   0  12   15.70    6.97
   2   0 -11   -0.06    5.13
  -2   0  11   -4.68    4.75
   2   0 -10    7.69    5.33
  -2   0  10   17.12    4.83
   2   0  -9    3.13    4.96
  -2   0   9   14.97    4.63
   2   0  -8   58.62    6.43
  -2   0   8   71.29    6.30
   2   0  -7    8.16    4.45
  -2   0   7    0.66    4.38
   2   0  -6  308.00   15.17
  -2   0   6  310.00   15.26
   2   0  -5   -8.12    4.27
  -2   0   5   -1.20    4.10
   2   0  -4  112.22    7.78
  -2   0   4  133.56    7.83
   2   0  -3    0.30    4.08
  -2   0   3   12.58    4.13
   2   0  -2  149.35    8.43
  -2   0   2  135.83    7.89
   2   0  -1    5.75    3.93
  -2   0   1    5.05    3.95
   2   0   0   32.45    4.49
  -2   0   0   43.00    5.87
   2   0   1   -2.60    3.53
  -2   0  -1    6.62    4.53
   2   0   2    3.57    3.35
  -2   0  -2    8.24    3.48
   2   0   3   -1.52    3.60
   2   0   3    2.47    3.04
  -2   0  -3   -2.63    3.28
   2   0   4   50.18    5.00
   2   0   4   34.99    3.96
  -2   0  -4   41.94    4.43
   2   0   5   34.97    4.88
   2   0   5   26.37    3.59
  -2   0  -5   31.09    4.07
   2   0   6  644.63   34.38
   2   0   6  621.03   31.16
  -2   0  -6  631.99   33.10
   2   0   7    3.50    3.87
   2   0   7    4.17    2.30
  -2   0  -7   -3.64    3.75
   2   0   8  219.51   11.73
   2   0   8  177.90    7.80
  -2   0  -8  227.80    9.43
   2   0   9   -2.40    4.10
   2   0   9    6.52    2.68
  -2   0  -9   -3.57    3.67
   2   0  10   75.48    7.30
  -2   0 -10   78.77    4.93
   2   0  11    1.09    4.60
   2   0  11    1.08    2.10
  -2   0 -11  -10.37    4.80
  -2   0 -11   -4.77    3.58
   2   0  12    0.41    5.09
   2   0  12    4.45    2.80
  -2   0 -12   10.16    5.27
  -2   0 -12    1.23    3.83
   2   0  13   -0.69    5.16
   2   0  13   -1.71    2.72
  -2   0 -13   -2.89    5.26
  -2   0 -13    6.76    3.77
   2   0  14   -1.70    5.59
   2   0  14   -0.69    2.81
  -2   0 -14   11.38    5.80
  -2   0 -14    1.18    2.90
   2   0  15    2.08    7.51
  -2   0 -15   -0.39    6.05
  -2   0 -15    4.68    3.81
   2   0  16   48.91    7.72
  -2   0 -16   51.47    8.00
  -2   0 -16   20.00    5.02
   2   0  17   -2.33    6.38
  -2   0 -17    1.33    6.55
  -2   0 -18    8.71    6.82
  -2   0 -18   -1.16    4.33
  -2   0 -19   -7.97    7.29
  -2   0 -20    5.33    7.62
  -2   0 -21    8.14    8.01
   2   1 -21   -5.70    7.77
   2  -1 -21   20.40    8.04
   2   1 -20    7.29    9.43
   2  -1 -20   -2.85    5.16
   2  -1 -20    1.25    9.74
   2   1 -19   11.02    7.29
   2  -1 -19    6.22    4.75
   2  -1 -19    7.36    7.52
   2   1 -18    3.52    6.58
   2  -1 -18  -11.88    6.99
   2   1 -17    2.86    6.40
   2  -1 -17   11.08    6.83
   2   1 -16    8.67    6.26
   2  -1 -16    5.32    6.52
   2   1 -15    6.49    6.02
   2  -1 -15    3.69    8.40
  -2  -1  15    8.80    5.33
   2   1 -14   10.92    7.55
  -2   1  14    0.73    5.38
  -2  -1  14   11.25    6.71
   2  -1 -14   11.53    7.96
   2   1 -13   13.69    7.35
  -2   1  13    4.46    5.21
  -2  -1  13    3.96    5.06
   2  -1 -13   18.01    7.82
   2   1 -12    3.05    5.27
  -2   1  12   -3.65    4.92
  -2  -1  12    9.38    4.73
   2  -1 -12    4.13    7.32
   2   1 -11    4.97    5.19
  -2   1  11    1.80    4.63
  -2  -1  11    3.06    4.74
   2  -1 -11   -0.32    6.87
   2   1 -10   39.29    6.09
  -2   1  10   11.99    7.03
  -2  -1  10   40.67    7.18
   2   1  -9   44.83    5.90
  -2   1   9   36.76    5.53
  -2  -1   9   38.38    5.59
   2  -1  -9   39.11    6.09
   2   1  -8   25.79    5.05
  -2   1   8   26.26    4.98
  -2  -1   8   17.50    4.88
   2  -1  -8   17.37    5.14
   2   1  -7   42.37    5.49
  -2   1   7   49.41    5.52
  -2  -1   7   51.87    5.43
   2  -1  -7   43.45    5.62
   2   1  -6   29.35    5.23
  -2  -1   6   32.87    5.17
  -2   1   5   43.46    5.76
   2  -1  -5   45.02    5.42
   2   1  -4   94.35    7.34
  -2   1   4  114.02    7.29
  -2  -1   4   97.52    7.36
   2  -1  -4  110.77    7.47
   2   1  -3   33.12    4.74
  -2   1   3   16.68    4.50
   2  -1  -3    9.40    4.53
   2   1  -2  164.77    8.85
  -2   1   2  167.60    8.71
  -2  -1   2  157.29    8.85
   2  -1  -2  164.06    8.85
  -2   1   1   24.34    4.46
  -2  -1   1   44.09    4.77
   2  -1  -1   26.24    4.65
   2   1   0   10.14    3.96
  -2   1   0   16.96    3.84
  -2  -1   0    3.26    3.82
   2  -1   0   11.12    3.82
   2   1   1   50.11    4.73
  -2   1  -1   36.09    5.71
  -2  -1  -1   36.76    4.70
   2  -1   1   37.02    4.55
  -2   1  -2   82.86    7.57
   2   1   2  108.01    5.92
   2  -1   2  110.80    6.14
  -2  -1  -2  107.38    6.35
   2  -1   2   95.98    7.52
   2   1   3    3.74    3.59
  -2   1  -3    4.30    3.17
   2   1   3   15.22    4.26
   2  -1   3    0.02    2.99
   2  -1   3    1.44    3.00
  -2  -1  -3   13.14    3.42
   2  -1   3    3.65    3.64
   2   1   4  462.81   20.96
   2   1   4  448.61   18.21
   2  -1   4  426.57   20.11
  -2  -1  -4  462.94   19.61
   2   1   5  640.27   31.91
  -2   1  -5  569.20   25.73
   2  -1   5  556.90   29.50
  -2  -1  -5  643.44   29.00
   2  -1   5  569.22   27.86
   2   1   6  241.44   12.13
  -2   1  -6  258.87   11.89
   2   1   6  195.72    8.94
   2  -1   6  243.74   12.51
   2   1   7    0.56    3.81
  -2   1  -7    3.08    3.50
   2   1   7   -1.92    3.24
   2  -1   7    5.78    3.97
  -2  -1  -7   10.17    2.99
   2  -1   7    1.04    2.97
  -2   1  -8   -4.78    2.80
   2   1   8   -9.42    3.23
   2  -1   8    5.05    4.19
  -2  -1  -8   -3.61    4.11
   2  -1   8   -0.78    2.80
   2   1   9   -2.72    4.21
  -2   1  -9    8.76    3.54
   2   1   9    6.69    2.21
   2  -1   9   10.34    4.48
  -2  -1  -9    1.76    3.78
   2  -1   9   -1.16    2.61
   2   1  10    5.09    4.34
  -2   1 -10   -3.16    2.67
   2   1  10   -2.17    2.86
  -2   1 -10   12.48    4.43
   2  -1  10    3.81    2.48
  -2  -1 -10   -7.60    3.79
   2  -1  10    7.30    4.56
   2   1  11    1.82    4.49
  -2   1 -11    0.21    3.57
  -2   1 -11    6.92    5.02
   2   1  11    3.34    2.26
   2  -1  11    2.02    1.97
  -2  -1 -11    5.99    2.96
   2  -1  11    3.92    4.85
   2   1  12   44.29    5.68
  -2   1 -12   28.28    4.43
   2   1  12   20.61    3.65
  -2   1 -12   42.55    6.36
   2  -1  12   22.62    3.19
  -2  -1 -12   33.58    4.69
   2  -1  12   26.93    7.86
   2   1  13    4.20    5.05
  -2   1 -13   -2.71    3.47
  -2   1 -13    8.03    5.44
   2   1  13    5.53    2.99
   2  -1  13    1.37    2.56
  -2  -1 -13    7.03    3.97
   2  -1  13    2.80    5.21
   2   1  14   21.08    3.78
   2   1  14   32.71    8.39
  -2   1 -14   47.79    7.09
  -2   1 -14   21.67    4.42
  -2  -1 -14   42.44    6.65
  -2  -1 -14   18.61    4.86
   2  -1  14   42.76    6.84
   2   1  15    0.62    5.66
  -2   1 -15   12.63    7.88
  -2   1 -15    3.86    3.70
  -2  -1 -15    1.63    5.80
  -2  -1 -15   -3.02    4.14
   2  -1  15    5.45    5.88
   2   1  16   31.91    7.20
  -2   1 -16   39.33   10.11
  -2   1 -16   12.99    4.48
   2  -1  16   40.67    7.35
  -2  -1 -16   40.20    7.11
   2   1  17    7.33    6.30
  -2   1 -17   -3.14    6.77
  -2   1 -17    1.53    3.92
  -2  -1 -17   10.77    6.34
  -2  -1 -17   -2.83    4.38
   2  -1  17    3.53    5.83
   2   1  18    4.44    6.02
  -2   1 -18    4.74    7.10
  -2   1 -18    1.32    4.02
  -2  -1 -18   -1.79    6.66
  -2  -1 -18   -2.97    4.55
  -2   1 -19    8.94    7.52
  -2  -1 -19   -0.86    4.70
  -2   1 -20   11.09    8.22
  -2   1 -21   -0.93    7.92
   2   2 -21   12.86    7.61
   2  -2 -21    3.01    5.37
   2  -2 -21    1.73    8.27
   2   2 -20   14.46    7.31
   2  -2 -20    3.05    5.00
   2  -2 -20   -0.23    7.79
   2   2 -19   10.91    7.23
   2  -2 -19    7.12    5.00
   2  -2 -19   16.66    7.78
   2   2 -18   -0.75    8.48
   2  -2 -18    2.00    9.44
   2   2 -17    3.26    8.20
   2  -2 -17    0.83    8.84
   2   2 -16    6.01    6.09
   2  -2 -16    3.71    6.57
   2   2 -15   11.93    5.98
   2  -2 -15    6.96    6.66
  -2  -2  15    4.16    5.26
   2   2 -14    8.92    5.77
   2  -2 -14    8.67    6.19
  -2  -2  14    6.88    5.14
   2   2 -13    8.94    5.35
  -2   2  13    2.90    5.09
  -2  -2  13   -2.71    4.77
   2  -2 -13    0.17    5.80
   2   2 -12    9.79    5.25
  -2   2  12    0.75    4.95
  -2  -2  12    6.01    4.79
   2  -2 -12    0.86    5.58
   2   2 -11   13.75    5.55
  -2   2  11   20.33    5.13
  -2  -2  11   17.55    5.10
   2  -2 -11    9.18    5.97
   2   2 -10  155.96   12.23
  -2   2  10  133.22    8.93
  -2  -2  10  121.55    9.45
   2  -2 -10  136.77   10.06
   2   2  -9    6.76    4.71
  -2   2   9    7.66    4.53
  -2  -2   9   -2.12    4.48
   2  -2  -9    2.42    5.03
   2   2  -8   65.87    6.59
  -2   2   8   92.84    6.67
  -2  -2   8   56.25    6.32
   2  -2  -8   78.57    6.97
   2   2  -7   11.60    4.61
  -2   2   7   21.25    4.51
  -2  -2   7   10.80    4.59
   2  -2  -7    9.83    4.82
   2   2  -6   43.86    5.46
  -2   2   6   31.52    5.26
  -2  -2   6   48.21    5.30
   2  -2  -6   35.48    5.62
   2   2  -5  997.16   56.96
  -2   2   5  946.42   52.89
  -2  -2   5  953.81   54.96
   2  -2  -5 1014.69   55.97
  -2   2   4  120.49    8.19
  -2  -2   4  138.04    8.34
   2  -2  -4  131.40    8.32
   2   2  -3   81.90    6.61
  -2   2   3   92.15    6.35
  -2  -2   3   87.50    6.52
   2  -2  -3   93.85    6.56
   2   2  -2  120.13    7.62
  -2   2   2  145.28    7.92
  -2  -2   2  135.68    8.07
   2  -2  -2  142.77    7.98
   2   2  -1  271.55   13.08
  -2   2   1  278.64   12.41
  -2  -2   1  255.50   13.23
   2  -2  -1  281.86   12.55
   2   2   0   18.93    4.14
  -2   2   0    4.10    3.68
   2  -2   0    1.36    3.63
   2   2   1  175.29    8.80
  -2   2  -1  173.68   10.39
  -2  -2  -1  164.27    8.90
   2  -2   1  179.77   10.36
  -2   2  -2  117.51    8.40
   2   2   2  132.48    6.60
   2  -2   2  132.89    7.06
  -2  -2  -2  112.96    7.02
   2  -2   2  140.24    6.78
  -2   2  -3   10.62    3.26
   2   2   3   13.72    3.45
   2  -2   3    4.22    3.65
  -2  -2  -3   17.97    3.77
   2  -2   3   12.72    3.14
   2   2   4  854.20   46.25
  -2   2  -4  854.92   41.29
   2   2   4  825.40   46.15
   2  -2   4  874.21   46.14
  -2  -2  -4  834.84   44.47
   2  -2   4  881.80   39.80
   2   2   5 2252.99  201.77
  -2   2  -5 2269.28  185.75
   2  -2   5 2282.79  205.26
  -2  -2  -5 1982.41  215.82
   2  -2   5 2199.96  185.35
  -2   2  -6  107.60    6.76
  -2  -2  -6   84.93    6.16
   2  -2   6  115.09    7.33
   2   2   7   22.17    4.28
  -2   2  -7   12.00    3.60
   2   2   7    8.46    2.78
   2  -2   7   18.05    4.22
  -2  -2  -7   14.64    3.44
   2  -2   7   14.75    2.99
   2   2   8  125.93    7.97
  -2   2  -8  125.18    5.58
   2   2   8  112.18    6.49
  -2   2  -8  127.44    8.18
   2  -2   8  111.42    5.37
  -2  -2  -8   99.07    7.89
   2  -2   8  129.92    8.20
   2   2   9   84.18    6.51
  -2   2  -9   80.06    5.19
   2   2   9   62.33    3.95
  -2   2  -9   90.37    6.98
   2  -2   9   55.90    3.99
  -2  -2  -9   72.38    4.99
   2  -2   9   82.14    8.79
   2   2  10    4.22    4.14
  -2   2 -10   -1.99    3.17
  -2   2 -10    3.77    4.71
   2   2  10    1.37    3.03
   2  -2  10   -3.56    2.32
  -2  -2 -10   -5.62    3.93
   2  -2  10    2.65    4.43
   2   2  11    8.92    4.61
  -2   2 -11    3.45    3.37
  -2   2 -11    9.06    5.21
   2   2  11    4.64    2.46
   2  -2  11    1.77    2.35
  -2  -2 -11   -3.38    4.14
   2  -2  11    6.31    5.10
   2   2  12   -3.63    4.70
  -2   2 -12   -3.11    3.39
   2   2  12    5.44    3.10
  -2   2 -12   14.60    5.30
   2  -2  12    0.48    2.80
  -2  -2 -12    2.35    3.10
   2  -2  12   -6.69    5.13
   2   2  13   23.88    7.10
  -2   2 -13    4.48    3.62
  -2   2 -13   23.49    6.02
   2   2  13   16.17    3.42
   2  -2  13    9.74    2.58
  -2  -2 -13    4.13    4.46
   2  -2  13   13.63    7.66
   2   2  14   28.72    6.41
  -2   2 -14   43.03    7.16
   2   2  14   23.75    3.22
  -2   2 -14   15.78    4.09
  -2  -2 -14   28.22    5.05
   2  -2  14   44.35    6.85
   2   2  15    5.01    5.43
  -2   2 -15    0.74    6.08
  -2   2 -15   -1.93    3.45
   2  -2  15   -6.48    6.10
  -2  -2 -15    5.84    4.33
   2   2  16    7.32    6.09
  -2   2 -16   15.36    6.97
  -2   2 -16    5.03    3.77
   2  -2  16   18.35    6.46
  -2  -2 -16    5.87    4.68
   2   2  17   18.38    8.41
  -2   2 -17   17.71    7.18
  -2   2 -17    1.93    3.84
   2  -2  17    4.08    6.44
  -2  -2 -17   13.27    4.97
   2   2  18   12.91    6.20
  -2   2 -18   -4.77    7.49
  -2   2 -18    9.51    3.46
  -2   2 -18    9.17    4.68
  -2  -2 -18    3.18    5.00
  -2   2 -19    9.96    9.86
  -2  -2 -19    1.20    3.87
  -2   2 -20    1.47    7.97
  -2   2 -21    1.39    8.53
   2   3 -21   19.12    8.13
   2  -3 -21   24.05    9.26
   2   3 -20   25.52   10.01
   2  -3 -20    2.63    6.92
   2  -3 -20   28.73    8.84
   2   3 -19    6.69    6.70
   2  -3 -19    2.93    5.79
   2  -3 -19    5.35    7.81
   2   3 -18   22.85    7.53
   2  -3 -18   34.18    8.49
   2   3 -17   19.41    6.55
   2  -3 -17   10.04    7.54
   2   3 -16    2.84    5.99
   2  -3 -16    5.78    6.77
  -2  -3  16    3.40    5.28
   2   3 -15    6.83    5.84
   2  -3 -15  -11.13    6.43
  -2  -3  15   15.85    6.71
   2   3 -14    7.84    5.46
   2  -3 -14   -3.10    8.13
  -2  -3  14   -5.90    4.80
   2   3 -13    8.78    5.43
   2  -3 -13   -1.20    5.95
  -2  -3  13    8.65    4.95
   2   3 -12   12.09    5.50
  -2   3  12    2.82    5.36
  -2  -3  12   11.85    5.14
   2  -3 -12   11.31    5.88
   2   3 -11   61.39    6.76
  -2   3  11   36.59    6.33
  -2  -3  11   55.09    6.38
   2  -3 -11   48.34    7.26
   2   3 -10   24.58    5.78
  -2   3  10   37.41    5.86
  -2  -3  10   29.25    7.26
   2  -3 -10   55.48    8.28
   2   3  -9    0.79    4.64
  -2   3   9    3.12    4.47
  -2  -3   9   10.35    5.82
   2  -3  -9    2.60    4.89
   2   3  -8   12.21    4.79
  -2   3   8   22.82    4.93
  -2  -3   8    8.72    4.91
   2  -3  -8   32.70    5.49
   2   3  -7   23.04    4.63
  -2   3   7   22.66    4.50
   2  -3  -7    9.90    5.03
  -2  -3   7   22.24    4.63
   2  -3  -7    6.06    5.04
   2   3  -6   47.50    6.93
  -2   3   6   40.20    5.39
  -2  -3   6   37.87    5.34
   2  -3  -6   41.28    5.64
  -2   3   5  460.91   23.36
   2  -3  -5  479.35   24.70
   2   3  -4  294.23   14.53
  -2   3   4  295.01   14.21
  -2  -3   4  287.79   14.49
   2  -3  -4  309.03   14.99
   2   3  -3   56.57    5.75
  -2   3   3   32.80    5.37
   2  -3  -3   43.72    5.46
   2   3  -2  231.72   12.30
  -2   3   2  256.53   11.71
  -2  -3   2  228.75   12.17
   2  -3  -2  270.32   11.87
   2   3  -1  101.95    7.24
   2  -3  -1  135.75    7.04
  -2  -3   1  105.36    7.44
   2   3   0  179.01    9.42
  -2   3   0  195.56    8.93
  -2  -3   0  178.66    9.62
   2  -3   0  199.04    9.09
   2   3   1   49.01    4.95
   2  -3   1   71.85    4.77
  -2  -3  -1   48.48    5.24
   2   3   2    3.04    3.38
   2  -3   2    1.27    3.42
  -2  -3  -2   -5.26    3.79
  -2   3  -3    8.28    3.12
   2   3   3   10.05    3.47
   2  -3   3   10.86    3.64
  -2  -3  -3   13.62    3.79
   2  -3   3   19.04    4.14
   2   3   4   77.18    5.91
   2   3   4   77.81    4.99
  -2  -3  -4   50.44    6.97
   2   3   5 1000.01   58.61
  -2   3  -5 1151.88   59.40
   2   3   5  681.40   62.89
   2  -3   5 1042.31   61.86
  -2  -3  -5  743.83   58.77
   2  -3   5 1127.63   52.20
   2   3   6  444.91   20.82
  -2   3  -6  407.41   18.19
   2   3   6  385.12   17.62
   2  -3   6  434.45   20.81
  -2  -3  -6  431.00   19.90
   2  -3   6  334.35   14.28
   2   3   7   57.67    6.63
  -2   3  -7   57.07    5.46
  -2   3  -7   40.23    4.46
   2  -3   7   39.30    4.02
  -2  -3  -7   52.18    5.63
   2  -3   7   57.08    5.49
   2   3   8    4.78    3.86
  -2   3  -8    1.35    3.13
   2   3   8    0.68    2.58
  -2   3  -8   -2.05    4.42
   2  -3   8   -4.05    1.98
  -2  -3  -8   -2.37    3.14
   2  -3   8    5.73    4.29
   2   3   9   22.63    4.31
  -2   3  -9   11.00    3.40
   2   3   9   15.43    2.79
  -2   3  -9    7.99    4.99
   2  -3   9   11.65    2.47
  -2  -3  -9   14.35    4.51
   2  -3   9   22.02    4.83
   2   3  10   19.03    5.81
  -2   3 -10   10.38    3.20
  -2   3 -10   17.23    5.17
   2   3  10    5.31    3.52
   2  -3  10    6.83    2.26
  -2  -3 -10    9.28    3.28
   2  -3  10   12.51    4.88
   2   3  11    7.58    6.10
  -2   3 -11    6.01    3.17
  -2   3 -11   14.19    5.47
   2   3  11    0.61    2.64
   2  -3  11    6.99    2.22
  -2  -3 -11    6.16    4.28
   2  -3  11   16.66    5.26
   2   3  12    5.59    4.62
  -2   3 -12    0.81    3.01
  -2   3 -12    3.59    5.48
   2   3  12   -2.28    3.27
   2  -3  12    0.74    2.07
  -2  -3 -12    4.45    4.28
   2  -3  12    6.21    5.25
   2   3  13    1.88    5.11
  -2   3 -13    3.40    3.79
  -2   3 -13    9.98    5.63
   2   3  13    5.19    3.40
   2  -3  13    1.39    2.11
  -2  -3 -13   -1.50    4.35
   2  -3  13    4.95    5.59
   2   3  14   -0.10    5.17
  -2   3 -14   12.99    6.08
   2   3  14    4.59    3.47
  -2   3 -14    1.49    3.29
  -2  -3 -14    4.18    3.54
   2  -3  14    0.95    7.66
   2   3  15   44.34    6.81
  -2   3 -15   48.67    7.86
   2   3  15   27.50    3.60
  -2   3 -15   27.11    4.11
  -2  -3 -15   30.92    4.60
   2  -3  15   49.70    7.64
   2   3  16   31.79    6.68
  -2   3 -16   42.15    7.75
   2  -3  16   29.41    7.72
  -2  -3 -16   16.47    4.43
   2   3  17    2.84    6.12
  -2   3 -17    5.06    2.95
  -2   3 -17    4.17    6.93
  -2   3 -17    2.10    3.92
   2  -3  17   13.49    6.41
  -2  -3 -17    5.43    5.02
   2   3  18    4.13    5.79
  -2   3 -18    3.23    7.52
  -2  -3 -18    1.40    5.11
  -2   3 -19    4.33    7.62
  -2  -3 -19   -1.39    5.38
  -2   3 -20    2.72    8.41
  -2  -3 -20   11.95    5.66
  -2   3 -21   10.37   11.60
   2   4 -21   -1.58    7.16
   2  -4 -21    3.78    5.42
   2  -4 -21    2.74   11.21
   2   4 -20   10.78    7.32
   2  -4 -20    3.65    8.44
   2   4 -19   -4.64    6.56
   2  -4 -19    0.38    4.27
   2  -4 -19    7.00    7.69
   2   4 -18   13.61    8.65
   2  -4 -18    6.60    3.96
   2  -4 -18    8.05    7.87
   2   4 -17   47.42    9.82
   2  -4 -17   33.94   11.72
   2   4 -16    1.66    7.59
   2  -4 -16    1.32    6.76
  -2  -4  16    2.10    5.02
   2   4 -15   20.63    8.53
   2  -4 -15   32.24    7.82
  -2  -4  15   27.45    6.10
   2   4 -14   -3.44    5.38
   2  -4 -14    1.79    6.34
  -2  -4  14    9.61    6.33
   2   4 -13   19.32    7.36
   2  -4 -13   17.16    6.55
  -2  -4  13   11.06    6.72
   2   4 -12   29.27    8.39
  -2   4  12   51.72    6.47
  -2  -4  12   36.53    6.20
   2  -4 -12   48.90    7.54
   2   4 -11   76.46    7.54
  -2   4  11   85.71    7.88
  -2  -4  11   59.35    7.23
   2  -4 -11   91.47    8.75
   2   4 -10   12.10    5.02
  -2   4  10    8.29    5.10
  -2  -4  10   18.28    4.92
   2  -4 -10   10.25    5.55
   2   4  -9   -1.04    4.63
  -2   4   9   -3.47    4.46
  -2  -4   9   10.02    4.67
   2  -4  -9   17.20    4.92
   2   4  -8   37.35    5.73
  -2  -4   8   45.74    5.87
   2   4  -7   23.48    5.01
  -2   4   7   24.17    4.89
  -2  -4   7   17.14    4.75
   2  -4  -7   26.34    5.16
   2   4  -6    8.55    4.36
  -2   4   6    1.93    4.23
   2  -4  -6    2.19    4.66
   2   4  -5  126.24    8.42
  -2   4   5  154.77    8.51
  -2  -4   5  123.64    8.33
   2   4  -4   64.28    6.90
  -2   4   4   80.20    6.28
   2  -4  -4  104.31    7.37
   2   4  -3  513.93   24.41
  -2   4   3  435.25   21.56
  -2  -4   3  484.71   23.37
   2  -4  -3  485.69   22.79
   2   4  -2   54.70    6.13
  -2   4   2   48.18    5.69
   2  -4  -2   79.96    6.01
   2   4  -1   29.25    5.18
  -2   4   1   37.88    4.49
  -2  -4   1   23.13    4.99
   2  -4  -1   33.27    4.58
   2   4   0   43.41    4.94
   2  -4   0   39.89    4.00
  -2  -4   0   36.88    5.12
  -2   4  -1    4.50    4.29
   2   4   1   -6.70    3.72
   2  -4   1    3.74    3.22
  -2  -4  -1   -3.10    3.89
   2  -4   1    5.62    3.38
  -2   4  -2   95.76    5.39
   2   4   2  107.83    6.06
   2  -4   2   85.95    5.84
  -2  -4  -2  103.86    8.09
   2  -4   2  104.86    5.56
  -2   4  -3   13.98    3.07
   2   4   3    8.20    4.67
   2  -4   3   14.36    3.86
  -2  -4  -3    6.93    3.85
   2  -4   3   10.85    4.01
  -2   4  -4   13.24    3.71
  -2  -4  -4    9.50    3.63
   2  -4   4    4.88    3.54
   2   4   5  477.08   24.21
  -2   4  -5  497.93   22.33
   2   4   5  379.99   20.64
   2  -4   5  513.36   23.88
  -2  -4  -5  439.61   23.10
   2  -4   5  439.20   20.33
   2   4   6  297.32   14.52
  -2   4  -6  324.24   15.47
   2   4   6  250.94   14.46
  -2   4  -6  270.58   12.77
  -2  -4  -6  272.27   16.30
   2  -4   6  318.64   15.43
   2   4   7   93.96    6.43
  -2   4  -7   94.07    5.38
   2   4   7   73.17    5.05
  -2   4  -7  101.62    7.34
   2  -4   7   87.61    4.77
  -2  -4  -7   94.24    5.85
   2  -4   7   98.58    6.82
   2   4   8    8.35    3.77
  -2   4  -8    1.11    2.85
   2   4   8    1.93    2.60
  -2   4  -8    3.01    4.53
   2  -4   8    0.48    2.32
  -2  -4  -8   -0.19    3.30
   2  -4   8   -4.67    4.37
   2   4   9    5.88    3.96
  -2   4  -9    4.36    2.92
   2   4   9   -1.45    3.39
  -2   4  -9   -2.64    4.72
   2  -4   9    3.63    2.57
  -2  -4  -9   -4.22    3.19
   2  -4   9   -3.42    4.48
   2   4  10   27.50    4.74
  -2   4 -10   19.69    5.77
   2   4  10   15.83    3.93
  -2   4 -10   19.27    3.17
  -2  -4 -10   12.59    4.95
   2  -4  10   26.17    5.31
   2   4  11   14.97    4.84
  -2   4 -11   14.33    3.63
  -2   4 -11   24.67    5.37
   2   4  11    6.54    2.87
   2  -4  11    7.34    2.11
  -2  -4 -11   13.39    3.77
   2  -4  11   14.32    5.37
   2   4  12   12.46    4.70
  -2   4 -12    5.49    5.78
   2   4  12    4.79    2.85
  -2   4 -12    9.15    2.89
  -2  -4 -12   12.69    3.63
   2  -4  12   12.65    5.67
   2   4  13   17.32    5.58
  -2   4 -13   22.45    6.65
   2   4  13   16.24    4.12
  -2   4 -13   16.07    3.22
  -2  -4 -13   25.36    4.09
   2  -4  13   29.97    6.46
   2   4  14   11.16    5.31
  -2   4 -14    1.69    6.41
   2   4  14    9.75    3.82
  -2   4 -14    8.55    2.99
  -2  -4 -14    5.45    5.04
   2  -4  14   16.43    6.08
   2   4  15    7.33    5.57
  -2   4 -15    7.45    6.43
   2   4  15    4.52    2.97
  -2   4 -15    1.62    2.78
  -2  -4 -15    9.90    4.99
   2  -4  15   -2.68    6.47
   2   4  16   27.94    9.12
  -2   4 -16   55.76    8.14
   2  -4  16   38.45    7.41
  -2  -4 -16   21.80    6.22
   2   4  17   -1.23    5.85
  -2   4 -17   -1.26    6.91
  -2   4 -17   -1.38    2.33
  -2   4 -17    1.88    2.57
  -2  -4 -17   -2.29    5.12
   2   4  18    1.51    6.13
  -2   4 -18    8.28    7.49
  -2  -4 -18    1.55    4.25
  -2   4 -19    9.07    7.86
  -2  -4 -19    1.06    4.45
  -2   4 -20    8.17    8.70
  -2  -4 -20    8.93    6.16
   2   5 -21   -3.67    6.90
   2  -5 -21   -5.03    5.56
   2  -5 -21    0.90    4.82
   2  -5 -21    1.51    8.76
   2   5 -20    6.18    8.91
   2  -5 -20    1.36    4.51
   2  -5 -20   -7.16    8.37
   2   5 -19   30.94   10.22
   2  -5 -19   33.21   12.28
   2   5 -18    8.86    6.40
   2  -5 -18    0.31    5.30
   2  -5 -18    0.97    7.74
   2   5 -17   15.51    6.53
   2  -5 -17   12.43    7.83
   2   5 -16   22.03    6.83
   2  -5 -16   21.00    7.85
  -2  -5  16   24.62    5.89
   2   5 -15    3.36    5.66
   2  -5 -15   13.45    7.07
  -2  -5  15    3.32    5.15
   2   5 -14   -4.12    5.22
   2  -5 -14    3.74    6.56
  -2  -5  14    1.65    4.88
   2   5 -13    7.65    5.52
   2  -5 -13   17.80    8.67
  -2  -5  13   13.03    5.09
   2   5 -12    4.85    5.14
   2  -5 -12  -19.31    7.97
  -2  -5  12    0.31    4.68
  -2   5  11  -13.24    5.53
  -2  -5  11    3.18    4.99
   2   5 -10   25.04    6.70
  -2   5  10    3.95    5.08
  -2  -5  10   22.87    4.98
   2  -5 -10   12.89    5.95
   2   5  -9   20.11    4.87
  -2   5   9   10.13    4.88
  -2  -5   9   15.23    6.35
   2  -5  -9   11.73    5.57
   2   5  -8  172.43   11.07
  -2   5   8  181.35   10.33
  -2  -5   8  170.98   12.98
   2  -5  -8  205.39   12.11
   2   5  -7    5.19    5.67
  -2   5   7   -2.50    4.54
  -2  -5   7    3.21    4.38
   2  -5  -7    7.08    4.78
   2   5  -6   61.08    6.02
  -2   5   6   57.25    5.88
  -2  -5   6   58.11    6.04
   2  -5  -6   57.86    6.33
   2   5  -5   18.98    4.53
  -2   5   5   14.76    4.54
  -2  -5   5    9.24    4.87
   2  -5  -5   15.97    4.95
   2   5  -4  576.28   29.00
  -2   5   4  583.64   28.20
  -2  -5   4  546.53   27.69
   2  -5  -4  603.27   29.13
   2   5  -3  364.99   19.22
  -2   5   3  406.97   18.36
  -2  -5   3  326.65   18.54
   2  -5  -3  488.73   20.67
   2   5  -2  215.40   11.58
  -2   5   2  213.78   10.46
  -2  -5   2  204.50   10.86
   2  -5  -2  231.25   10.57
   2   5  -1  243.23   11.59
  -2   5   1  255.03   11.38
  -2  -5   1  229.13   12.10
   2  -5  -1  241.60   11.16
  -2   5   0   47.92    4.58
   2   5   0   61.77    5.34
   2  -5   0   43.59    5.39
  -2  -5   0   60.87    5.55
   2  -5   0   36.92    4.73
  -2   5  -1   39.81    5.03
   2   5   1   40.25    4.42
   2  -5   1   25.55    3.79
  -2  -5  -1   24.72    4.71
   2  -5   1   41.20    3.96
   2   5   2   14.63    3.78
   2  -5   2   10.83    3.58
  -2  -5  -2    8.88    4.13
   2   5   3   27.47    3.99
  -2   5  -3   20.87    3.29
   2  -5   3   25.79    3.99
  -2  -5  -3   18.35    4.38
  -2   5  -4   13.16    3.60
   2   5   4   11.06    3.53
   2  -5   4   11.38    3.83
  -2  -5  -4    9.96    3.92
   2  -5   4   15.75    3.64
   2   5   5  200.76   10.34
  -2   5  -5  207.76    9.40
   2   5   5  179.77   11.05
   2  -5   5  190.64   13.20
  -2  -5  -5  185.82   12.28
   2  -5   5  208.66    8.94
   2   5   6   49.28    6.30
  -2   5  -6   54.16    4.24
   2   5   6   37.68    4.21
  -2   5  -6   46.67    5.55
   2  -5   6   46.84    3.76
  -2  -5  -6   45.02    4.62
   2  -5   6   31.37    5.51
   2   5   7    9.19    3.93
  -2   5  -7   11.61    3.00
   2   5   7    7.00    3.04
   2  -5   7    4.66    4.53
  -2  -5  -7    9.74    3.60
   2  -5   7   13.76    2.62
   2   5   8   11.95    4.00
  -2   5  -8    8.39    2.88
   2   5   8    5.91    2.87
  -2   5  -8    5.59    4.66
   2  -5   8    3.34    2.28
  -2  -5  -8    0.40    3.47
   2  -5   8   11.06    4.56
   2   5   9   10.38    3.97
  -2   5  -9    2.66    2.68
   2   5   9   10.64    3.84
  -2   5  -9    9.45    4.88
   2  -5   9    1.59    2.00
  -2  -5  -9    3.56    4.52
   2  -5   9    7.80    4.55
   2   5  10   -0.70    4.09
  -2   5 -10    0.91    3.10
   2   5  10    2.51    2.70
  -2   5 -10   -2.90    5.03
   2  -5  10    0.96    1.76
  -2  -5 -10   -2.65    3.49
   2  -5  10   -2.99    5.01
   2   5  11   -0.30    4.28
  -2   5 -11    3.63    2.44
   2   5  11    5.19    2.83
  -2   5 -11    7.14    6.75
   2  -5  11    1.79    2.05
  -2  -5 -11    2.35    3.60
   2  -5  11   -7.20    5.21
   2   5  12   23.72    5.02
  -2   5 -12   12.09    2.67
  -2   5 -12   22.56    6.02
   2   5  12   12.80    3.14
   2  -5  12   11.37    1.84
  -2  -5 -12   16.55    5.24
   2  -5  12   10.37    5.95
   2   5  13    6.67    4.80
  -2   5 -13   -1.65    5.84
   2   5  13    5.17    3.92
  -2   5 -13    9.77    3.00
  -2  -5 -13   -2.71    4.99
   2  -5  13   -4.12    5.74
   2   5  14   23.56    7.06
  -2   5 -14   23.07    6.55
   2   5  14   10.52    4.30
  -2   5 -14    7.68    3.00
  -2  -5 -14   14.07    5.42
   2  -5  14   19.70    6.45
   2   5  15   13.78    7.44
  -2   5 -15   16.59    6.87
   2   5  15    8.80    4.31
  -2   5 -15    7.98    2.88
  -2  -5 -15   22.03    5.63
   2  -5  15   17.04    6.94
   2   5  16    3.61    5.47
  -2   5 -16   -0.64    1.86
  -2   5 -16   12.22    6.77
  -2   5 -16    0.86    2.04
   2  -5  16   -2.45    6.19
  -2  -5 -16    4.01    5.39
   2   5  17   11.35    5.99
  -2   5 -17   10.82    7.24
  -2  -5 -17    6.66    5.84
   2   5  18    1.88    6.10
  -2   5 -18   12.97    9.96
  -2  -5 -18    0.78    5.79
  -2   5 -19   -0.31    8.02
  -2  -5 -19   -5.02    5.98
  -2   5 -20   23.92    9.12
  -2  -5 -20    9.88    5.27
   2   6 -21   -3.45    8.96
   2  -6 -21   -1.13    5.81
   2  -6 -21    4.22    5.91
   2  -6 -21    0.65    8.78
   2   6 -20    1.94    6.65
   2  -6 -20   -1.74    5.60
   2  -6 -20    7.59   11.23
   2   6 -19    6.33    6.49
   2  -6 -19   -3.29    5.37
   2  -6 -19   14.88    8.19
   2   6 -18   23.47    6.83
   2  -6 -18    3.33    5.52
   2  -6 -18   27.78    8.65
   2   6 -17    6.19    5.96
   2  -6 -17   12.86    7.82
  -2  -6  17   -3.70    5.28
   2   6 -16   76.31   11.26
   2  -6 -16   89.35   14.14
  -2  -6  16   43.79   10.10
   2   6 -15   11.44    7.43
   2  -6 -15   -4.02    7.13
  -2  -6  15    8.96    6.61
   2   6 -14    3.65    7.15
   2  -6 -14    5.52    6.73
  -2  -6  14    5.40    6.55
   2   6 -13   23.82    5.81
   2  -6 -13   15.59    7.16
  -2  -6  13   23.92    5.35
   2   6 -12   50.72    6.48
   2  -6 -12   25.13    7.94
  -2  -6  12   44.12    6.27
   2  -6 -11   14.41    6.44
  -2  -6  11   28.74    5.64
  -2   6  10   35.28    6.10
   2  -6 -10   41.81    6.87
   2   6  -9   10.80    6.19
  -2   6   9    9.08    6.52
  -2  -6   9   16.53    4.58
   2  -6  -9    9.90    5.69
  -2   6   8   19.59    5.98
   2  -6  -8   36.03    6.59
   2   6  -7   17.35    4.65
  -2   6   7   14.51    4.59
  -2  -6   7   17.70    4.70
   2  -6  -7   14.96    5.25
   2   6  -6  105.50    7.22
  -2   6   6   89.32    7.19
  -2  -6   6   86.34    6.98
   2  -6  -6   85.51    7.87
  -2   6   5   31.43    4.98
   2  -6  -5   38.01    5.59
   2   6  -4   70.46    6.34
  -2   6   4   41.16    5.49
  -2  -6   4   67.01    6.07
   2  -6  -4   46.19    6.12
   2   6  -3   24.31    4.89
  -2  -6   3   24.03    4.91
   2   6  -2   49.52    5.63
  -2   6   2   72.66    6.56
  -2  -6   2   49.90    5.90
   2  -6  -1   -8.41    3.18
  -2   6   0  472.21   20.26
   2   6   0  489.57   22.03
   2  -6   0  456.18   19.38
  -2  -6   0  490.62   23.35
   2  -6   0  499.28   21.53
  -2   6  -1   13.21    4.50
   2   6   1    4.93    3.98
   2  -6   1    1.55    3.27
  -2  -6  -1   11.00    4.39
   2  -6   1    8.81    3.47
  -2   6  -2    2.20    2.93
   2   6   2    2.00    3.63
   2  -6   2    5.18    3.29
  -2  -6  -2   10.47    3.94
   2  -6   2   -1.57    3.86
  -2   6  -3  245.24   12.69
   2   6   3  275.09   12.83
   2  -6   3  290.98   12.77
  -2  -6  -3  296.63   13.93
   2  -6   3  308.70   11.35
  -2   6  -4   14.59    3.66
   2   6   4   21.82    3.77
   2  -6   4   20.79    3.91
  -2  -6  -4   18.02    3.99
   2  -6   4   10.56    3.70
   2   6   5   15.03    3.89
  -2   6  -5   18.80    3.36
   2   6   5   12.21    3.40
  -2   6  -5    7.88    4.13
   2  -6   5   18.71    3.21
  -2  -6  -5   14.43    3.92
   2  -6   5    4.87    4.13
   2   6   6    7.59    3.86
  -2   6  -6    3.15    2.78
   2   6   6    3.93    2.99
  -2   6  -6    2.79    4.42
   2  -6   6   -1.49    2.62
  -2  -6  -6   -0.56    3.63
   2  -6   6   12.88    3.93
   2   6   7    0.03    3.73
  -2   6  -7    2.72    2.58
   2   6   7    1.98    3.92
  -2   6  -7    5.85    4.37
   2  -6   7    3.84    2.28
  -2  -6  -7    2.26    3.54
   2  -6   7   -5.98    4.34
   2   6   8  117.83    7.48
  -2   6  -8  111.91    5.42
   2   6   8  122.16    7.62
  -2   6  -8  139.21    8.97
   2  -6   8   92.76    5.27
  -2  -6  -8  126.79    7.51
   2  -6   8  135.63    8.47
   2   6   9    2.46    4.90
  -2   6  -9   -0.13    2.86
   2   6   9    0.31    2.90
  -2   6  -9   -5.17    4.89
   2  -6   9   -0.47    1.74
  -2  -6  -9    4.92    3.53
   2  -6   9   -4.61    4.78
   2   6  10   42.21    6.72
  -2   6 -10   44.94    6.50
   2   6  10   32.59    3.98
  -2   6 -10   34.28    3.04
  -2  -6 -10   39.98    6.17
   2  -6  10   54.71    6.49
   2   6  11   10.18    5.45
  -2   6 -11    4.53    2.15
  -2   6 -11    1.42    5.45
   2   6  11    7.47    2.98
   2  -6  11    0.92    1.50
  -2  -6 -11    3.53    4.99
   2  -6  11   -0.26    5.39
   2   6  12   11.94    6.20
  -2   6 -12   17.55    5.93
   2   6  12    7.06    3.23
  -2   6 -12    1.76    2.69
  -2  -6 -12    6.76    4.11
   2  -6  12   22.14    5.91
   2   6  13   49.01    8.18
  -2   6 -13   65.91    7.92
   2   6  13   41.99    5.66
  -2   6 -13   38.08    3.23
  -2  -6 -13   49.73    5.61
   2  -6  13   53.19    7.91
   2   6  14   33.37    7.90
  -2   6 -14   49.62    7.78
   2   6  14   27.69    5.21
   2  -6  14   32.81    7.50
  -2  -6 -14   31.32    5.13
   2   6  15    6.59    5.26
  -2   6 -15    4.64    6.56
   2   6  15   -4.28    4.27
   2  -6  15    0.01    6.50
  -2  -6 -15    2.39    4.15
   2   6  16    2.72    5.32
  -2   6 -16    0.87    6.79
  -2  -6 -16    1.11    4.25
   2   6  17   -2.99    5.60
  -2   6 -17    2.79    7.15
  -2  -6 -17    1.07    4.41
   2   6  18   17.14    6.22
  -2   6 -18    7.32    8.09
  -2  -6 -18    5.19    4.95
  -2   6 -19   14.08    8.02
  -2  -6 -19   -1.98    6.51
  -2   6 -20    9.12    8.69
  -2  -6 -20    2.45    6.68
   2   7 -21    6.66    6.67
   2  -7 -21   -2.87    6.02
   2  -7 -21   -0.84   11.62
   2   7 -20   26.09    7.66
   2  -7 -20   16.91    6.68
   2  -7 -20   35.56   10.14
   2   7 -19    5.08    8.25
   2  -7 -19   -0.37    5.07
   2  -7 -19    2.01    8.51
   2   7 -18   15.35    8.29
   2  -7 -18   -1.39    5.05
   2  -7 -18   20.99    8.46
   2   7 -17   15.04    8.06
   2  -7 -17    2.69    4.70
   2  -7 -17    8.38    8.11
  -2  -7  17   21.07    5.61
   2   7 -16   20.47    6.28
   2  -7 -16    9.85    8.29
  -2  -7  16   20.33    5.67
   2   7 -15   -2.85    5.49
   2  -7 -15   -6.26    7.03
  -2  -7  15   -2.14    4.87
   2   7 -14   23.78    6.19
   2  -7 -14   23.18    7.51
  -2  -7  14   25.86    5.65
   2   7 -13   -4.73    5.09
   2  -7 -13   -0.93    6.20
  -2  -7  13    1.82    4.64
   2   7 -12  138.28   13.64
   2  -7 -12  181.84   13.29
  -2  -7  12  127.83   12.66
   2   7 -11  241.54   15.03
   2  -7 -11  265.75   17.09
  -2  -7  11  206.04   13.94
   2   7 -10  278.20   16.26
   2  -7 -10  330.33   18.63
  -2  -7  10  246.30   19.17
   2   7  -9    6.24    4.52
  -2   7   9    6.06    4.78
  -2  -7   9    6.91    5.91
   2  -7  -9    6.08    5.38
   2   7  -8  103.16    9.90
  -2   7   8  113.00   10.64
  -2  -7   8   97.87    9.92
   2  -7  -8  118.81    8.94
   2   7  -7   26.19    5.19
  -2   7   7    2.22    5.03
   2  -7  -7   23.57    5.42
   2   7  -6  -14.06    6.29
   2  -7  -6   -8.97    5.11
  -2  -7   6  -12.44    4.91
   2   7  -5  644.20   36.87
  -2   7   5  697.44   36.02
  -2  -7   5  626.19   36.08
   2  -7  -5  768.79   39.15
   2   7  -4  657.02   33.40
  -2   7   4  644.64   31.40
  -2  -7   4  609.64   32.72
   2  -7  -4  706.64   34.61
   2   7  -3   -1.08    5.32
  -2   7   3   -0.87    3.71
  -2  -7   3   -7.45    4.13
   2  -7  -3    2.39    4.09
   2   7  -2   35.90    4.99
   2  -7  -2   34.27    3.32
   2  -7  -2   36.46    4.80
  -2  -7   2   45.65    5.13
  -2   7   1   49.94    4.57
   2   7  -1   43.96    5.21
   2  -7  -1   54.31    3.77
  -2  -7   1   51.96    5.54
   2  -7  -1   40.96    6.27
   2   7   0   -8.73    3.92
   2  -7   0    1.36    3.07
  -2  -7   0    1.20    4.36
  -2   7  -1  611.56   26.21
   2   7   1  581.98   29.18
   2  -7   1  612.31   26.70
  -2  -7  -1  618.26   31.52
   2  -7   1  598.40   30.97
  -2   7  -2   14.67    3.11
   2   7   2   12.04    3.96
   2  -7   2   15.32    3.61
  -2  -7  -2   29.30    4.45
   2  -7   2   15.86    4.04
  -2   7  -3  145.57    9.56
   2   7   3  202.62    9.79
   2  -7   3  196.38    9.28
  -2  -7  -3  190.60   10.20
   2  -7   3  194.94    8.65
  -2   7  -4    4.82    3.15
   2   7   4    5.45    3.31
  -2   7  -4    9.03    3.78
   2  -7   4   -1.45    2.43
  -2  -7  -4    7.69    3.74
   2  -7   4    5.69    3.62
  -2   7  -5    8.55    3.08
   2   7   5   16.72    4.62
  -2   7  -5   15.29    4.46
   2  -7   5   10.87    3.15
  -2  -7  -5    9.99    5.21
   2  -7   5   10.71    4.02
   2   7   6  132.35    7.46
  -2   7  -6  111.48    5.43
   2   7   6  135.62    8.20
  -2   7  -6  151.77    8.25
   2  -7   6  101.50    5.03
  -2  -7  -6  122.93    7.36
   2  -7   6  141.71    8.19
   2   7   7    0.19    3.71
  -2   7  -7    0.71    2.53
   2   7   7    7.47    3.13
  -2   7  -7   -9.03    4.36
   2  -7   7    0.85    2.18
  -2  -7  -7    4.72    4.74
   2  -7   7   -4.73    4.00
   2   7   8   52.67    5.16
  -2   7  -8   43.38    3.28
   2   7   8   54.46    4.20
  -2   7  -8   44.71    8.22
   2  -7   8   34.10    2.71
  -2  -7  -8   53.96    5.15
   2  -7   8   58.58    6.12
   2   7   9   22.12    4.29
  -2   7  -9   11.73    2.79
   2   7   9   14.18    3.42
  -2   7  -9   13.16    5.22
   2  -7   9    7.01    1.80
  -2  -7  -9   12.16    5.31
   2  -7   9   15.65    5.12
   2   7  10   97.27    7.33
  -2   7 -10  125.53    9.20
   2   7  10   90.82    5.89
  -2   7 -10   82.14    3.80
  -2  -7 -10   87.96    7.20
   2  -7  10  117.28    9.15
   2   7  11    1.86    4.07
  -2   7 -11    1.88    1.81
  -2   7 -11    3.08    5.45
   2   7  11   -0.42    3.11
   2  -7  11    0.03    1.22
  -2  -7 -11   -2.44    3.97
   2  -7  11    3.44    5.55
   2   7  12   32.09    5.54
  -2   7 -12   49.67    7.05
   2   7  12   29.08    3.96
  -2   7 -12   21.99    1.96
  -2  -7 -12   28.08    5.07
   2  -7  12   42.75    6.86
   2   7  13   22.59    5.06
  -2   7 -13   10.67    6.82
   2   7  13   12.20    4.78
   2  -7  13   27.15    6.58
  -2  -7 -13   19.98    4.75
   2   7  14   14.08    5.27
  -2   7 -14   26.26    7.11
   2   7  14    7.93    4.68
   2  -7  14   25.53    6.98
  -2  -7 -14   17.07    6.09
   2   7  15   -0.87    5.14
  -2   7 -15   14.85    6.80
   2   7  15   -1.99    4.64
   2  -7  15    5.78    6.36
  -2  -7 -15   16.79    5.92
   2   7  16   -5.15    5.30
  -2   7 -16   14.05    7.05
  -2  -7 -16    9.85    5.94
   2   7  17   -0.26    5.54
  -2   7 -17    7.48    7.39
  -2  -7 -17    1.54    6.12
   2   7  18    5.98    7.82
  -2   7 -18    5.24    8.04
  -2  -7 -18    5.99    4.98
  -2   7 -19   14.67    8.25
  -2  -7 -19   -0.16    5.18
  -2   7 -20   28.46    9.08
  -2  -7 -20    5.17    5.73
   2   8 -21    2.50    9.15
   2  -8 -21   12.33    6.66
   2  -8 -21   20.18    9.61
   2   8 -20   10.39    8.73
   2  -8 -20   12.17    6.23
   2  -8 -20    0.37    9.47
   2   8 -19   12.14    6.17
   2  -8 -19    3.63    4.77
   2  -8 -19   -8.82   11.56
   2   8 -18   10.18    6.16
   2  -8 -18   -2.66    4.66
   2  -8 -18   27.38    8.57
   2   8 -17   46.65    8.01
   2  -8 -17   69.85   11.13
  -2  -8  17   42.56    9.24
   2   8 -16   13.03    5.77
   2  -8 -16    9.33    7.74
  -2  -8  16    1.58    5.12
   2   8 -15    9.57    5.48
   2  -8 -15   11.18    7.29
  -2  -8  15    2.61    5.27
   2   8 -14   44.56    6.83
   2  -8 -14   57.79   11.09
  -2  -8  14   25.93    6.17
   2   8 -13    0.68    5.10
   2  -8 -13    2.18    6.44
  -2  -8  13    3.09    4.77
   2   8 -12   16.79    5.44
   2  -8 -12   20.46    7.04
  -2  -8  12   11.07    5.44
   2   8 -11   42.23    6.32
   2  -8 -11   50.72    7.93
  -2  -8  11   35.62    6.37
   2   8 -10   -9.57    4.84
   2  -8 -10    8.96    5.78
  -2  -8  10    3.79    4.92
   2   8  -9   13.95    4.79
   2  -8  -9   14.69    5.77
  -2  -8   9   15.71    4.84
   2   8  -8    1.46    4.59
  -2   8   8   20.45    5.07
  -2  -8   8    0.49    4.59
   2  -8  -8   14.28    5.46
   2   8  -7  392.19   21.36
  -2   8   7  426.44   21.49
  -2  -8   7  347.63   21.00
   2  -8  -7  450.78   23.05
   2   8  -6  159.56    9.82
  -2   8   6  174.95    9.58
  -2  -8   6  134.80    9.82
   2  -8  -6  191.50   10.51
   2   8  -5  221.48   13.84
  -2   8   5  272.57   13.60
   2  -8  -5  315.25   14.55
   2   8  -4   -3.86    5.69
  -2   8   4   17.23    4.28
  -2  -8   4    1.06    4.53
   2  -8  -4   22.34    4.74
  -2   8   3    0.38    3.72
   2   8  -3    2.69    3.89
   2  -8  -3   -0.74    2.40
  -2  -8   3    3.08    4.09
   2  -8  -3   -1.04    4.00
  -2   8   2   -5.08    3.44
   2   8  -2   -3.46    3.78
   2  -8  -2   -3.68    2.64
  -2  -8   2   -2.86    4.19
   2  -8  -2   -0.45    3.86
  -2   8   1   49.69    4.52
   2   8  -1   56.35    5.26
   2  -8  -1   44.97    3.71
  -2  -8   1   61.84    5.42
   2  -8  -1   47.09    4.93
  -2   8   0    5.90    3.13
   2   8   0    7.05    3.94
   2  -8   0    9.31    3.00
  -2  -8   0    0.25    4.38
   2  -8   0   -0.71    3.46
   2   8   1   46.79    5.19
   2  -8   1   46.25    4.32
   2  -8   1   55.32    5.67
  -2  -8  -1   49.77    5.75
  -2   8  -2   14.77    4.20
   2   8   2   27.10    4.43
   2  -8   2   31.84    3.82
  -2  -8  -2   24.90    4.93
   2  -8   2   20.85    3.39
   2   8   3   82.00    5.76
  -2   8  -3   78.59    4.35
   2  -8   3   78.97    5.44
  -2  -8  -3   66.99    7.93
  -2   8  -4   16.18    3.33
   2   8   4   29.07    4.00
  -2   8  -4   22.89    4.21
   2  -8   4   18.51    2.74
  -2  -8  -4   25.00    4.48
   2  -8   4   21.90    4.01
  -2   8  -5   83.93    4.97
   2   8   5  106.47    6.03
  -2   8  -5  100.25    6.93
   2  -8   5   83.85    4.28
  -2  -8  -5  100.97    6.61
   2  -8   5  109.39    6.86
   2   8   6    0.88    3.69
  -2   8  -6    4.34    2.62
   2   8   6   -2.20    3.26
  -2   8  -6   -3.94    4.07
   2  -8   6   -0.82    2.47
  -2  -8  -6    2.53    4.95
   2  -8   6   -8.33    4.09
   2   8   7   51.65    6.62
  -2   8  -7   52.08    3.32
   2   8   7   57.54    4.44
  -2   8  -7   51.47    8.04
   2  -8   7   41.01    3.15
  -2  -8  -7   55.45    5.49
   2  -8   7   64.38    5.90
   2   8   8   22.78    4.34
   2   8   8   30.72    3.88
  -2   8  -8   35.16    5.56
   2  -8   8   34.70    5.46
   2  -8   8   15.53    2.25
  -2  -8  -8   28.38    4.63
   2   8   9  113.88    7.90
  -2   8  -9  142.07    9.86
   2   8   9  110.69    6.81
  -2   8  -9  100.33    4.80
  -2  -8  -9  123.33    8.25
   2  -8   9  150.95    9.82
   2   8  10   16.92    4.57
  -2   8 -10   20.65    5.89
   2   8  10   14.48    3.70
  -2   8 -10    7.86    2.19
  -2  -8 -10   16.43    4.51
   2  -8  10   17.10    7.64
   2   8  11    1.93    4.11
  -2   8 -11   11.64    5.48
   2   8  11    7.12    3.37
  -2   8 -11    2.21    1.34
  -2  -8 -11    3.31    4.14
   2  -8  11   -3.11    5.55
   2   8  12   40.64    5.83
  -2   8 -12   46.53    7.64
   2   8  12   37.54    4.51
   2  -8  12   46.56    7.53
  -2  -8 -12   38.90    7.44
   2   8  13    8.15    4.56
  -2   8 -13   21.82    8.32
   2   8  13    2.87    3.46
   2  -8  13    0.70    6.22
  -2  -8 -13    4.22    5.93
   2   8  14   -1.10    4.68
  -2   8 -14    4.18    8.59
   2   8  14    6.93    4.52
   2  -8  14    7.53    6.51
  -2  -8 -14    0.80    5.97
   2   8  15   19.18    5.39
  -2   8 -15   12.54    7.44
   2   8  15    4.35    5.03
   2  -8  15   13.37    6.83
  -2  -8 -15   12.30    6.49
   2   8  16   11.55    5.48
   2   8  16    4.03    3.77
  -2   8 -16   17.11    7.61
  -2  -8 -16    8.25    6.46
   2   8  17   24.44    6.22
  -2   8 -17   35.10    8.77
  -2  -8 -17   13.10    7.41
   2   8  18    7.57    7.96
  -2   8 -18   24.45    8.48
  -2  -8 -18    1.78    7.01
  -2   8 -19   33.71    9.01
  -2  -8 -19    3.07    7.58
  -2   8 -20   25.09    9.87
  -2  -8 -20   13.73    6.10
   2   9 -20    3.84    6.66
   2  -9 -20    8.60    6.41
   2  -9 -20   27.22   12.66
   2   9 -19    0.64    6.29
   2  -9 -19    4.27    6.14
   2  -9 -19   18.95    9.09
   2   9 -18   15.63    5.92
   2  -9 -18    5.22    4.55
   2  -9 -18    0.52    8.67
  -2  -9  18    7.51    5.51
   2   9 -17    4.39    7.37
   2  -9 -17   -1.45    3.96
   2  -9 -17   -2.65    7.94
  -2  -9  17   12.40    6.55
   2   9 -16    3.99    7.10
   2  -9 -16    3.07    3.83
   2  -9 -16    2.81   10.10
  -2  -9  16   11.69    6.63
   2   9 -15    8.14    7.29
   2  -9 -15   13.26    7.55
  -2  -9  15   14.82    6.91
   2   9 -14   14.89    7.44
   2  -9 -14   19.54    7.62
  -2  -9  14   18.09    7.08
   2   9 -13   -3.44    4.93
   2  -9 -13    5.13    6.57
  -2  -9  13    1.68    6.24
   2   9 -12   12.27    4.95
   2  -9 -12   -3.57    6.38
  -2  -9  12    2.67    6.39
   2   9 -11    4.28    4.75
   2  -9 -11   -8.33    6.24
  -2  -9  11    6.47    6.18
   2   9 -10  109.83    9.29
   2  -9 -10  166.32   11.27
  -2  -9  10  104.68   11.24
   2   9  -9   11.55    4.84
   2  -9  -9   12.55    5.84
  -2  -9   9    3.13    6.21
   2   9  -8   -6.55    4.43
   2  -9  -8   -2.80    5.60
  -2  -9   8   -7.26    5.91
   2   9  -7  103.39   10.65
  -2   9   7  129.29    8.41
   2  -9  -7  117.47    9.43
   2   9  -6   17.85    4.97
  -2   9   6   27.93    5.00
   2  -9  -6   18.37    5.66
   2   9  -5  -11.92    4.26
  -2   9   5    0.97    4.29
  -2  -9   5   -8.51    4.30
   2  -9  -5    3.88    4.63
  -2   9   4    1.64    3.85
   2   9  -4   -0.80    3.92
   2  -9  -4    1.27    2.28
  -2  -9   4    0.37    4.13
   2  -9  -4    1.25    4.16
  -2   9   3   -2.81    3.45
   2   9  -3    0.37    3.98
   2  -9  -3    2.28    2.47
  -2  -9   3    0.88    4.29
   2  -9  -3    4.52    4.03
  -2   9   2    4.76    3.32
   2   9  -2    6.30    3.88
   2  -9  -2   -0.79    2.51
  -2  -9   2    9.76    4.18
   2  -9  -2   -2.57    4.96
  -2   9   1   54.33    4.57
   2   9  -1   58.16    5.39
   2  -9  -1   51.74    3.96
  -2  -9   1   60.91    5.88
   2  -9  -1   55.21    5.07
  -2   9   0   44.67    4.18
   2   9   0   61.03    5.38
   2  -9   0   53.14    3.93
  -2  -9   0   59.29    5.74
   2  -9   0   57.12    4.54
  -2   9  -1   31.37    3.47
   2   9   1   33.53    4.66
   2  -9   1   27.69    3.61
  -2  -9  -1   28.94    4.98
   2  -9   1   29.19    3.84
  -2   9  -2  145.99    7.95
   2   9   2  172.01    8.61
   2  -9   2  154.57    9.26
  -2  -9  -2  163.97    9.25
   2  -9   2  142.13    7.16
  -2   9  -3   24.04    3.00
   2   9   3   35.08    4.29
  -2   9  -3   27.85    4.10
   2  -9   3   23.60    3.98
  -2  -9  -3   33.71    4.91
   2  -9   3   32.01    4.03
  -2   9  -4    8.40    2.40
   2   9   4   13.15    3.65
  -2   9  -4    7.87    4.01
   2  -9   4    5.14    3.31
  -2  -9  -4   14.58    4.18
   2  -9   4   10.01    3.96
  -2   9  -5   42.47    3.63
   2   9   5   40.54    4.57
  -2   9  -5   60.10    5.41
   2  -9   5   31.06    3.96
  -2  -9  -5   58.03    5.31
   2  -9   5   58.97    5.27
   2   9   6   33.30    4.24
  -2   9  -6   17.87    2.75
   2   9   6   25.86    3.99
  -2   9  -6   31.38    4.88
   2  -9   6   22.61    2.79
  -2  -9  -6   26.62    4.54
   2  -9   6   29.98    4.74
   2   9   7   11.98    4.02
  -2   9  -7   11.12    2.30
   2   9   7   19.60    3.60
  -2   9  -7   14.56    4.67
   2  -9   7   10.82    2.20
  -2  -9  -7   14.44    4.27
   2  -9   7   17.73    4.73
   2   9   8    2.06    3.70
  -2   9  -8   -2.30    1.86
   2   9   8    0.06    3.32
  -2   9  -8    3.77    4.61
   2  -9   8   -0.92    1.70
  -2  -9  -8    1.39    4.03
   2  -9   8    2.88    4.67
   2   9   9   81.01    8.36
  -2   9  -9  112.33    8.79
   2   9   9   85.79    6.11
   2  -9   9  103.48    8.74
  -2  -9  -9   89.70    7.19
   2   9  10  123.96    8.89
  -2   9 -10  176.02   14.21
   2   9  10  132.78    7.89
   2  -9  10  155.59   11.33
  -2  -9 -10  121.78    9.54
   2   9  11    6.05    4.14
  -2   9 -11   12.88    5.83
   2   9  11   -3.02    4.77
   2  -9  11    6.17    5.82
  -2  -9 -11    0.19    5.97
   2   9  12   49.31    5.98
  -2   9 -12   73.54    8.63
   2   9  12   51.50    6.52
   2  -9  12   72.86    8.33
  -2  -9 -12   44.00    6.43
   2   9  13    5.73    4.53
  -2   9 -13   11.77    6.31
   2   9  13   -4.90    3.54
   2  -9  13    6.15    6.29
  -2  -9 -13    1.56    4.66
   2   9  14   10.77    4.87
  -2   9 -14    4.91    7.19
   2   9  14    7.94    3.88
   2  -9  14   20.50    6.51
  -2  -9 -14   11.12    4.95
   2   9  15   10.15    5.18
   2   9  15   10.93    3.99
  -2   9 -15   15.92    7.26
  -2  -9 -15    5.62    5.17
   2   9  16    8.11    7.04
   2   9  16    7.12    3.99
  -2   9 -16   18.42    7.79
  -2  -9 -16   11.21    5.35
   2   9  17    6.38    6.99
  -2   9 -17    8.23   10.05
  -2  -9 -17   -3.47    5.24
   2   9  18   19.09    7.97
  -2   9 -18    7.83    8.75
  -2  -9 -18    8.26    7.55
   2   9  19    2.43    5.53
  -2   9 -19   -6.12    8.84
  -2  -9 -19   11.43    7.32
  -2   9 -20    7.44    9.35
  -2  -9 -20    3.70    7.66
   2  10 -20    4.48    8.58
   2 -10 -20   11.11    6.84
   2 -10 -20    7.94    9.81
   2  10 -19    3.45    7.93
   2 -10 -19    2.71    6.33
   2 -10 -19   -2.51    8.85
   2  10 -18   16.46    7.73
   2 -10 -18   14.43    6.06
   2 -10 -18   -0.03    4.07
   2 -10 -18    2.60    8.60
  -2 -10  18    6.35    5.41
   2  10 -17    6.72    7.41
   2 -10 -17    2.63    3.68
   2 -10 -17    1.32    8.32
  -2 -10  17    3.92    5.04
   2  10 -16   10.88    5.62
   2 -10 -16    1.60    3.63
   2 -10 -16   17.59    8.00
  -2 -10  16    7.01    5.06
   2  10 -15   18.33    5.96
   2 -10 -15   24.90    8.55
  -2 -10  15   20.62    5.54
   2  10 -14   40.35    8.90
   2 -10 -14   65.28    9.70
  -2 -10  14   39.20    6.51
   2  10 -13    1.55    6.70
   2 -10 -13   10.12    7.07
  -2 -10  13   -2.37    4.82
   2  10 -12    8.94    6.55
   2 -10 -12   -3.92    6.65
  -2 -10  12   -6.84    4.82
   2  10 -11    6.58    5.48
   2 -10 -11   19.03    7.25
  -2 -10  11   26.00    5.47
   2  10 -10    2.87    5.07
   2 -10 -10   25.42    6.56
  -2 -10  10    4.83    4.91
   2  10  -9    4.29    6.46
   2 -10  -9   28.74    6.05
  -2 -10   9   10.92    4.94
   2  10  -8   25.57    5.46
   2 -10  -8   44.71    6.67
  -2 -10   8   33.80    5.46
   2  10  -7    4.37    4.52
   2 -10  -7   26.82    7.15
  -2 -10   7    6.44    4.77
   2  10  -6  145.41    9.27
  -2  10   6  155.14    9.41
  -2 -10   6  121.55    9.63
   2 -10  -6  175.49   10.28
   2  10  -5   76.53    6.34
  -2  10   5   80.06    6.12
   2 -10  -5   64.96    3.35
   2 -10  -5   83.02    6.70
  -2  10   4   -6.47    3.87
   2  10  -4   -1.95    4.07
   2 -10  -4    4.95    2.27
  -2 -10   4    9.50    4.28
   2 -10  -4   -5.66    4.28
  -2  10   3   23.25    3.90
   2  10  -3    8.93    4.21
   2 -10  -3    8.22    2.55
  -2 -10   3   11.46    4.61
   2 -10  -3   17.76    5.52
  -2  10   2    7.69    3.41
   2  10  -2    1.60    4.02
   2 -10  -2    6.96    2.51
  -2 -10   2   -6.26    4.25
   2 -10  -2    3.59    3.81
  -2  10   1  152.10    9.15
   2  10  -1  158.22    8.67
   2 -10  -1  140.98    6.33
  -2 -10   1  159.41    9.76
   2 -10  -1  164.34   10.32
  -2  10   0   10.22    3.19
   2  10   0   14.39    4.21
   2 -10   0   13.51    3.95
  -2 -10   0   10.14    4.86
   2 -10   0   13.64    3.64
  -2  10  -1   -3.53    2.99
   2  10   1    6.87    3.96
   2 -10   1   12.98    3.95
  -2 -10  -1    7.20    4.48
   2 -10   1    2.25    3.24
  -2  10  -2  169.77    8.39
   2  10   2  177.83    9.06
   2 -10   2  153.66    7.61
  -2 -10  -2  162.65    9.56
   2 -10   2  150.11    9.13
  -2  10  -3   16.41    3.57
   2  10   3   28.11    4.29
  -2  10  -3   32.09    4.21
   2 -10   3   22.38    4.05
  -2 -10  -3   28.66    4.70
   2 -10   3   31.12    3.95
  -2  10  -4   10.53    2.93
   2  10   4    5.61    3.89
  -2  10  -4   10.03    3.97
   2 -10   4    8.46    3.29
  -2 -10  -4   15.49    4.39
   2 -10   4    5.95    3.94
  -2  10  -5    3.48    2.53
   2  10   5    2.83    3.57
  -2  10  -5   -4.28    3.90
   2 -10   5   -3.56    2.75
  -2 -10  -5    0.54    4.10
   2 -10   5   -2.41    3.79
  -2  10  -6    0.35    2.25
   2  10   6    4.35    3.51
  -2  10  -6    7.84    4.28
   2 -10   6    0.37    2.42
  -2 -10  -6    6.77    4.00
   2 -10   6    2.83    4.10
   2  10   7    0.83    3.74
  -2  10  -7    4.32    1.97
   2  10   7    2.46    3.45
  -2  10  -7    8.54    4.41
   2 -10   7    2.52    1.97
  -2 -10  -7    4.41    5.46
   2 -10   7    1.00    4.49
   2  10   8    1.51    3.79
  -2  10  -8    3.70    1.75
   2  10   8    7.73    3.63
  -2  10  -8    7.96    5.03
   2 -10   8    4.67    1.69
  -2 -10  -8   12.59    4.46
   2 -10   8   10.43    4.92
   2  10   9    6.34    3.77
  -2  10  -9   -1.53    1.26
   2  10   9    4.65    4.66
  -2  10  -9   -5.39    5.29
   2 -10   9   -0.45    1.11
  -2 -10  -9    0.34    4.45
   2 -10   9   -0.13    5.19
   2  10  10  189.55   14.16
  -2  10 -10  255.59   15.54
   2  10  10  192.54   13.48
   2 -10  10  237.21   15.51
  -2 -10 -10  192.40   16.42
   2  10  11   30.33    6.70
  -2  10 -11   55.05    7.73
   2  10  11   39.83    6.12
   2 -10  11   53.32    7.51
  -2 -10 -11   37.60    6.10
   2  10  12   34.31    7.01
  -2  10 -12   48.39    7.94
   2  10  12   41.59    6.45
   2 -10  12   53.74    7.75
  -2 -10 -12   38.19    6.24
   2  10  13   10.50    6.51
  -2  10 -13   18.03    6.95
   2  10  13   15.59    5.35
   2 -10  13   27.56    6.80
  -2 -10 -13   10.74    5.20
   2  10  14    5.25    5.95
  -2  10 -14    0.03    6.74
   2  10  14    5.19    3.79
   2 -10  14    1.39    6.13
  -2 -10 -14    1.22    4.87
   2  10  15   12.30    6.42
   2  10  15   -3.49    3.93
  -2  10 -15   15.95    7.29
  -2 -10 -15    5.08    5.07
   2  10  16    3.14    6.69
   2  10  16    3.53    3.98
  -2  10 -16    3.03    7.43
  -2 -10 -16   -0.42    5.14
   2  10  17   23.39    7.47
  -2  10 -17   16.64    8.46
  -2 -10 -17    9.39    5.89
   2  10  18  -10.38    7.44
  -2  10 -18   14.64    8.44
  -2 -10 -18    3.67    5.70
   2  10  19    0.27    5.44
  -2  10 -19    9.81    9.03
  -2 -10 -19    7.75    7.68
  -2  10 -20   32.87   10.30
  -2 -10 -20    8.15    8.89
   2  11 -20    1.02    8.50
   2 -11 -20   14.42    7.11
   2 -11 -20   10.11    9.74
   2  11 -19    8.75    6.03
   2 -11 -19    8.25    6.57
   2 -11 -19   -6.44    9.24
   2  11 -18    8.08    6.04
   2 -11 -18   11.78    6.40
   2 -11 -18    9.36    9.11
  -2 -11  18    9.05    7.15
   2  11 -17   -2.66    5.65
   2 -11 -17   -1.94    3.24
   2 -11 -17   -6.68    8.47
  -2 -11  17    0.28    5.14
   2  11 -16    8.52    5.33
   2 -11 -16    0.16    3.11
   2 -11 -16  -13.89    7.98
  -2 -11  16    0.76    5.11
   2  11 -15   14.12    5.88
   2 -11 -15   22.46    8.71
  -2 -11  15   20.77    5.55
   2  11 -14   -2.01    5.13
   2 -11 -14   -0.34    9.74
  -2 -11  14   -8.54    5.02
   2  11 -13   25.41    6.05
   2 -11 -13   53.56    8.37
  -2 -11  13   17.65    5.94
   2  11 -12   25.33    5.46
   2 -11 -12   22.11    7.76
  -2 -11  12   10.51    5.53
   2  11 -11  104.22   12.31
   2 -11 -11  170.41   12.64
  -2 -11  11   95.18    9.56
   2  11 -10   62.33    7.02
   2 -11 -10  100.62    9.33
  -2 -11  10   49.86    9.14
   2  11  -9    8.63    4.52
   2 -11  -9   21.95    6.42
  -2 -11   9   -3.66    6.34
   2  11  -8   -4.77    5.81
   2 -11  -8   19.09    5.81
  -2 -11   8    5.85    6.24
   2  11  -7    9.90    4.31
   2 -11  -7   -2.85    5.48
  -2 -11   7   10.50    6.02
   2  11  -6   26.96    6.63
   2 -11  -6   31.68    3.36
   2 -11  -6   50.91    6.19
  -2 -11   6   29.86    5.37
   2  11  -5   -5.69    3.92
   2 -11  -5    1.47    2.62
   2 -11  -5   -3.08    4.75
  -2 -11   5    3.19    4.31
  -2  11   4   15.94    4.18
   2  11  -4   16.22    4.36
   2 -11  -4   13.78    2.33
  -2 -11   4   13.84    4.84
   2 -11  -4   10.13    4.85
  -2  11   3   73.59    5.21
   2  11  -3   58.93    5.68
   2 -11  -3   52.49    3.40
  -2 -11   3   57.15    6.22
   2 -11  -3   77.97    5.77
  -2  11   2   60.12    4.81
   2  11  -2   51.93    5.71
   2 -11  -2   57.82    3.59
  -2 -11   2   54.28    5.98
   2 -11  -2   64.80    6.77
  -2  11   1  149.76    7.22
   2  11  -1  156.06    8.81
   2 -11  -1  137.95    6.16
  -2 -11   1  148.26   12.19
   2 -11  -1  160.38    8.18
  -2  11   0  111.65    5.56
   2  11   0  109.28    7.19
   2 -11   0   96.08    6.44
  -2 -11   0  108.88    8.00
   2 -11   0  113.77    6.27
  -2  11  -1   52.03    3.89
   2  11   1   58.43    5.64
   2 -11   1   52.63    4.15
  -2 -11  -1   55.72    5.88
   2 -11   1   53.20    5.56
  -2  11  -2    5.92    3.57
   2  11   2   11.21    4.11
  -2  11  -2   12.11    3.56
   2 -11   2    9.63    4.11
  -2 -11  -2    9.79    4.52
   2 -11   2   17.38    3.44
  -2  11  -3    4.82    3.11
   2  11   3    9.50    3.94
  -2  11  -3   12.05    3.82
   2 -11   3    9.01    2.80
  -2 -11  -3   20.21    4.39
   2 -11   3    7.12    3.73
  -2  11  -4   15.50    3.09
   2  11   4   21.74    4.16
  -2  11  -4   24.51    4.28
   2 -11   4   20.51    3.44
  -2 -11  -4   23.77    4.69
   2 -11   4   20.50    4.13
  -2  11  -5    2.56    2.36
   2  11   5   -1.11    3.50
  -2  11  -5    4.98    3.88
   2 -11   5   -5.74    2.74
  -2 -11  -5    2.78    4.12
   2 -11   5   -0.44    3.77
  -2  11  -6    3.07    2.21
   2  11   6    0.90    3.63
  -2  11  -6    5.74    4.34
   2 -11   6    7.34    2.45
  -2 -11  -6    3.87    4.37
   2 -11   6    5.02    4.38
   2  11   7   16.16    5.43
  -2  11  -7   13.04    2.00
   2  11   7   22.46    3.95
  -2  11  -7   19.23    5.00
   2 -11   7   14.02    2.64
  -2 -11  -7   21.17    4.88
   2 -11   7   20.02    5.05
   2  11   8    1.55    3.84
   2  11   8    8.40    3.71
  -2  11  -8    7.69    4.91
   2 -11   8   12.84    4.84
   2 -11   8    4.31    1.86
  -2 -11  -8    9.29    4.45
   2  11   9    7.00    3.95
  -2  11  -9   15.30    5.30
   2  11   9   -2.58    3.70
   2 -11   9    5.02    5.24
  -2 -11  -9    0.33    6.08
   2  11  10    9.81    4.36
  -2  11 -10   12.35    6.16
   2  11  10   10.95    4.18
   2 -11  10   19.76    6.15
  -2 -11 -10   17.72    5.10
   2  11  11   28.74    5.00
  -2  11 -11   49.37    7.36
   2  11  11   33.47    6.12
   2 -11  11   27.72    7.24
  -2 -11 -11   34.34    5.88
   2  11  12    5.38    5.45
  -2  11 -12  -13.92    6.42
   2  11  12    8.11    5.10
   2 -11  12    2.63    6.32
  -2 -11 -12    1.91    4.85
   2  11  13   41.63    7.40
  -2  11 -13   48.50    8.43
   2  11  13   38.78    6.56
   2 -11  13   42.78    8.01
  -2 -11 -13   38.88    6.31
   2  11  14    4.39    5.84
   2  11  14   -1.16    4.00
  -2  11 -14    6.87    6.77
  -2 -11 -14   -1.14    5.03
   2  11  15    0.44    6.20
   2  11  15    1.84    4.05
  -2  11 -15  -11.43    7.14
  -2 -11 -15    2.77    5.13
   2  11  16   -1.43    6.65
   2  11  16   -2.02    4.30
  -2  11 -16  -12.51    7.77
  -2 -11 -16   -6.77    5.52
   2  11  17   11.58    6.79
  -2  11 -17    3.19    8.25
  -2 -11 -17    0.10    5.73
   2  11  18    8.43    5.48
  -2  11 -18    4.87    8.47
  -2 -11 -18   -4.58    5.78
   2  11  19    3.36    5.50
  -2  11 -19    8.86    9.15
  -2 -11 -19    0.83    6.17
  -2  11 -20    6.60    9.70
  -2 -11 -20  -10.85    8.48
   2  12 -20   -5.73    5.88
   2 -12 -20   16.57    6.69
   2 -12 -20   -9.01    9.71
   2  12 -19    8.11    5.95
   2 -12 -19    0.86    6.65
   2 -12 -19   14.51    9.41
   2  12 -18    8.83    5.84
   2 -12 -18   -2.44    6.61
   2 -12 -18   10.57    9.15
  -2 -12  18    9.20    7.01
   2  12 -17   15.33    7.54
   2 -12 -17    7.52    6.27
   2 -12 -17    9.14    8.92
  -2 -12  17    5.21    6.93
   2  12 -16    4.66    6.88
   2 -12 -16   -0.56    2.78
   2 -12 -16   19.46    8.11
  -2 -12  16   -0.13    6.66
   2  12 -15    3.68    6.70
   2 -12 -15   -0.48    2.54
   2 -12 -15    1.47    7.77
  -2 -12  15    7.44    6.38
   2  12 -14   12.08    5.23
   2 -12 -14    0.79    7.67
  -2 -12  14   -2.55    6.46
   2  12 -13    2.26    5.10
   2 -12 -13    0.69    7.38
  -2 -12  13   -0.48    6.45
   2  12 -12   39.81    5.92
   2 -12 -12   68.98    8.61
  -2 -12  12   31.97    6.33
   2  12 -11  117.12   10.27
   2 -12 -11  197.39   13.81
  -2 -12  11  115.93   10.42
   2  12 -10   13.21    6.95
   2 -12 -10   45.03    7.30
  -2 -12  10   27.31    5.68
   2  12  -9   -2.62    4.73
  -2 -12   9   -3.78    4.93
   2  12  -8   43.81    6.29
   2 -12  -8   92.62    7.75
  -2 -12   8   57.35    6.58
   2  12  -7    2.46    4.64
   2 -12  -7   12.24    2.61
   2 -12  -7   22.09    5.67
  -2 -12   7   13.94    4.82
   2  12  -6    8.75    4.13
   2 -12  -6    4.36    2.53
   2 -12  -6    7.84    5.12
  -2 -12   6    6.13    4.50
   2  12  -5   17.31    4.22
   2 -12  -5   11.63    2.71
   2 -12  -5    7.49    5.07
  -2 -12   5   -0.70    4.73
   2  12  -4   29.34    4.78
   2 -12  -4   25.19    3.19
   2 -12  -4   23.03    5.32
  -2 -12   4   27.54    5.14
   2  12  -3    0.12    4.21
   2 -12  -3    9.60    2.33
   2 -12  -3   11.60    4.45
  -2 -12   3    1.59    4.59
  -2  12   2    6.40    3.65
   2  12  -2   12.55    4.15
   2 -12  -2    3.93    2.53
  -2 -12   2    8.21    4.61
   2 -12  -2    9.70    4.15
  -2  12   1  110.62    5.94
   2  12  -1   99.24    7.29
   2 -12  -1   93.15    6.29
  -2 -12   1  110.67    8.33
   2 -12  -1  119.68    8.45
  -2  12   0   -0.64    3.00
   2  12   0    4.35    4.18
   2 -12   0   -3.06    3.61
  -2 -12   0   -5.96    4.64
   2 -12   0    6.53    3.48
  -2  12  -1  147.63    6.49
   2  12   1  159.79    9.02
   2 -12   1  144.37    6.88
  -2 -12  -1  141.14    9.55
   2 -12   1  147.90    7.15
  -2  12  -2    7.43    3.43
   2  12   2   12.83    4.11
  -2  12  -2    3.35    2.65
  -2 -12  -2   12.15    4.59
   2 -12   2    9.04    3.43
  -2  12  -3    7.90    3.21
   2  12   3   12.71    4.13
  -2  12  -3    8.86    3.90
   2 -12   3    8.12    3.72
  -2 -12  -3   20.33    4.60
   2 -12   3   12.94    3.58
  -2  12  -4    1.75    2.82
   2  12   4    2.99    3.79
  -2  12  -4    1.72    3.79
   2 -12   4    0.48    3.15
  -2 -12  -4    5.27    4.42
   2 -12   4    9.56    3.67
   2  12   5   14.33    4.19
  -2  12  -5   22.99    4.52
   2 -12   5   21.37    4.29
   2 -12   5   12.30    3.06
  -2 -12  -5   11.18    4.82
   2  12   6   30.35    4.42
  -2  12  -6   23.52    5.17
   2 -12   6   30.20    5.23
   2 -12   6   25.51    3.10
  -2 -12  -6   35.38    5.29
   2  12   7   87.42    6.23
   2  12   7   92.21    6.33
  -2  12  -7   96.06    7.79
   2 -12   7  104.49    9.89
   2 -12   7   74.97    4.11
  -2 -12  -7   83.82    7.57
   2  12   8    3.35    4.78
  -2  12  -8   13.18    4.93
   2 -12   8   -0.87    1.68
   2 -12   8    1.76    4.96
  -2 -12  -8   -1.25    4.58
   2  12   9   57.32    6.00
  -2  12  -9   90.50    8.40
   2  12   9   72.35    6.03
   2 -12   9   82.96   10.58
  -2 -12  -9   69.38    7.26
   2  12  10   -2.31    3.83
  -2  12 -10   -8.54    5.78
   2  12  10    3.64    4.01
   2 -12  10    1.59    5.69
  -2 -12 -10   -3.70    4.80
   2  12  11   -1.57    4.13
  -2  12 -11   10.50    6.16
   2  12  11    8.13    4.02
   2 -12  11   -1.17    7.84
  -2 -12 -11    8.83    4.98
   2  12  12   49.02    5.64
  -2  12 -12   55.40    8.67
   2  12  12   36.12    7.05
   2 -12  12   57.11    8.65
  -2 -12 -12   45.52    6.95
   2  12  13   17.50    4.86
  -2  12 -13   18.16    7.06
   2  12  13    5.02    5.76
   2 -12  13   12.04    6.63
  -2 -12 -13   16.91    5.55
   2  12  14    3.47    6.15
   2  12  14    2.25    4.43
  -2  12 -14   22.29    7.23
  -2 -12 -14   13.33    7.20
   2  12  15  -10.41    6.06
   2  12  15    2.53    4.21
  -2  12 -15    1.64    7.33
  -2 -12 -15    4.27    7.09
   2  12  16    4.59    6.79
   2  12  16    8.83    4.62
  -2  12 -16    7.36    8.18
  -2 -12 -16   16.31    5.95
   2  12  17   18.81    7.37
  -2  12 -17   23.60    9.12
  -2 -12 -17   13.93    6.43
   2  12  18    2.68    5.28
  -2  12 -18  -16.87    8.66
  -2 -12 -18    6.23    6.08
   2  12  19   20.05    5.96
  -2  12 -19   36.26   10.48
  -2 -12 -19   10.99    7.08
   2  13 -20    0.74    5.94
   2 -13 -20    4.87    7.20
   2 -13 -20   14.41   10.13
   2  13 -19   16.66    8.09
   2 -13 -19   14.27    7.54
   2 -13 -19   30.60   10.27
   2  13 -18    4.00    7.12
   2 -13 -18    7.61    8.32
   2 -13 -18    2.67    9.26
  -2 -13  18   -6.24    5.11
   2  13 -17    0.61    6.79
   2 -13 -17    9.23    6.19
   2 -13 -17   -7.36    8.80
  -2 -13  17    3.00    5.05
   2  13 -16    2.12    6.78
   2 -13 -16   -2.82    5.86
   2 -13 -16   -2.15    8.40
  -2 -13  16    2.18    5.06
   2  13 -15   -0.67    6.43
   2 -13 -15   -0.03    2.11
   2 -13 -15    8.50    7.95
  -2 -13  15    2.83    4.91
   2  13 -14    5.76    6.36
   2 -13 -14   -2.12    2.44
   2 -13 -14   -8.03    7.44
  -2 -13  14    3.64    4.88
   2  13 -13    3.15    6.33
   2 -13 -13   12.73    7.33
  -2 -13  13   -2.25    5.07
   2  13 -12    3.93    4.78
   2 -13 -12    2.00    7.30
  -2 -13  12    5.12    4.83
   2  13 -11   63.28    7.62
   2 -13 -11  129.19   10.95
  -2 -13  11   66.00    7.94
   2  13 -10   33.30    5.74
   2 -13 -10   61.83    7.84
  -2 -13  10   33.29    6.15
   2  13  -9  228.19   14.15
   2 -13  -9  194.94    7.60
   2 -13  -9  333.60   18.78
  -2 -13   9  207.28   14.95
   2  13  -8   -4.96    4.32
   2 -13  -8   -0.52    2.11
   2 -13  -8    4.72    5.88
  -2 -13   8  -11.42    4.72
   2  13  -7   89.34    9.29
   2 -13  -7   93.23    4.94
   2 -13  -7  114.52    8.94
  -2 -13   7   65.29    9.88
   2  13  -6   -5.96    4.20
   2 -13  -6    3.74    2.46
   2 -13  -6   13.37    6.63
  -2 -13   6    2.50    5.84
   2  13  -5   -4.14    5.48
   2 -13  -5    2.14    2.51
   2 -13  -5    8.38    4.70
  -2 -13   5   18.36    5.95
   2  13  -4   10.22    4.36
   2 -13  -4    5.33    2.82
   2 -13  -4   21.65    4.67
  -2 -13   4   12.30    6.30
   2  13  -3    9.24    4.45
   2 -13  -3   14.36    3.07
   2 -13  -3   10.17    4.60
  -2 -13   3   16.98    4.77
   2  13  -2   11.47    4.22
   2 -13  -2    5.34    2.46
   2 -13  -2    7.98    5.47
  -2 -13   2   16.34    4.84
   2  13  -1  174.25   10.07
   2 -13  -1  154.41    8.17
   2 -13  -1  201.19    9.33
  -2 -13   1  173.08   11.01
   2  13   0  110.42    7.53
   2 -13   0   93.09    5.12
   2 -13   0   99.16    7.71
  -2 -13   0  106.14    7.76
   2  13   1  136.16    8.27
   2 -13   1  121.34    6.37
   2 -13   1  126.85    8.47
  -2 -13  -1  127.03    9.08
   2  13   2    2.10    4.29
  -2  13  -2    4.32    3.49
   2 -13   2    4.34    3.33
   2 -13   2    6.97    4.01
  -2 -13  -2   15.37    4.71
   2  13   3   66.60    5.69
  -2  13  -3   67.32    5.34
   2 -13   3   60.75    5.07
   2 -13   3   61.29    5.24
  -2 -13  -3   69.26    6.63
   2  13   4   16.86    4.41
  -2  13  -4   23.67    4.33
   2 -13   4   18.86    4.38
   2 -13   4   11.78    2.74
  -2 -13  -4   26.47    5.05
   2  13   5   28.08    4.68
  -2  13  -5   34.13    4.88
   2 -13   5   33.49    4.93
   2 -13   5   27.61    3.39
  -2 -13  -5   26.96    5.49
   2  13   6   18.11    4.02
  -2  13  -6    1.98    6.03
   2 -13   6    9.96    4.64
   2 -13   6    4.64    2.56
  -2 -13  -6    4.75    4.80
   2  13   7    8.57    3.85
   2  13   7   14.75    5.35
  -2  13  -7   10.65    4.99
   2 -13   7    8.76    5.00
   2 -13   7    7.64    2.12
  -2 -13  -7    9.81    5.03
   2  13   8   18.38    4.28
  -2  13  -8   35.90    5.95
   2  13   8   25.19    4.69
   2 -13   8   31.21    6.10
  -2 -13  -8   42.77    7.50
   2  13   9   64.81    7.71
  -2  13  -9   86.66    8.41
   2  13   9   77.58    6.44
   2 -13   9   94.05    8.41
  -2 -13  -9   74.61    7.99
   2  13  10   15.46    5.58
  -2  13 -10   17.26    6.22
   2  13  10   20.99    4.52
   2 -13  10   21.51    6.28
  -2 -13 -10   13.90    5.59
   2  13  11   19.48    5.00
  -2  13 -11   44.85    7.76
   2  13  11   43.63    5.27
   2 -13  11   29.79    7.59
  -2 -13 -11   40.26    6.38
   2  13  12  107.80    8.26
  -2  13 -12  153.98   16.07
   2  13  12  111.11    8.79
   2 -13  12  141.98   11.73
  -2 -13 -12  110.13   10.41
   2  13  13    8.73    4.45
   2  13  13    3.21    5.78
  -2  13 -13   18.59    9.18
  -2 -13 -13   -2.23    7.20
   2  13  14    2.96    4.44
   2  13  14    5.07    4.46
  -2  13 -14   13.50    7.47
  -2 -13 -14   -5.05    7.29
   2  13  15   15.91    5.09
   2  13  15    5.42    5.06
  -2  13 -15   27.47    8.04
  -2 -13 -15   23.18    7.96
   2  13  16    2.28    4.81
   2  13  16    1.43    4.61
  -2  13 -16    0.52    7.93
  -2 -13 -16   10.14    7.52
   2  13  17    4.89    4.92
  -2  13 -17   -9.64    8.33
  -2 -13 -17    0.58    7.90
   2  13  18   -9.94    5.32
  -2  13 -18   -1.61    8.99
  -2 -13 -18    0.14    6.38
   2  13  19    5.29    5.62
  -2  13 -19   11.41   10.05
  -2 -13 -19   22.92    7.12
   2  14 -20    7.26    7.70
   2 -14 -20   10.04   10.69
   2  14 -19    5.67    7.27
   2 -14 -19   -1.70    6.85
   2 -14 -19   -3.57    9.87
  -2 -14  19    1.34    5.24
   2  14 -18   -4.59    7.12
   2 -14 -18    4.94    6.74
   2 -14 -18  -11.74    9.71
  -2 -14  18   -2.13    5.25
   2  14 -17   -8.52    5.22
   2 -14 -17    5.91    6.22
   2 -14 -17   12.27    9.24
  -2 -14  17   -0.98    5.16
   2  14 -16   12.40    5.35
   2 -14 -16   17.19    6.35
   2 -14 -16   14.05    8.99
  -2 -14  16   -4.53    5.35
   2  14 -15    2.83    4.87
   2 -14 -15    6.90    5.53
   2 -14 -15  -11.50    7.90
  -2 -14  15   -3.50    4.97
   2  14 -14    4.50    4.77
   2 -14 -14   -2.00    7.73
  -2 -14  14   -1.11    6.56
   2  14 -13  -10.28    6.20
   2 -14 -13    0.57    1.83
   2 -14 -13    9.60    7.23
  -2 -14  13    9.28    6.60
   2  14 -12    1.91    6.06
   2 -14 -12    0.01    7.01
  -2 -14  12    0.73    6.31
   2  14 -11   59.43    6.69
   2 -14 -11   76.28    9.62
  -2 -14  11   40.29    9.14
   2  14 -10    3.42    4.36
   2 -14 -10   -0.58    1.77
   2 -14 -10    2.00    6.61
  -2 -14  10    0.06    6.27
   2  14  -9  112.78    9.51
   2 -14  -9  111.94    5.14
   2 -14  -9  205.33   13.16
  -2 -14   9  115.20   10.10
   2  14  -8   77.70    7.51
   2 -14  -8   81.68    4.22
   2 -14  -8  129.32    9.89
  -2 -14   8   80.52    8.01
   2  14  -7    3.52    4.41
   2 -14  -7    2.25    2.14
   2 -14  -7   18.14    5.56
  -2 -14   7    6.93    4.73
   2  14  -6   12.93    4.39
   2 -14  -6    8.24    2.33
   2 -14  -6   20.01    5.37
  -2 -14   6    8.12    4.79
   2  14  -5    3.63    4.28
   2 -14  -5    1.59    2.37
   2 -14  -5   -4.05    4.81
  -2 -14   5   -1.38    4.63
   2  14  -4    4.25    4.34
   2 -14  -4    4.86    2.65
   2 -14  -4   -1.69    6.01
  -2 -14   4    5.95    4.70
   2  14  -3   -0.13    4.07
   2 -14  -3    1.65    2.80
   2 -14  -3   -6.59    4.24
  -2 -14   3    5.81    4.60
   2  14  -2   20.54    4.74
   2 -14  -2   21.04    2.68
   2 -14  -2   21.72    4.55
  -2 -14   2   23.38    5.35
   2  14  -1   49.46    6.03
   2 -14  -1   52.58    4.78
   2 -14  -1   63.19    6.76
  -2 -14   1   57.04    6.51
   2  14   0    7.05    4.38
   2 -14   0   15.45    3.03
   2 -14   0   16.03    3.77
  -2 -14   0   12.82    5.09
   2  14   1  117.02    7.72
  -2  14  -1  114.07    6.05
   2 -14   1  100.81    7.49
   2 -14   1  125.53    6.35
  -2 -14  -1  120.57    8.78
   2  14   2  212.34   11.43
  -2  14  -2  203.65   12.22
   2 -14   2  196.12    9.83
   2 -14   2  222.14    9.04
  -2 -14  -2  208.79   12.77
   2  14   3   11.84    3.99
  -2  14  -3   -0.14    3.67
   2 -14   3   -1.55    4.75
   2 -14   3   -0.69    2.67
  -2 -14  -3    8.40    4.64
   2  14   4   27.63    4.80
  -2  14  -4   37.61    4.76
   2 -14   4   28.10    4.70
   2 -14   4   20.52    3.96
  -2 -14  -4   39.50    5.70
   2  14   5   13.52    4.11
  -2  14  -5   11.45    4.36
   2 -14   5   10.91    5.69
   2 -14   5    2.94    2.93
  -2 -14  -5    1.86    4.88
   2  14   6    1.37    3.96
  -2  14  -6    0.29    4.50
   2 -14   6   -4.22    4.53
   2 -14   6   -0.38    2.43
  -2 -14  -6    8.64    4.92
   2  14   7   -0.67    4.11
  -2  14  -7   10.35    4.86
   2 -14   7    2.76    4.85
   2 -14   7    0.72    2.05
  -2 -14  -7    0.47    4.92
   2  14   8    7.38    4.22
   2  14   8   20.12    4.58
  -2  14  -8   19.99    5.37
   2 -14   8   13.37    5.54
   2 -14   8   12.27    1.72
  -2 -14  -8   16.74    5.44
   2  14   9   -0.85    3.82
  -2  14  -9   13.98    5.44
   2  14   9    1.94    4.13
   2 -14   9   -4.65    5.48
  -2 -14  -9    9.09    5.20
   2  14  10    9.35    5.35
  -2  14 -10   12.44    6.24
   2  14  10    1.41    4.57
   2 -14  10   21.18    6.29
  -2 -14 -10    6.52    5.56
   2  14  11   66.55    8.60
  -2  14 -11  107.57   10.08
   2  14  11   77.17    7.32
   2 -14  11   82.43    9.18
  -2 -14 -11   88.05    8.64
   2  14  12    4.77    4.29
   2  14  12    9.80    4.61
  -2  14 -12    4.36    6.68
  -2 -14 -12    6.55    7.40
   2  14  13    2.33    4.18
   2  14  13   -1.18    5.91
  -2  14 -13    8.15    7.04
  -2 -14 -13    5.79    7.41
   2  14  14    3.81    4.35
   2  14  14    2.97    4.66
  -2  14 -14   12.67    7.45
  -2 -14 -14   -6.46    7.71
   2  14  15    4.85    4.71
   2  14  15    1.09    4.72
  -2  14 -15    6.30    7.90
  -2 -14 -15   17.23    7.96
   2  14  16   -1.41    4.80
   2  14  16   -1.87    4.88
  -2  14 -16   12.10    8.16
  -2 -14 -16    4.45    8.21
   2  14  17    9.11    5.15
  -2  14 -17    8.90    8.98
  -2 -14 -17    4.84    8.64
   2  14  18   -4.27    5.23
  -2  14 -18    1.02    9.10
  -2 -14 -18    0.38    8.69
   2  14  19   26.53    6.04
  -2  14 -19   45.18   11.34
  -2 -14 -19   22.77    8.29
   2  15 -19   10.68    6.05
   2 -15 -19   15.05   10.61
   2 -15 -19   45.35   11.34
  -2 -15  19    8.83    5.96
   2  15 -18   -5.11    5.41
   2 -15 -18   -5.40    6.90
   2 -15 -18    6.41    9.75
  -2 -15  18    1.39    5.13
   2  15 -17    5.14    5.37
   2 -15 -17    4.38    6.65
   2 -15 -17    6.08    9.61
  -2 -15  17    5.98    6.81
   2  15 -16   10.27    5.26
   2 -15 -16   13.06    6.44
   2 -15 -16    8.37    9.21
  -2 -15  16    0.70    6.94
   2  15 -15   -2.72    4.99
   2 -15 -15    7.98    5.94
   2 -15 -15   -5.73    8.49
  -2 -15  15  -11.15    6.54
   2  15 -14    4.93    4.95
   2 -15 -14    6.94    5.70
   2 -15 -14    6.42   10.74
  -2 -15  14   -0.55    6.62
   2  15 -13   13.61    5.07
   2 -15 -13   21.99    8.49
  -2 -15  13    9.65    5.50
   2  15 -12   20.65    5.54
   2 -15 -12   39.76    8.61
  -2 -15  12   30.07    5.92
   2  15 -11    1.18    5.88
   2 -15 -11    3.95    7.08
  -2 -15  11    3.07    4.99
   2  15 -10   35.80    5.85
   2 -15 -10   55.94    8.26
  -2 -15  10   42.37    6.30
   2  15  -9   70.10    6.91
   2 -15  -9   51.73    2.55
  -2 -15   9   66.64    7.29
   2  15  -8    8.26    6.29
   2 -15  -8   10.30    1.99
   2 -15  -8    8.46    6.20
  -2 -15   8   13.60    5.10
   2  15  -7   -8.69    4.35
   2 -15  -7    1.39    1.92
   2 -15  -7    1.11    5.44
  -2 -15   7    6.55    4.68
   2  15  -6    7.55    4.36
   2 -15  -6    2.96    2.65
   2 -15  -6    5.56    5.39
  -2 -15   6    3.28    4.82
   2  15  -5    5.16    4.34
   2 -15  -5    1.77    2.35
   2 -15  -5    5.29    4.84
  -2 -15   5    7.55    4.77
   2  15  -4   12.70    4.30
   2 -15  -4    5.64    2.10
   2 -15  -4   11.39    4.79
  -2 -15   4    2.64    4.87
   2  15  -3    1.47    4.30
   2 -15  -3    0.95    2.93
   2 -15  -3    5.54    5.70
  -2 -15   3    1.71    4.74
   2  15  -2  135.96   11.49
   2 -15  -2  133.25    5.67
   2 -15  -2  157.70    8.51
  -2 -15   2  129.16   10.03
   2  15  -1   30.37    5.13
   2 -15  -1   29.70    4.14
   2 -15  -1   45.37    4.85
  -2 -15   1   34.56    5.91
   2  15   0   -3.69    4.22
   2 -15   0    5.10    2.80
   2 -15   0    1.08    3.60
  -2 -15   0   10.86    4.73
   2  15   1   12.71    5.60
  -2  15  -1    2.26    3.07
   2 -15   1    1.73    3.22
   2 -15   1    6.15    4.32
  -2 -15  -1    0.22    4.76
   2  15   2   45.69    5.60
  -2  15  -2   52.22    4.86
   2 -15   2   52.95    4.77
   2 -15   2   50.83    5.39
  -2 -15  -2   38.19    6.52
   2  15   3   -4.85    4.31
  -2  15  -3    0.96    4.68
   2 -15   3   -0.47    3.65
   2 -15   3   -3.23    3.53
  -2 -15  -3    6.08    4.92
   2  15   4   11.42    4.27
  -2  15  -4    9.59    4.03
   2 -15   4    6.09    4.07
   2 -15   4    4.00    3.54
  -2 -15  -4    5.16    5.17
   2  15   5    1.84    4.09
  -2  15  -5    4.57    5.52
   2 -15   5    2.47    4.24
   2 -15   5    1.84    2.90
  -2 -15  -5   -0.15    4.93
   2  15   6   -3.78    4.14
  -2  15  -6   -1.64    4.68
   2 -15   6   -3.47    4.56
   2 -15   6    0.37    2.50
  -2 -15  -6    3.28    5.04
   2  15   7   -0.82    4.29
  -2  15  -7   -1.44    4.84
   2 -15   7    0.47    1.41
   2 -15   7    0.74    2.04
   2 -15   7    3.75    4.84
  -2 -15  -7    5.90    5.19
   2  15   8   -3.04    5.06
   2  15   8   12.09    4.43
  -2  15  -8    4.49    5.24
   2 -15   8   14.46    5.29
   2 -15   8    3.65    1.51
  -2 -15  -8    7.86    5.38
   2  15   9   17.92    4.45
  -2  15  -9   32.42    6.61
   2  15   9   24.04    5.35
   2 -15   9   33.99    6.68
  -2 -15  -9   22.93    6.26
   2  15  10   62.95    7.36
  -2  15 -10  132.21   10.98
   2  15  10  110.63    8.40
   2 -15  10  121.26   10.16
  -2 -15 -10  117.11   10.04
   2  15  11    8.42    5.34
   2  15  11    3.64    4.68
  -2  15 -11    4.59    6.42
  -2 -15 -11   -3.36    5.67
   2  15  12   11.73    5.70
   2  15  12   10.48    5.07
  -2  15 -12   21.39    7.33
  -2 -15 -12   14.55    8.12
   2  15  13   20.21    4.89
   2  15  13   22.02    5.50
  -2  15 -13   34.92    8.45
  -2 -15 -13   31.46    6.97
   2  15  14    4.03    4.57
   2  15  14    4.35    6.37
  -2  15 -14    5.66    7.65
  -2 -15 -14    5.12    6.19
   2  15  15   11.22    4.66
   2  15  15    4.20    5.13
  -2  15 -15   25.42    8.23
  -2 -15 -15   -2.44    6.41
   2  15  16    4.12    4.85
   2  15  16    7.35    4.99
  -2  15 -16    3.72    8.57
  -2 -15 -16    3.11    6.47
   2  15  17    8.42    5.10
  -2  15 -17   16.27    9.12
  -2 -15 -17   11.00    9.14
   2  15  18    0.96    5.19
  -2  15 -18    6.34    9.29
  -2 -15 -18   -4.13    8.93
   2  15  19   21.77    6.08
  -2  15 -19   63.91   11.88
  -2 -15 -19   27.15    8.56
   2  16 -19   -0.24    5.54
   2 -16 -19   15.67    7.54
   2 -16 -19    6.26   14.04
  -2 -16  19   -1.09    7.06
   2  16 -18   -5.28    7.04
   2 -16 -18    9.08    7.18
   2 -16 -18   12.86   10.20
  -2 -16  18    4.76    6.90
   2  16 -17    0.09    6.69
   2 -16 -17   -5.00    6.58
   2 -16 -17    5.46    9.28
  -2 -16  17    4.19    6.74
   2  16 -16   11.13    6.97
   2 -16 -16    2.98    6.80
   2 -16 -16   25.18    9.45
  -2 -16  16    5.05    7.10
   2  16 -15    2.69    6.53
   2 -16 -15    2.48    6.26
   2 -16 -15   30.16   11.29
  -2 -16  15    0.34    5.24
   2  16 -14    5.48    6.46
   2 -16 -14    9.07    6.08
   2 -16 -14    8.91    8.62
  -2 -16  14    6.67    5.30
   2  16 -13   -3.05    4.87
   2 -16 -13   -4.61    5.45
   2 -16 -13   -3.47    7.96
  -2 -16  13   -2.29    5.05
   2  16 -12    2.00    4.63
   2 -16 -12    9.29    7.41
  -2 -16  12    1.62    5.15
   2  16 -11   12.70    4.82
   2 -16 -11   17.46    7.60
  -2 -16  11    5.14    5.14
   2  16 -10    7.44    6.00
   2 -16 -10    8.96    6.89
  -2 -16  10    3.89    5.03
   2  16  -9   64.50    7.32
   2 -16  -9  109.10   10.14
  -2 -16   9   66.44    9.85
   2  16  -8    8.33    4.79
   2 -16  -8    8.20    2.05
   2 -16  -8   20.44    6.37
  -2 -16   8   12.86    6.82
   2  16  -7   10.06    5.91
   2 -16  -7    1.90    1.91
   2 -16  -7    2.18    5.77
  -2 -16   7    5.13    6.45
   2  16  -6   71.15    6.93
   2 -16  -6   64.03    3.50
   2 -16  -6  101.35    8.23
  -2 -16   6   72.97    9.36
   2  16  -5   -0.54    4.31
   2 -16  -5   -0.06    2.54
   2 -16  -5   11.07    4.90
  -2 -16   5   13.40    6.36
   2  16  -4    4.20    4.39
   2 -16  -4   -0.01    2.60
   2 -16  -4    9.49    4.71
  -2 -16   4   -0.49    6.38
   2  16  -3    1.88    4.49
   2 -16  -3    1.23    2.82
   2 -16  -3   -2.86    4.50
  -2 -16   3   18.27    4.90
   2  16  -2   16.59    4.64
   2 -16  -2   12.79    2.64
   2 -16  -2   13.51    5.97
  -2 -16   2   14.80    5.36
   2  16  -1    7.73    4.32
   2 -16  -1    5.31    3.58
   2 -16  -1   -4.14    3.95
  -2 -16   1    3.92    4.80
   2  16   0    4.17    4.48
   2 -16   0    5.60    4.04
   2 -16   0    8.67    3.85
  -2 -16   0    9.12    5.07
   2  16   1    2.64    4.35
  -2  16  -1    3.19    3.35
   2 -16   1    3.28    3.23
   2 -16   1   -2.72    3.50
  -2 -16  -1    7.24    4.91
   2  16   2   67.50    6.39
  -2  16  -2   57.73    5.09
   2 -16   2   63.29    6.60
   2 -16   2   67.20    5.92
  -2 -16  -2   66.21    7.05
   2  16   3    6.09    4.71
  -2  16  -3   12.85    3.96
   2 -16   3   14.34    4.00
   2 -16   3   12.86    4.03
  -2 -16  -3   12.30    5.49
   2  16   4    8.60    4.35
  -2  16  -4   10.03    4.19
   2 -16   4    0.24    4.09
   2 -16   4    7.33    2.76
  -2 -16  -4    0.16    5.23
   2  16   5    4.74    4.31
  -2  16  -5    0.42    4.42
   2 -16   5   -7.69    5.68
   2 -16   5    6.94    3.09
  -2 -16  -5   -3.72    5.20
   2  16   6   -3.11    4.39
  -2  16  -6    7.44    4.54
   2 -16   6   -1.90    1.79
   2 -16   6    1.04    2.60
   2 -16   6    5.12    4.65
  -2 -16  -6   -1.51    5.21
   2  16   7    1.01    4.49
  -2  16  -7   11.33    5.06
   2 -16   7    5.80    1.54
   2 -16   7    7.00    2.12
   2 -16   7    8.67    5.06
  -2 -16  -7    3.93    5.59
   2  16   8    6.79    5.13
   2  16   8    6.13    4.41
  -2  16  -8    8.19    5.36
   2 -16   8    2.40    5.46
   2 -16   8    0.84    1.54
  -2 -16  -8   -2.17    5.55
   2  16   9    1.01    5.26
  -2  16  -9    4.64    5.95
   2  16   9   11.67    4.73
   2 -16   9   -1.89    5.44
  -2 -16  -9    9.50    5.65
   2  16  10   12.57    4.28
   2  16  10   22.47    6.67
  -2  16 -10   15.14    6.77
  -2 -16 -10   14.14    6.29
   2  16  11    3.65    4.04
   2  16  11    2.90    4.90
  -2  16 -11    6.87    6.71
  -2 -16 -11    3.37    7.82
   2  16  12    6.58    5.49
   2  16  12    6.03    4.97
  -2  16 -12   17.54    7.18
  -2 -16 -12    4.70    6.17
   2  16  13    2.76    5.58
   2  16  13    2.04    5.03
  -2  16 -13    1.47    7.29
  -2 -16 -13   15.82    6.23
   2  16  14   -6.23    4.42
   2  16  14   10.96    6.45
  -2  16 -14    7.91    7.71
  -2 -16 -14    8.61    6.30
   2  16  15    5.03    4.45
   2  16  15   -6.65    5.19
  -2  16 -15    9.92    8.14
  -2 -16 -15    7.79    6.41
   2  16  16    5.24    4.83
   2  16  16    5.79    5.46
  -2  16 -16    5.69    8.73
  -2 -16 -16   12.99    6.86
   2  16  17    2.71    5.10
  -2  16 -17   11.88    9.43
  -2 -16 -17   11.23    7.19
   2  16  18    4.22    5.26
  -2  16 -18   15.08   10.09
  -2 -16 -18    8.39    9.85
  -2 -16 -19   -2.90    9.81
   2  17 -19    4.37    6.87
   2 -17 -19   -3.25    7.27
   2 -17 -19   -1.87   10.50
  -2 -17  19    0.71    6.75
   2  17 -18    7.20    7.19
   2 -17 -18   19.12    7.82
   2 -17 -18   28.00   10.99
  -2 -17  18   -2.19    7.18
   2  17 -17    9.70    6.81
   2 -17 -17    5.67    7.03
   2 -17 -17   11.29    9.69
  -2 -17  17    1.51    5.24
   2  17 -16    5.32    6.49
   2 -17 -16    2.21    6.59
   2 -17 -16   -6.93   12.07
  -2 -17  16   -1.85    5.17
   2  17 -15    5.70    6.53
   2 -17 -15   -2.14    6.52
   2 -17 -15   16.98    8.90
  -2 -17  15    4.25    5.34
   2  17 -14   12.47    6.61
   2 -17 -14   13.30    6.57
   2 -17 -14    9.98    8.88
  -2 -17  14    5.35    5.56
   2  17 -13   -1.37    6.27
   2 -17 -13   -4.91    5.92
   2 -17 -13   -7.81    7.90
  -2 -17  13   -2.64    6.77
   2  17 -12   10.16    6.49
   2 -17 -12   14.15    5.78
   2 -17 -12   15.59    7.87
  -2 -17  12    6.01    7.18
   2  17 -11    1.72    4.71
   2 -17 -11    8.91    7.38
  -2 -17  11    7.41    6.63
   2  17 -10   15.65    4.95
   2 -17 -10   44.18   10.00
  -2 -17  10   21.35    7.32
   2  17  -9   38.31    7.36
   2 -17  -9   49.44    8.22
  -2 -17   9   27.60    6.09
   2  17  -8  131.97   10.51
   2 -17  -8  217.50   13.82
  -2 -17   8  134.67   11.12
   2  17  -7   30.33    5.38
   2 -17  -7   51.36    7.13
  -2 -17   7   26.50    6.06
   2  17  -6    8.79    5.69
   2 -17  -6   -0.90    2.11
   2 -17  -6    0.95    5.47
  -2 -17   6   -0.93    4.91
   2  17  -5   36.92    5.50
   2 -17  -5   33.71    3.07
   2 -17  -5   49.79    8.19
  -2 -17   5   34.57    6.12
   2  17  -4    7.26    6.29
   2 -17  -4   10.07    2.85
   2 -17  -4   12.98    5.12
  -2 -17   4   11.20    5.23
   2  17  -3    7.70    4.32
   2 -17  -3   -3.30    2.94
   2 -17  -3    9.93    4.50
  -2 -17   3    7.02    5.13
   2  17  -2   16.42    4.96
   2 -17  -2   20.26    2.96
   2 -17  -2   21.18    4.82
  -2 -17   2   23.36    7.47
   2  17  -1    5.62    4.54
   2 -17  -1   12.54    2.95
   2 -17  -1    9.07    5.51
  -2 -17   1    5.59    5.28
   2  17   0    5.69    4.56
   2 -17   0    3.93    4.08
   2 -17   0    6.75    3.81
  -2 -17   0    5.71    5.20
   2  17   1  208.50   12.16
  -2  17  -1  211.11   12.33
   2 -17   1  207.81   10.09
   2 -17   1  240.22   13.02
  -2 -17  -1  206.59   13.85
   2  17   2    0.92    4.36
  -2  17  -2    1.62    3.48
   2 -17   2   -4.83    3.51
   2 -17   2    0.30    4.11
  -2 -17  -2    3.86    5.15
   2  17   3   -0.97    4.45
  -2  17  -3    0.79    3.81
   2 -17   3    3.69    5.01
   2 -17   3    4.50    3.82
  -2 -17  -3   -3.61    5.16
   2  17   4   12.61    4.93
  -2  17  -4   25.41    6.02
   2 -17   4   23.13    4.67
   2 -17   4   14.51    3.89
  -2 -17  -4   26.38    5.87
   2  17   5    3.19    4.42
  -2  17  -5    3.29    4.54
   2 -17   5    5.44    2.28
   2 -17   5    2.62    3.26
   2 -17   5    0.42    4.43
  -2 -17  -5    5.06    5.45
   2  17   6   42.53    6.06
  -2  17  -6   52.60    6.20
   2 -17   6   62.45    6.32
   2 -17   6   42.28    4.38
  -2 -17  -6   35.49    7.23
   2  17   7   15.77    4.93
  -2  17  -7   14.79    7.09
   2 -17   7    9.31    2.05
   2 -17   7   10.88    2.43
   2 -17   7   18.44    5.45
  -2 -17  -7    7.18    5.99
   2  17   8   49.97    5.90
   2  17   8   62.48    6.82
  -2  17  -8   62.66    7.98
   2 -17   8   69.04    7.45
   2 -17   8   52.39    2.61
  -2 -17  -8   65.02    8.53
   2  17   9   25.07    6.10
   2  17   9   31.11    5.71
  -2  17  -9   38.15    6.98
  -2 -17  -9   29.71    6.90
   2  17  10    7.03    4.12
   2  17  10    9.82    5.11
  -2  17 -10    7.18    6.53
  -2 -17 -10   21.08    6.29
   2  17  11   36.25    5.61
   2  17  11   57.19    6.61
  -2  17 -11   60.62    9.11
  -2 -17 -11   49.12   10.99
   2  17  12    8.29    5.35
   2  17  12    2.14    5.11
  -2  17 -12    3.88    6.99
  -2 -17 -12    6.11    6.37
   2  17  13    3.23    5.84
   2  17  13   11.56    5.37
  -2  17 -13   21.75    7.69
  -2 -17 -13   15.32    6.80
   2  17  14    0.51    5.76
   2  17  14    3.85    5.26
  -2  17 -14   -3.79    8.03
  -2 -17 -14   12.23    6.66
   2  17  15   -5.04    4.39
   2  17  15   -1.57    5.37
  -2  17 -15    8.01    8.00
  -2 -17 -15    2.13    6.69
   2  17  16   -4.45    4.61
   2  17  16    3.22    5.41
  -2  17 -16    9.12    8.72
  -2 -17 -16    0.54    6.94
   2  17  17   18.73    5.66
  -2  17 -17   38.65   10.78
  -2 -17 -17   28.54    8.51
   2  17  18    5.75    5.18
  -2  17 -18   12.81   13.37
  -2 -17 -18    9.57    9.96
   2  18 -18   12.56    5.56
   2 -18 -18   13.44    8.03
   2 -18 -18   25.26   11.20
  -2 -18  18    4.64    5.62
   2  18 -17    5.78    5.20
   2 -18 -17   10.24    7.27
   2 -18 -17   10.29    9.51
  -2 -18  17   -2.50    5.35
   2  18 -16   13.47    5.77
   2 -18 -16   25.84    7.95
   2 -18 -16   46.63   10.57
  -2 -18  16   11.82    6.06
   2  18 -15    4.20    4.93
   2 -18 -15    8.81    6.80
   2 -18 -15   16.61    9.52
  -2 -18  15    8.99    7.16
   2  18 -14   -4.46    4.94
   2 -18 -14   -9.29    6.19
   2 -18 -14   -0.76    8.75
  -2 -18  14   -0.89    7.26
   2  18 -13    9.19    4.78
   2 -18 -13    2.89    6.11
   2 -18 -13   -8.25    8.41
  -2 -18  13    5.52    6.73
   2  18 -12   15.33    6.87
   2 -18 -12   24.88    6.45
   2 -18 -12   35.53    8.75
  -2 -18  12   11.31    5.90
   2  18 -11   10.64    6.01
   2 -18 -11    1.11    5.49
   2 -18 -11   -4.87    7.51
  -2 -18  11    0.72    5.20
   2  18 -10   12.11    4.96
   2 -18 -10   15.36    5.60
   2 -18 -10   24.66    7.48
  -2 -18  10    6.03    5.44
   2  18  -9   22.79    5.51
   2 -18  -9   59.04    7.88
  -2 -18   9   23.35    6.16
   2  18  -8    1.89    6.48
   2 -18  -8   20.67    6.90
  -2 -18   8   17.89    5.35
   2  18  -7   51.08    6.45
   2 -18  -7   81.00    8.57
  -2 -18   7   51.47    7.32
   2  18  -6   13.13    4.88
   2 -18  -6   13.28    2.39
   2 -18  -6   32.10    6.14
  -2 -18   6   13.23    5.61
   2  18  -5   42.09    7.95
   2 -18  -5   48.02    3.28
  -2 -18   5   36.21    6.61
   2  18  -4    4.27    4.52
   2 -18  -4    2.36    2.77
   2 -18  -4    9.33    5.23
  -2 -18   4    7.27    5.23
   2  18  -3    5.10    4.87
   2 -18  -3   15.07    3.21
   2 -18  -3   19.31    5.05
  -2 -18   3   10.04    5.56
   2  18  -2   -0.39    4.38
   2 -18  -2    0.86    3.33
   2 -18  -2    4.54    4.26
  -2 -18   2    1.70    5.20
   2  18  -1    6.51    4.67
   2 -18  -1    2.77    2.90
   2 -18  -1    7.16    4.17
  -2 -18   1    7.06    5.23
   2  18   0   65.17    6.81
  -2  18   0   68.06    4.88
   2 -18   0   74.54    4.87
   2 -18   0   98.89    7.52
  -2 -18   0   63.61    7.87
   2  18   1    1.37    4.61
  -2  18  -1   -3.09    3.41
   2 -18   1    5.70    4.32
   2 -18   1    0.47    3.75
  -2 -18  -1    5.28    5.22
   2  18   2   18.08    6.50
  -2  18  -2   11.06    5.04
   2 -18   2   13.00    3.77
   2 -18   2   11.19    3.61
  -2 -18  -2   12.04    5.79
   2  18   3   59.42    6.42
  -2  18  -3   62.68    5.61
   2 -18   3   62.04    5.69
   2 -18   3   72.06    5.70
  -2 -18  -3   59.92    7.73
   2  18   4   -9.11    4.46
  -2  18  -4    1.57    4.20
   2 -18   4    0.02    2.58
   2 -18   4   -0.88    2.80
   2 -18   4    3.76    4.29
  -2 -18  -4  -10.42    7.04
   2  18   5    6.29    4.63
  -2  18  -5    3.18    4.48
   2 -18   5    1.36    2.29
   2 -18   5   -4.40    3.31
   2 -18   5    3.11    4.61
  -2 -18  -5    0.78    5.56
   2  18   6   33.82    5.60
  -2  18  -6   23.24    5.66
   2 -18   6   29.82    5.82
   2 -18   6   25.25    3.45
  -2 -18  -6   42.07    6.84
   2  18   7   25.58    5.55
  -2  18  -7   25.00    5.79
   2 -18   7   17.28    2.28
   2 -18   7   18.81    3.22
   2 -18   7   22.51    5.51
  -2 -18  -7   23.79    6.72
   2  18   8  128.70   11.39
   2  18   8  229.37   16.76
  -2  18  -8  255.70   15.54
   2 -18   8  172.59    5.78
  -2 -18  -8  211.38   17.12
   2  18   9    4.79    5.43
   2  18   9   14.85    5.30
  -2  18  -9    9.19    6.24
  -2 -18  -9   14.44    6.49
   2  18  10    9.17    6.15
   2  18  10   38.44    6.03
  -2  18 -10   38.49    7.52
  -2 -18 -10   24.23    7.31
   2  18  11   23.73    5.05
   2  18  11   39.83    6.47
  -2  18 -11   49.52    8.51
  -2 -18 -11   37.34    7.94
   2  18  12    2.50    4.06
   2  18  12    9.32    5.13
  -2  18 -12    3.69    7.08
  -2 -18 -12   -0.95    6.54
   2  18  13   -0.14    5.32
   2  18  13   -2.05    5.32
  -2  18 -13  -12.26    7.59
  -2 -18 -13    7.18    6.52
   2  18  14   -0.71    5.87
   2  18  14   10.73    5.64
  -2  18 -14    6.73    8.30
  -2 -18 -14   10.34    6.87
   2  18  15    3.25    4.49
   2  18  15    6.86    5.74
  -2  18 -15   -7.20    8.78
  -2 -18 -15   12.86    7.12
   2  18  16   -1.20    4.71
   2  18  16    3.75    5.79
  -2  18 -16   33.97    9.22
  -2 -18 -16    5.68    7.42
   2  18  17    8.37    4.96
  -2  18 -17   -1.19    9.82
  -2 -18 -17    9.65    7.60
   2  18  18    8.50    6.94
  -2  18 -18   28.84   10.72
  -2 -18 -18   13.75    8.29
   2  19 -18    5.17    5.31
   2 -19 -18   13.26    7.93
   2 -19 -18   -2.20   10.77
  -2 -19  18    6.10    5.53
   2  19 -17   -1.36    5.02
   2 -19 -17    6.47    7.22
   2 -19 -17    2.43    9.89
  -2 -19  17   -6.16    6.78
   2  19 -16   14.92    7.55
   2 -19 -16   27.56    8.02
   2 -19 -16   36.08   11.13
  -2 -19  16   13.95    7.87
   2  19 -15   12.94    6.78
   2 -19 -15    7.33    7.10
   2 -19 -15   18.24    9.58
  -2 -19  15    1.28    7.25
   2  19 -14   -2.20    4.85
   2 -19 -14   10.39    6.56
   2 -19 -14    4.70    8.96
  -2 -19  14    5.33    5.50
   2  19 -13   -0.70    4.84
   2 -19 -13   15.00    6.31
   2 -19 -13    0.64    8.37
  -2 -19  13    2.98    5.28
   2  19 -12   15.95    5.02
   2 -19 -12   23.73    6.41
   2 -19 -12   11.73    8.60
  -2 -19  12    9.45    5.58
   2  19 -11   11.31    5.05
   2 -19 -11   16.63    6.19
   2 -19 -11   23.31    8.20
  -2 -19  11    9.86    5.66
   2  19 -10    0.92    6.17
   2 -19 -10    9.47    5.40
   2 -19 -10    7.98    7.64
  -2 -19  10    3.39    5.28
   2  19  -9    2.07    4.76
   2 -19  -9    6.95    5.02
   2 -19  -9    4.04    6.93
  -2 -19   9    5.96    5.20
   2 -19  -8   89.17    7.62
   2 -19  -8   96.52   10.19
  -2 -19   8   64.92   10.20
   2  19  -7    3.36    4.80
   2 -19  -7    0.39    6.00
  -2 -19   7   -3.32    6.87
   2  19  -6   71.19    7.76
   2 -19  -6   81.35    3.47
   2 -19  -6  117.91    9.08
  -2 -19   6   68.29    8.47
   2  19  -5    1.16    4.44
   2 -19  -5   -0.34    2.90
   2 -19  -5    0.55    5.48
  -2 -19   5   -0.20    5.10
   2  19  -4   86.86    7.69
   2 -19  -4   83.17    4.72
   2 -19  -4  111.94    8.28
  -2 -19   4   79.05    8.60
   2  19  -3    8.48    4.78
   2 -19  -3    4.92    3.25
   2 -19  -3    8.94    5.03
  -2 -19   3    9.07    5.49
   2  19  -2    7.22    4.46
   2 -19  -2    6.06    3.43
   2 -19  -2    4.02    4.46
  -2 -19   2   -0.92    5.45
   2  19  -1   21.18    5.44
   2 -19  -1   27.48    3.44
   2 -19  -1   39.08    4.96
  -2 -19   1   15.20    6.29
   2  19   0   89.62    6.93
  -2  19   0   69.41    4.79
   2 -19   0   65.60    4.93
   2 -19   0   78.89    7.84
  -2 -19   0   61.72    8.18
   2  19   1    7.59    4.88
  -2  19  -1   16.38    3.82
   2 -19   1   13.60    2.89
   2 -19   1   17.20    4.02
   2 -19   1   11.39    3.77
  -2 -19  -1   14.41    5.99
   2  19   2   23.38    5.44
  -2  19  -2   29.62    5.57
   2 -19   2   21.05    2.89
   2 -19   2   20.64    5.30
   2 -19   2   28.52    5.59
  -2 -19  -2   25.29    6.37
   2  19   3   29.16    7.17
  -2  19  -3   32.82    4.78
   2 -19   3   26.65    3.53
   2 -19   3   33.69    4.82
   2 -19   3   31.16    6.17
  -2 -19  -3   32.71    6.60
   2  19   4    8.43    4.65
  -2  19  -4    2.92    4.32
   2 -19   4    6.66    2.75
   2 -19   4    0.40    3.72
   2 -19   4   -6.10    4.29
  -2 -19  -4  -14.80    5.63
   2  19   5    4.78    4.88
  -2  19  -5  -10.31    4.57
   2 -19   5    2.56    2.38
   2 -19   5    0.48    3.31
   2 -19   5    3.71    4.27
  -2 -19  -5    1.30    5.88
   2  19   6   44.65    6.82
  -2  19  -6   63.19    8.79
   2 -19   6   58.18    6.40
   2 -19   6   48.62    4.18
  -2 -19  -6   56.27    8.14
   2  19   7  108.75    9.54
  -2  19  -7  144.77   10.15
  -2 -19  -7  127.17   11.57
   2  19   8   14.78    4.51
   2  19   8   31.40    5.77
  -2  19  -8   32.33    6.64
   2 -19   8   18.29    2.25
  -2 -19  -8   29.26    7.25
   2  19   9    8.31    3.84
   2  19   9   -1.73    5.21
  -2  19  -9   -1.27    6.00
  -2 -19  -9   -6.88    6.17
   2  19  10   10.06    6.47
   2  19  10   37.61    6.47
  -2  19 -10   50.52    7.80
  -2 -19 -10   30.12    7.67
   2  19  11   -5.24    3.92
   2  19  11    0.77    5.33
  -2  19 -11    0.90    6.81
  -2 -19 -11    8.93    6.42
   2  19  12   -1.94    4.02
   2  19  12    8.60    5.27
  -2  19 -12   -2.26    7.29
  -2 -19 -12    6.84    6.80
   2  19  13    0.49    5.56
   2  19  13    7.08    5.66
  -2  19 -13   12.94    7.83
  -2 -19 -13   11.89    7.12
   2  19  14    3.13    5.85
   2  19  14    2.11    5.78
  -2  19 -14    4.36    8.26
  -2 -19 -14   13.89    7.44
   2  19  15    5.30    5.87
   2  19  15    5.03    8.00
  -2  19 -15    8.57    8.86
  -2 -19 -15    4.95    7.52
   2  19  16   -1.59    4.61
   2  19  16   -1.04    5.81
  -2  19 -16  -14.97    9.29
  -2 -19 -16    6.12    7.43
  -2  19 -17   48.01   12.27
  -2 -19 -17   45.32    9.77
  -2 -19 -18    7.90    8.49
   2  20 -18    7.76    6.56
   2 -20 -18   -3.04   10.22
   2 -20 -18    2.60   10.72
  -2 -20  18   -4.98    6.95
   2  20 -17    9.80    6.77
   2 -20 -17    7.39    7.86
   2 -20 -17    9.26   10.64
  -2 -20  17    2.62    7.13
   2  20 -16    1.61    6.33
   2 -20 -16   -6.96    7.29
   2 -20 -16   -0.17    9.90
  -2 -20  16    5.36    6.96
   2  20 -15   -3.53    6.50
   2 -20 -15    9.83    6.90
   2 -20 -15    0.42    9.52
  -2 -20  15    4.34    5.44
   2  20 -14    4.71    6.63
   2 -20 -14   24.45    6.89
   2 -20 -14    1.12    9.54
  -2 -20  14    5.06    5.56
   2  20 -13    0.96    6.45
   2 -20 -13   15.33    6.76
   2 -20 -13    8.89    8.90
  -2 -20  13    8.12    5.71
   2  20 -12   16.25    6.68
   2 -20 -12   10.53    6.68
   2 -20 -12   21.40    8.92
  -2 -20  12   14.12    5.74
   2  20 -11   13.16    4.95
   2 -20 -11    7.54    6.12
   2 -20 -11   18.35    8.23
  -2 -20  11   13.24    7.34
   2  20 -10    8.85    4.71
   2 -20 -10  -10.68    5.53
   2 -20 -10    8.78    7.60
  -2 -20  10    3.38    6.92
   2  20  -9   37.42    6.02
   2 -20  -9   55.28    6.51
   2 -20  -9   35.07    9.09
  -2 -20   9   23.14    8.72
   2  20  -8   21.56    8.32
   2 -20  -8   58.03    6.62
   2 -20  -8   64.90    8.60
  -2 -20   8   45.26    8.96
   2  20  -7   20.33    5.11
   2 -20  -7    8.62    4.92
   2 -20  -7   17.38    6.37
  -2 -20   7   10.20    5.73
   2  20  -6   21.22    5.63
   2 -20  -6   47.18    5.32
   2 -20  -6   48.87    7.23
  -2 -20   6   21.61    6.51
   2  20  -5   20.90    5.57
   2 -20  -5   34.28    4.96
   2 -20  -5   42.35    6.50
  -2 -20   5   19.73    8.31
   2  20  -4  136.76   10.83
   2 -20  -4  179.46    9.24
   2 -20  -4  196.16   11.94
  -2 -20   4  142.62   12.45
   2  20  -3   22.60    5.53
   2 -20  -3   30.17    4.23
   2 -20  -3   23.61    3.67
   2 -20  -3   30.06    5.82
  -2 -20   3   27.83    6.19
   2  20  -2    5.85    4.49
   2 -20  -2    1.47    3.46
   2 -20  -2   -0.68    3.49
   2 -20  -2    8.86    6.05
  -2 -20   2    0.94    5.35
   2  20  -1   32.32    5.38
   2 -20  -1   26.39    3.72
   2 -20  -1   23.76    4.50
   2 -20  -1   38.50    5.08
  -2 -20   1   17.19    6.25
   2  20   0   21.06    4.89
  -2  20   0    7.63    3.46
   2 -20   0   12.20    3.14
   2 -20   0   10.36    4.37
   2 -20   0    2.20    4.46
  -2 -20   0   -1.06    7.64
   2  20   1   20.64    5.31
  -2  20  -1    8.85    3.79
   2 -20   1   16.47    4.01
   2 -20   1   10.01    5.35
   2 -20   1   19.86    3.80
   2  20   2    2.61    4.72
  -2  20  -2    6.49    3.87
   2 -20   2    4.02    2.62
   2 -20   2   -1.28    3.60
   2 -20   2    7.13    3.87
  -2 -20  -2    2.01    5.76
   2  20   3   17.03    5.25
  -2  20  -3   19.35    5.85
   2 -20   3   18.14    3.38
   2 -20   3   17.22    3.58
   2 -20   3   15.60    4.20
  -2 -20  -3   12.76    6.51
   2  20   4  168.42   11.59
  -2  20  -4  193.95   11.06
   2 -20   4  173.89    6.18
   2 -20   4  185.97    7.94
   2 -20   4  173.05    9.96
  -2 -20  -4  170.38   13.78
   2  20   5   19.94    5.74
  -2  20  -5   26.12    5.28
   2 -20   5   22.09    2.87
   2 -20   5   24.70    3.99
  -2 -20  -5   34.70    7.08
   2  20   6   52.03    6.46
  -2  20  -6   45.83    6.56
   2 -20   6   33.87    4.18
  -2 -20  -6   41.46    8.22
   2  20   7   48.59    6.97
  -2  20  -7   56.91    7.34
   2 -20   7   36.62    3.52
  -2 -20  -7   53.23    8.60
   2  20   8   36.40    6.85
  -2  20  -8   40.06    7.41
   2 -20   8   27.73    2.57
  -2 -20  -8   51.17    8.05
   2  20   9   28.85    6.40
   2  20   9   74.43    8.33
  -2  20  -9  101.18    9.35
  -2 -20  -9   78.97    9.56
   2  20  10    4.65    5.23
   2  20  10    6.63    5.64
  -2  20 -10   -0.30    6.51
  -2 -20 -10  -10.29    8.83
   2  20  11    1.23    5.16
   2  20  11    1.47    5.56
  -2  20 -11   12.80    7.12
  -2 -20 -11   10.13    7.02
   2  20  12    3.88    4.11
   2  20  12    8.43    7.44
  -2  20 -12    1.89    7.47
  -2 -20 -12    2.97    7.04
   2  20  13    0.30    5.31
   2  20  13   -1.54    5.60
  -2  20 -13    7.31    7.57
  -2 -20 -13   -6.19    6.93
   2  20  14    0.34    5.72
   2  20  14   10.87    6.10
  -2  20 -14    3.37    8.54
  -2 -20 -14   12.17    7.54
   2  20  15    0.28    5.63
   2  20  15   -3.12    7.96
  -2  20 -15   -3.63    8.80
  -2 -20 -15    0.70    7.54
   2  20  16   10.63    4.52
   2  20  16  -10.42    6.05
  -2  20 -16  -12.76    9.54
  -2 -20 -16    9.37    7.68
   2  20  17    1.15    6.05
  -2  20 -17   -3.97   10.04
  -2 -20 -17    7.36    8.30
   2  21 -17    8.21    7.22
   2 -21 -17   28.33    8.34
   2 -21 -17   19.47   11.63
  -2 -21  17    7.96    7.67
   2  21 -16    3.32    5.17
   2 -21 -16    3.51    7.52
   2 -21 -16    5.75   10.09
  -2 -21  16    6.73    5.46
   2  21 -15   10.89    5.30
   2 -21 -15   14.52    7.54
   2 -21 -15   29.16   10.15
  -2 -21  15    1.71    6.15
   2  21 -14    7.78    5.07
   2 -21 -14    5.27    7.11
   2 -21 -14   13.43   12.64
  -2 -21  14   12.02    7.47
   2  21 -13    4.39    5.03
   2 -21 -13   -2.17    6.55
   2 -21 -13    7.68    8.77
  -2 -21  13    6.12    7.29
   2  21 -12    6.03    6.55
   2 -21 -12   10.44    6.48
   2 -21 -12    9.22    8.61
  -2 -21  12   -2.57    7.40
   2  21 -11    4.37    6.38
   2 -21 -11    2.33    6.16
   2 -21 -11    5.55    7.72
  -2 -21  11    6.77    7.15
   2  21 -10    7.61    5.07
   2 -21 -10    7.15    6.21
   2 -21 -10   28.46    7.86
  -2 -21  10    5.75    5.74
   2  21  -9   11.27    5.44
   2 -21  -9   29.28    6.18
   2 -21  -9   23.78    7.95
  -2 -21   9   18.18    5.96
   2  21  -8   18.56    5.56
   2 -21  -8   48.90    7.98
   2 -21  -8   44.31    8.18
  -2 -21   8   27.51    6.40
   2  21  -7   13.47    6.47
   2 -21  -7    1.14    5.14
   2 -21  -7   27.89    6.93
  -2 -21   7   16.92    5.87
   2  21  -6   14.72    5.22
   2 -21  -6   29.45    5.09
   2 -21  -6   22.62    6.74
  -2 -21   6   11.80    6.18
   2 -21  -5  179.72    9.84
   2 -21  -5  177.98   12.42
  -2 -21   5  121.28   11.92
   2  21  -4    1.15    4.63
   2 -21  -4   -7.11    4.04
   2 -21  -4    0.66    5.30
  -2 -21   4    8.79    5.63
   2  21  -3   68.20    7.40
   2 -21  -3   99.32    6.44
   2 -21  -3   97.40    7.90
  -2 -21   3   74.52    9.10
   2  21  -2  185.66   12.58
   2 -21  -2  229.57   12.48
   2 -21  -2  228.48   12.65
  -2 -21   2  173.76   14.66
   2  21  -1    4.15    4.78
   2 -21  -1    1.64    4.50
   2 -21  -1    6.76    5.88
  -2 -21   1    4.22    5.73
   2  21   0    3.02    4.91
  -2  21   0   -3.25    4.27
   2 -21   0   -5.26    3.15
   2 -21   0    0.55    4.22
  -2 -21   0   -4.31    5.87
   2  21   1   10.09    4.70
  -2  21  -1   -1.99    3.44
   2 -21   1    1.17    2.92
   2 -21   1    4.57    5.20
  -2 -21  -1    4.45    5.81
   2  21   2   94.18    8.67
  -2  21  -2  110.36    6.93
   2 -21   2  109.77    6.45
   2 -21   2  102.28    6.65
  -2 -21  -2  107.42   10.27
   2  21   3   31.23    6.11
  -2  21  -3   38.98    6.67
   2 -21   3   36.20    3.17
   2 -21   3   38.56    5.51
  -2 -21  -3   22.22    7.39
   2  21   4   18.66    5.64
  -2  21  -4   12.10    4.95
   2 -21   4   15.72    3.33
   2 -21   4   21.33    4.40
  -2 -21  -4   24.41    6.62
   2  21   5   69.25    8.14
  -2  21  -5   80.37    7.22
   2 -21   5   73.59    4.34
   2 -21   5   79.69    5.63
  -2 -21  -5   68.58    9.29
   2  21   6   -4.29    5.34
  -2  21  -6   11.84    5.17
   2 -21   6    0.91    2.88
   2 -21   6    5.87    3.27
  -2 -21  -6    4.23    8.37
   2  21   7   48.72    7.53
  -2  21  -7   74.40    7.71
   2 -21   7   46.70    3.77
  -2 -21  -7   42.78    9.09
   2  21   8   22.69    5.86
  -2  21  -8   22.51    6.35
   2 -21   8   10.89    1.97
   2 -21   8   10.69    1.55
  -2 -21  -8   16.43    7.18
   2  21   9    1.83    3.97
   2  21   9  -12.01    5.66
  -2  21  -9    6.45    6.15
  -2 -21  -9   -1.16    6.90
   2  21  10    2.02    4.08
   2  21  10    8.92    5.85
  -2  21 -10    9.00    6.77
  -2 -21 -10    1.96    9.23
   2  21  11   -1.46    5.34
   2  21  11   17.77    5.83
  -2  21 -11    0.97    7.17
  -2 -21 -11    7.61    7.41
   2  21  12    1.68    4.10
   2  21  12    1.24    5.85
  -2  21 -12    2.61    7.15
  -2 -21 -12    3.95    7.19
   2  21  13   -3.55    5.20
   2  21  13    1.41    6.06
  -2  21 -13   -8.22    8.05
  -2 -21 -13    7.83    7.21
   2  21  14    0.47    5.67
   2  21  14    3.65    6.35
  -2  21 -14   -0.44    8.47
  -2 -21 -14   10.25    7.69
   2  21  15    5.04    5.70
   2  21  15    0.15    6.49
  -2  21 -15    3.54    8.90
  -2 -21 -15    9.41    7.89
   2  21  16    0.35    4.69
   2  21  16   19.46    6.72
  -2  21 -16    5.87   10.05
  -2 -21 -16   23.56    8.46
  -2  21 -17   38.03   11.53
  -2 -21 -17   23.00    9.70
   2  22 -17   -1.89    5.21
   2 -22 -17   14.25    8.08
   2 -22 -17    7.39   11.13
  -2 -22  17    8.40    7.12
   2  22 -16    3.29    5.18
   2 -22 -16   14.78    7.68
   2 -22 -16  -10.38   10.58
  -2 -22  16   -3.22    5.67
   2  22 -15    4.26    5.21
   2 -22 -15   14.66    7.56
   2 -22 -15    5.59   10.27
  -2 -22  15    1.13    7.76
   2  22 -14   -0.19    5.02
   2 -22 -14    1.12    7.03
   2 -22 -14   23.80    9.55
  -2 -22  14   -3.46    7.20
   2  22 -13    3.11    4.99
   2 -22 -13    1.64    6.93
   2 -22 -13    6.02    9.18
  -2 -22  13    1.33    7.51
   2  22 -12   10.49    5.46
   2 -22 -12   15.08    9.21
   2 -22 -12   26.32    9.41
  -2 -22  12   15.59    6.05
   2  22 -11   16.82    5.24
   2 -22 -11   39.17    6.83
   2 -22 -11   15.55    8.92
  -2 -22  11    6.86    6.23
   2  22 -10    1.40    4.56
   2 -22 -10   -0.35    5.80
   2 -22 -10   -0.91    7.58
  -2 -22  10    0.60    5.46
   2  22  -9    3.00    6.35
   2 -22  -9   13.94    5.74
   2 -22  -9   10.02    7.42
  -2 -22   9   -2.48    5.53
   2  22  -8    3.28    4.78
   2 -22  -8    1.28    5.24
   2 -22  -8    2.72    7.04
  -2 -22   8    3.50    5.59
   2  22  -7   47.95    6.79
   2 -22  -7   82.20    7.19
   2 -22  -7   89.49    9.59
  -2 -22   7   49.51    8.05
   2  22  -6   14.99    6.12
   2 -22  -6   -9.03    4.65
   2 -22  -6   -0.81    6.17
  -2 -22   6    9.37    5.62
   2  22  -5    1.05    4.80
   2 -22  -5    2.76    4.41
   2 -22  -5   -7.15    5.76
  -2 -22   5    2.95    5.56
   2  22  -4   26.03    5.85
   2 -22  -4   41.11    5.17
   2 -22  -4   45.41    6.69
  -2 -22   4   29.02    7.23
   2  22  -3   -0.52    4.85
   2 -22  -3    4.58    3.99
   2 -22  -3    5.12    5.27
  -2 -22   3   14.40    7.68
   2  22  -2   65.81    7.71
   2 -22  -2   84.98    5.86
   2 -22  -2   91.67    7.68
  -2 -22   2   57.32    8.89
   2  22  -1   31.65    8.28
   2 -22  -1   41.81    4.54
   2 -22  -1   50.57    5.88
  -2 -22   1   47.03    7.47
  -2  22   0    0.61    4.39
   2 -22   0   -2.03    5.60
   2 -22   0   -1.27    4.21
  -2 -22   0    1.81    5.92
   2  22   1    9.80    6.81
  -2  22  -1   12.00    4.86
   2 -22   1   12.68    3.21
   2 -22   1   10.81    4.27
  -2 -22  -1    4.07    6.23
   2  22   2   12.02    5.07
  -2  22  -2    3.07    4.14
   2 -22   2   11.48    2.89
   2 -22   2    9.39    5.09
  -2 -22  -2   11.65    6.38
   2  22   3   -3.68    5.37
  -2  22  -3    9.90    5.62
   2 -22   3    6.26    3.48
   2 -22   3   12.57    4.77
  -2 -22  -3    5.83    6.35
   2  22   4   14.21    5.47
  -2  22  -4   18.69    4.87
   2 -22   4   15.57    3.35
   2 -22   4    8.23    4.43
  -2 -22  -4   26.14    6.60
   2  22   5   12.12    5.65
  -2  22  -5   20.64    6.70
   2 -22   5    6.63    2.92
   2 -22   5   13.00    4.04
  -2 -22  -5    7.61    7.00
   2  22   6    1.90    5.27
  -2  22  -6    6.55    5.22
   2 -22   6    1.56    3.46
   2 -22   6    2.74    2.48
  -2 -22  -6    7.30    8.87
   2  22   7   -0.12    5.85
  -2  22  -7    5.65    5.75
   2 -22   7    1.97    2.91
   2 -22   7    4.31    2.09
  -2 -22  -7   -3.18    6.90
   2  22   8   18.01    6.86
  -2  22  -8   42.95    6.97
   2 -22   8   21.93    2.36
   2 -22   8   20.31    1.87
  -2 -22  -8   25.10    7.92
   2  22   9   11.22    5.53
   2  22   9    0.32    5.85
  -2  22  -9    3.77    6.47
  -2 -22  -9   -3.28    6.94
   2  22  10    2.93    3.97
   2  22  10   -6.13    5.59
  -2  22 -10   11.59    6.66
  -2 -22 -10   -0.17    6.92
   2  22  11    3.97    5.51
   2  22  11   11.81    6.31
  -2  22 -11   16.61    7.65
  -2 -22 -11   20.13    7.88
   2  22  12   -3.52    5.53
   2  22  12   -2.75    6.40
  -2  22 -12   16.78    7.81
  -2 -22 -12   20.54    7.55
   2  22  13    1.08    4.09
   2  22  13    0.86    6.37
  -2  22 -13    5.26    8.08
  -2 -22 -13   -2.53    7.75
   2  22  14    5.10    5.95
   2  22  14   19.27    6.93
  -2  22 -14   14.72    9.08
  -2 -22 -14   15.11    8.57
   2  22  15   10.81    5.77
   2  22  15    1.97    6.67
  -2  22 -15    4.70    9.24
  -2 -22 -15   10.03    8.25
   2  22  16    3.67    6.67
  -2  22 -16   11.59    9.78
  -2 -22 -16   -5.90    8.52
   2  23 -16   -1.42    6.51
   2 -23 -16    5.16    7.84
   2 -23 -16   10.35   10.93
  -2 -23  16    1.76    7.43
   2  23 -15    2.38    6.42
   2 -23 -15   10.06   10.06
   2 -23 -15    5.73   13.71
  -2 -23  15    4.56    7.86
   2  23 -14   -2.15    6.38
   2 -23 -14    8.67    7.15
   2 -23 -14   -1.00    9.63
  -2 -23  14   12.80    7.43
   2  23 -13   14.62    7.51
   2 -23 -13   44.37    8.24
   2 -23 -13   42.35   11.24
  -2 -23  13   18.09    6.85
   2  23 -12    5.94    6.14
   2 -23 -12    0.47    6.56
   2 -23 -12   -6.05    8.53
  -2 -23  12    4.20    5.62
   2  23 -11    5.85    4.75
   2 -23 -11   -2.08    6.33
   2 -23 -11   10.54    8.39
  -2 -23  11   -2.30    5.78
   2  23 -10    3.87    4.68
   2 -23 -10   -6.15    6.02
   2 -23 -10   -8.59    7.91
  -2 -23  10    1.57    5.56
   2  23  -9   10.45    5.45
   2 -23  -9   41.05    6.63
   2 -23  -9   35.90    8.52
  -2 -23   9   16.34    6.45
   2  23  -8   12.76    6.61
   2 -23  -8   14.99    5.98
   2 -23  -8   26.87   10.05
  -2 -23   8   13.81    6.13
   2  23  -7    5.88    4.82
   2 -23  -7    2.77    5.15
   2 -23  -7   -6.20    6.47
  -2 -23   7    4.39    5.70
   2  23  -6   13.86    5.54
   2 -23  -6   22.31    5.35
   2 -23  -6   23.80    7.10
  -2 -23   6   16.21    6.46
   2  23  -5    2.58    4.71
   2 -23  -5    8.52    4.52
   2 -23  -5   -6.61    7.87
  -2 -23   5    1.85    5.89
   2  23  -4   14.12    4.93
   2 -23  -4    5.14    4.49
   2 -23  -4   15.73    7.63
  -2 -23   4    2.40    6.18
   2  23  -3   37.94    6.52
   2 -23  -3   55.09    5.53
   2 -23  -3   57.33    6.89
  -2 -23   3   40.34    8.01
   2  23  -2   58.06   10.11
   2 -23  -2   98.86    7.89
   2 -23  -2   98.38    7.87
  -2 -23   2   64.78    9.32
   2  23  -1  150.83   11.69
   2 -23  -1  164.58    8.44
   2 -23  -1  184.01   10.88
  -2 -23   1  145.10   13.21
   2  23   0   -2.74    4.95
  -2  23   0   -4.73    4.44
   2 -23   0   -1.80    3.31
   2 -23   0    7.16    5.74
  -2 -23   0    1.04    6.20
   2  23   1   60.52    7.51
  -2  23  -1   69.64    7.22
   2 -23   1   79.02    6.22
   2 -23   1   79.10    6.07
  -2 -23  -1   65.31    9.25
   2  23   2   -6.34    5.20
  -2  23  -2   -1.59    4.01
   2 -23   2    8.13    2.90
   2 -23   2    1.30    5.07
  -2 -23  -2    1.06    6.42
   2  23   3   16.26    5.88
  -2  23  -3    8.15    4.73
   2 -23   3   24.72    3.88
   2 -23   3   19.09    4.04
  -2 -23  -3   10.11    7.06
   2  23   4    8.35    5.36
  -2  23  -4   -6.02    4.70
   2 -23   4   -5.94    3.24
   2 -23   4    2.47    3.32
   2  23   5   84.69    9.11
  -2  23  -5  109.70   10.23
   2 -23   5   85.29    4.91
   2 -23   5   84.17    6.41
  -2 -23  -5   68.84   10.89
   2  23   6   -3.46    5.68
  -2  23  -6    4.03    5.39
   2 -23   6    4.49    3.40
   2 -23   6    1.76    2.59
  -2 -23  -6   16.48    9.32
   2  23   7  172.14   14.26
  -2  23  -7  184.97   13.98
   2 -23   7  151.97    7.98
  -2 -23  -7  175.41   16.84
   2  23   8   44.27    7.84
  -2  23  -8   57.57    8.41
   2 -23   8   35.73    2.89
   2 -23   8   36.36    2.89
  -2 -23  -8   49.83    9.36
   2  23   9    2.27    5.63
   2  23   9   10.24    6.22
  -2  23  -9   17.59    6.58
  -2 -23  -9    9.58    7.66
   2  23  10    2.97    4.19
   2  23  10   10.89    6.38
  -2  23 -10   16.28    7.29
  -2 -23 -10    7.13    7.69
   2  23  11    7.59    5.60
   2  23  11   19.19    6.54
  -2  23 -11    8.13    7.77
  -2 -23 -11   10.10    8.05
   2  23  12    2.60    5.35
   2  23  12   -2.43    6.48
  -2  23 -12   15.34    7.96
  -2 -23 -12   14.50    8.31
   2  23  13   -1.80    4.02
   2  23  13   -0.51    6.42
  -2  23 -13    7.30    8.26
  -2 -23 -13    5.45    7.98
   2  23  14   -1.50    5.93
   2  23  14   10.63    6.98
  -2  23 -14   17.64    9.12
  -2 -23 -14    9.47    8.62
   2  23  15    0.63    5.44
   2  23  15   -2.70    6.75
  -2  23 -15   -8.09    9.47
  -2 -23 -15    0.09    8.50
   2  23  16   -1.97    6.87
  -2  23 -16    9.15    9.81
  -2 -23 -16    8.80    8.93
   2  24 -16    7.83    6.32
   2 -24 -16   -4.86    7.99
   2 -24 -16    6.03   10.92
  -2 -24  16   -0.03    7.42
   2  24 -15    0.79    4.78
   2 -24 -15    7.89    7.97
   2 -24 -15    2.74   10.56
  -2 -24  15    2.72    7.87
   2  24 -14   -2.39    4.75
   2 -24 -14    1.02    7.15
   2 -24 -14    1.34    9.63
  -2 -24  14    2.21    5.59
   2  24 -13   10.91    5.15
   2 -24 -13   10.88    7.76
   2 -24 -13   37.79   10.20
  -2 -24  13    6.63    6.15
   2  24 -12   -4.31    4.78
   2 -24 -12    6.30    6.78
   2 -24 -12   -4.25    8.74
  -2 -24  12    5.21    5.81
   2  24 -11    0.03    6.34
   2 -24 -11   -1.61    6.52
   2 -24 -11  -14.25    8.51
  -2 -24  11   -3.57    7.52
   2  24 -10    8.30    6.44
   2 -24 -10    5.41    6.31
   2 -24 -10    9.81    8.36
  -2 -24  10    8.15    7.65
   2  24  -9    7.22    4.82
   2 -24  -9    1.62    5.89
   2 -24  -9    2.64    7.40
  -2 -24   9    0.56    7.55
   2  24  -8    3.27    4.83
   2 -24  -8   -9.90    5.39
   2 -24  -8   12.26    7.15
  -2 -24   8   -7.82    7.69
   2  24  -7    7.35    4.70
   2 -24  -7    3.64    5.32
   2 -24  -7   11.55    6.95
  -2 -24   7    5.77    7.87
   2  24  -6   -6.20    6.24
   2 -24  -6    5.03    4.88
   2 -24  -6   -8.14    6.50
  -2 -24   6    0.22    5.83
   2  24  -5   14.19    5.49
   2 -24  -5   24.20    5.30
   2 -24  -5   22.29    6.97
  -2 -24   5   21.04    6.83
   2  24  -4   12.12    5.99
   2 -24  -4   46.70    5.52
   2 -24  -4   44.99    9.05
  -2 -24   4   21.04    7.36
   2  24  -3    0.22    6.67
   2 -24  -3    8.53    4.28
   2 -24  -3   -2.20    7.27
  -2 -24   3    6.03    6.26
   2  24  -2    4.33    5.28
   2 -24  -2    6.68    3.95
   2 -24  -2   -0.03    5.10
  -2 -24   2   -3.93    8.19
   2  24  -1   30.55    5.98
   2 -24  -1   27.56    4.61
   2 -24  -1   32.69    5.87
  -2 -24   1   30.29    7.38
   2  24   0   11.66    5.57
  -2  24   0   22.00    5.07
   2 -24   0   22.23    5.03
   2 -24   0   27.67    6.79
  -2 -24   0   16.98    7.27
   2  24   1   11.51    5.51
  -2  24  -1   12.52    5.16
   2 -24   1   10.29    3.43
   2 -24   1   11.58    4.51
  -2 -24  -1   -0.80    6.54
   2  24   2   11.21    5.87
  -2  24  -2   15.85    4.50
   2 -24   2   18.08    4.33
   2 -24   2   18.47    4.38
  -2 -24  -2   13.13    7.17
   2  24   3  101.86   10.32
  -2  24  -3  142.16    8.86
   2 -24   3  132.70    6.12
   2 -24   3  132.66    7.61
  -2 -24  -3  121.41   12.37
   2  24   4   59.31    8.33
  -2  24  -4   78.66    7.05
   2 -24   4   71.60    5.09
   2 -24   4   84.11    6.81
  -2 -24  -4   55.71   10.30
   2  24   5   22.89    6.20
  -2  24  -5   21.29    7.32
   2 -24   5   16.13    4.43
   2 -24   5   16.31    3.43
  -2 -24  -5   23.00    7.86
   2  24   6    8.64    6.23
  -2  24  -6   15.82    5.78
   2 -24   6   15.23    3.77
   2 -24   6   10.46    2.97
  -2 -24  -6    4.20    9.98
   2  24   7   99.86   10.62
  -2  24  -7  118.24   10.56
   2 -24   7   92.27    6.08
  -2 -24  -7   93.78   12.76
   2  24   8   22.66    6.56
  -2  24  -8   22.46    6.94
   2 -24   8   10.93    2.92
   2 -24   8   11.63    2.07
  -2 -24  -8   25.68    8.11
   2  24   9   14.19    5.44
   2  24   9   -7.80    6.25
  -2  24  -9   12.40    6.77
  -2 -24  -9   -4.04    7.64
   2  24  10   -3.21    4.03
   2  24  10    3.17    6.22
  -2  24 -10    4.03    7.15
  -2 -24 -10   -6.99    7.72
   2  24  11    5.27    5.47
   2  24  11    6.36    6.77
  -2  24 -11    7.52    7.81
  -2 -24 -11   13.95    8.00
   2  24  12    0.98    5.70
   2  24  12   13.25    6.95
  -2  24 -12   17.66    8.22
  -2 -24 -12   11.75    8.65
   2  24  13    4.54    4.20
   2  24  13    6.38    6.98
  -2  24 -13   10.49    8.56
  -2 -24 -13    4.10    8.60
   2  24  14   -0.87    5.73
   2  24  14   27.21    7.18
  -2  24 -14    6.30    9.49
  -2 -24 -14   -4.58    8.71
   2  24  15    9.61    7.08
  -2  24 -15    6.78    9.42
  -2 -24 -15  -14.76    8.82
   2  25 -15   -6.83    4.87
   2 -25 -15   14.61    8.02
   2 -25 -15    4.88   10.96
  -2 -25  15    4.17    5.90
   2  25 -14    0.72    4.95
   2 -25 -14   -3.01    7.53
   2 -25 -14    8.97   10.41
  -2 -25  14   -8.19    6.02
   2  25 -13   -1.37    4.88
   2 -25 -13   -3.12    7.42
   2 -25 -13   14.99    9.65
  -2 -25  13    9.10    5.98
   2  25 -12    2.06    4.90
   2 -25 -12    1.12    7.10
   2 -25 -12   12.52    9.24
  -2 -25  12    1.12    7.78
   2  25 -11    2.35    4.88
   2 -25 -11   -5.32    6.46
   2 -25 -11   -5.10    8.72
  -2 -25  11    7.61    7.74
   2  25 -10    3.40    4.60
   2 -25 -10    2.03    6.18
   2 -25 -10   -6.63   10.52
  -2 -25  10   -1.90    7.67
   2  25  -9    9.23    4.91
   2 -25  -9    8.58    6.36
   2 -25  -9   16.04    8.32
  -2 -25   9   10.07    8.00
   2  25  -8   11.90    6.22
   2 -25  -8   -4.66    5.61
   2 -25  -8  -13.42    7.38
  -2 -25   8   -4.71    7.86
   2  25  -7   18.55    5.43
   2 -25  -7   29.48    6.16
   2 -25  -7   26.73    8.00
  -2 -25   7   16.10    8.83
   2  25  -6   -2.28    4.75
   2 -25  -6   -5.41    5.08
   2 -25  -6    6.59    6.67
  -2 -25   6   12.33    7.89
   2  25  -5    8.55    5.42
   2 -25  -5   23.28    5.26
   2 -25  -5   23.51    7.01
  -2 -25   5   14.85    6.92
   2  25  -4    7.16    5.23
   2 -25  -4    4.16    4.75
   2 -25  -4    9.52    6.18
  -2 -25   4   11.95    6.37
   2 -25  -3   38.51    5.18
   2 -25  -3   33.29    8.62
  -2 -25   3   18.69    7.62
   2  25  -2    8.72    5.39
   2 -25  -2   16.47    5.70
   2 -25  -2   15.40    5.66
  -2 -25   2    4.66    8.60
   2  25  -1   16.53    5.56
   2 -25  -1   17.38    4.13
   2 -25  -1   10.26    5.26
  -2 -25   1   15.63    6.85
   2  25   0   35.30    6.34
  -2  25   0   40.32    5.71
   2 -25   0   34.53    4.50
   2 -25   0   45.32    5.77
  -2 -25   0   17.02    7.94
   2  25   1   33.30    6.78
  -2  25  -1   37.54    5.99
   2 -25   1   37.56    5.47
   2 -25   1   45.69    7.13
  -2 -25  -1   29.34    8.09
   2  25   2    8.85    5.49
  -2  25  -2   -5.64    4.07
   2 -25   2   -1.58    3.11
   2 -25   2   -6.28    4.12
  -2 -25  -2    8.54    6.82
   2  25   3   96.65    9.68
  -2  25  -3  122.09    8.11
   2 -25   3  107.00    7.06
   2 -25   3  114.52    8.92
  -2 -25  -3   95.14   12.05
   2  25   4    9.07    5.80
  -2  25  -4    6.58    4.87
   2 -25   4    1.94    3.53
   2 -25   4   -0.26    4.80
  -2 -25  -4    6.12    7.12
   2  25   5   24.33    6.62
  -2  25  -5   30.70    7.77
   2 -25   5   30.27    4.82
   2 -25   5   17.33    3.69
  -2 -25  -5   34.12    8.26
   2  25   6   60.51    8.29
  -2  25  -6   71.92    7.61
   2 -25   6   53.62    5.38
   2 -25   6   51.40    4.13
  -2 -25  -6   45.41   10.34
   2  25   7   32.61    7.15
  -2  25  -7   21.63    6.85
   2 -25   7   24.48    3.88
   2 -25   7   22.17    3.10
  -2 -25  -7   23.46    8.64
   2  25   8   20.07    6.41
  -2  25  -8    9.18    6.46
   2 -25   8    0.90    2.39
  -2 -25  -8   13.61    7.79
   2  25   9    7.20    6.03
   2  25   9    6.33    6.73
  -2  25  -9   25.09    7.27
  -2 -25  -9   13.36    8.53
   2  25  10   23.92    7.47
  -2  25 -10   31.93    8.47
  -2 -25 -10   28.35    9.29
   2  25  11    1.88    5.35
   2  25  11    5.07    6.63
  -2  25 -11   10.09    7.76
  -2 -25 -11   -2.33   10.94
   2  25  12    3.48    5.47
   2  25  12    3.86    6.92
  -2  25 -12   15.25    8.26
  -2 -25 -12    5.71    8.79
   2  25  13   -6.30    5.34
   2  25  13    5.07    7.12
  -2  25 -13   19.96    8.69
  -2 -25 -13    0.22    8.88
   2  25  14   16.73    7.38
  -2  25 -14    8.83    9.39
  -2 -25 -14   -0.98    9.21
   2  25  15   34.98    9.03
  -2  25 -15   42.15   11.74
  -2 -25 -15   42.68   11.34
   2  26 -15   -1.98    6.29
   2 -26 -15   -8.62    8.41
   2 -26 -15   -7.79   10.98
  -2 -26  15    1.34    6.08
   2  26 -14    7.55    6.88
   2 -26 -14   29.23    8.78
   2 -26 -14   32.79   11.46
  -2 -26  14    2.68    6.79
   2  26 -13    9.29    6.21
   2 -26 -13    2.01    7.43
   2 -26 -13   -0.97    9.94
  -2 -26  13    1.61    7.96
   2  26 -12    3.90    6.14
   2 -26 -12    0.69    7.15
   2 -26 -12    4.52    9.45
  -2 -26  12   -6.69    7.88
   2  26 -11    0.56    6.58
   2 -26 -11   24.25    7.32
   2 -26 -11   16.51    9.45
  -2 -26  11   10.17    8.29
   2  26 -10    8.78    6.38
   2 -26 -10   -4.31    6.68
   2 -26 -10   13.68    8.78
  -2 -26  10    4.56    6.06
   2  26  -9    7.15    5.15
   2 -26  -9   16.11    6.45
   2 -26  -9    7.87    8.26
  -2 -26   9    6.70    6.37
   2  26  -8    7.19    5.11
   2 -26  -8   12.15    8.00
   2 -26  -8   10.24    8.19
  -2 -26   8   13.73    6.52
   2  26  -7    7.24    4.93
   2 -26  -7    9.67    7.27
   2 -26  -7   -5.70    7.33
  -2 -26   7    2.64    6.37
   2  26  -6    1.53    6.95
   2 -26  -6   16.45    7.30
   2 -26  -6   17.45    7.41
  -2 -26   6    6.97    8.41
   2  26  -5   -8.46    5.13
   2 -26  -5    6.91    6.38
   2 -26  -5   -5.17    6.56
  -2 -26   5    6.19    6.35
   2  26  -4   17.11    5.49
   2 -26  -4   19.76    5.22
   2 -26  -4   24.64    6.90
  -2 -26   4   23.48    7.22
   2  26  -3   12.35    7.64
   2 -26  -3   27.75    5.23
   2 -26  -3   33.69    8.60
  -2 -26   3   19.58    7.46
   2  26  -2   -7.59    5.20
   2 -26  -2    7.66    4.26
   2 -26  -2    5.74    7.17
  -2 -26   2    1.64    6.41
   2  26  -1    0.48    5.17
   2 -26  -1    3.95    3.90
   2 -26  -1    7.09    5.06
  -2 -26   1   -0.85    6.69
   2  26   0   17.64    5.99
  -2  26   0   17.22    5.16
   2 -26   0   20.23    5.27
   2 -26   0   19.29    5.29
  -2 -26   0    6.46    7.38
   2  26   1   26.73    6.68
  -2  26  -1   31.75    6.10
   2 -26   1   35.42    4.20
   2 -26   1   28.20    7.04
  -2 -26  -1   20.65    7.96
   2  26   2   15.94    6.15
  -2  26  -2   23.82    4.84
   2 -26   2   21.47    4.90
   2 -26   2   24.10    4.77
  -2 -26  -2   24.48    7.86
   2  26   3   10.32    6.05
  -2  26  -3    8.86    4.81
   2 -26   3   11.76    4.27
   2 -26   3    7.75    5.59
  -2 -26  -3   18.35    7.40
   2  26   4  121.58   11.20
  -2  26  -4  135.48    9.88
   2 -26   4  152.16    9.64
   2 -26   4  125.15    6.23
  -2 -26  -4  128.27   14.26
   2  26   5    5.95    6.13
  -2  26  -5   10.82    6.86
   2 -26   5    3.58    4.39
   2 -26   5    1.96    2.70
  -2 -26  -5    3.65    7.44
   2  26   6   18.21    6.58
  -2  26  -6    9.68    5.83
   2 -26   6    9.71    4.11
   2 -26   6    5.31    3.17
  -2 -26  -6    1.60    8.11
   2  26   7   19.40    7.46
  -2  26  -7   35.84    6.90
   2 -26   7   20.21    4.00
   2 -26   7   17.11    3.92
  -2 -26  -7   29.17    8.70
   2  26   8    7.09    6.61
  -2  26  -8   12.30    6.84
   2 -26   8    5.91    2.62
   2 -26   8    5.27    2.23
  -2 -26  -8   19.92    8.47
   2  26   9    7.54    5.76
   2  26   9   10.17    6.69
  -2  26  -9   -5.00    6.98
  -2 -26  -9   -2.73    8.44
   2  26  10    1.94    4.20
   2  26  10    4.31    6.76
  -2  26 -10  -13.52    7.50
  -2 -26 -10   19.22    8.43
   2  26  11    9.56    5.26
   2  26  11   -5.19    6.84
  -2  26 -11    3.56    7.68
  -2 -26 -11   -5.73    8.42
   2  26  12   -0.38    5.30
   2  26  12    8.82    7.13
  -2  26 -12    5.15    8.21
  -2 -26 -12   -0.30    8.61
   2  26  13    7.11    7.46
  -2  26 -13   11.45    8.86
  -2 -26 -13    4.07    9.23
   2  26  14   19.83    8.12
  -2  26 -14   20.62   10.29
  -2 -26 -14   22.47   10.38
   2  27 -14   -0.62    4.78
   2 -27 -14   10.51    8.12
   2 -27 -14   10.82   10.99
  -2 -27  14    7.82    8.43
   2  27 -13   -3.48    4.78
   2 -27 -13   11.57    7.75
   2 -27 -13   -0.95   10.14
  -2 -27  13    4.14    8.09
   2  27 -12    1.40    4.85
   2 -27 -12    5.25    7.58
   2 -27 -12    3.99    9.75
  -2 -27  12    8.23    8.23
   2  27 -11    6.17    4.95
   2 -27 -11    4.61    7.16
   2 -27 -11   -2.36   12.41
  -2 -27  11    8.76    6.27
   2  27 -10    6.77    5.28
   2 -27 -10   20.12    6.97
   2 -27 -10   14.72    9.36
  -2 -27  10   15.51    6.67
   2  27  -9    0.40    6.61
   2 -27  -9    3.10    6.42
   2 -27  -9   10.09    8.68
  -2 -27   9   10.32    6.25
   2  27  -8   17.94    7.10
   2 -27  -8   10.99    6.46
   2 -27  -8   20.37    8.63
  -2 -27   8   12.94    6.82
   2  27  -7    2.92    5.37
   2 -27  -7   14.82    5.98
   2 -27  -7    8.24    7.75
  -2 -27   7   16.75    6.67
   2  27  -6    9.47    5.05
   2 -27  -6    1.84    5.08
   2 -27  -6  -12.30    7.08
  -2 -27   6   -4.82    6.32
   2  27  -5    3.46    5.45
   2 -27  -5   28.68    5.67
   2 -27  -5   20.32    7.38
  -2 -27   5   23.34    9.50
   2  27  -4   -5.59    6.58
   2 -27  -4    2.33    4.84
   2 -27  -4    1.26    6.23
  -2 -27   4   -0.41    6.42
   2  27  -3    4.73    5.14
   2 -27  -3    7.70    4.62
   2 -27  -3  -10.39    5.83
  -2 -27   3   -6.03    6.80
   2  27  -2    6.42    5.58
   2 -27  -2   15.05    5.92
   2 -27  -2    9.64    7.69
  -2 -27   2    6.27    7.00
   2  27  -1    3.80    5.93
   2 -27  -1   15.46    4.55
   2 -27  -1   30.66    5.74
  -2 -27   1   12.44    7.46
   2  27   0   -0.03    5.74
  -2  27   0    8.47    4.91
   2 -27   0    1.89    3.81
   2 -27   0    0.35    5.04
  -2 -27   0    1.76    7.25
   2  27   1   55.09    8.13
  -2  27  -1   71.61    7.55
   2 -27   1   76.13    6.86
   2 -27   1   74.01    8.80
  -2 -27  -1   41.31    9.88
   2  27   2    7.71    6.17
  -2  27  -2   10.98    4.63
   2 -27   2   10.32    3.67
   2 -27   2   14.40    4.63
  -2 -27  -2    5.69    7.68
   2  27   3    7.69    5.83
  -2  27  -3    1.04    4.59
   2 -27   3   -3.69    5.31
   2 -27   3    4.05    4.11
  -2 -27  -3   -1.34    7.37
   2  27   4    8.48    5.91
  -2  27  -4    0.45    4.99
   2 -27   4   -0.35    3.92
   2 -27   4    4.93    3.99
  -2 -27  -4    7.55    7.57
   2  27   5   15.97    6.42
  -2  27  -5   -4.14    7.38
   2 -27   5   13.86    4.77
   2 -27   5    7.75    3.73
  -2 -27  -5    3.46    8.13
   2  27   6   50.57    7.96
  -2  27  -6   48.41    7.09
   2 -27   6   34.63    5.09
   2 -27   6   30.49    4.02
  -2 -27  -6   31.09    9.96
   2  27   7   -1.82    6.34
  -2  27  -7    4.97    6.02
   2 -27   7   -1.45    4.09
   2 -27   7    1.19    2.87
  -2 -27  -7  -17.54    8.16
   2  27   8   17.13    7.89
  -2  27  -8   28.96    7.33
  -2 -27  -8   32.68    9.61
   2  27   9    7.44    5.96
   2  27   9    3.11    7.13
  -2  27  -9    8.79    7.27
  -2 -27  -9   14.67    8.82
   2  27  10    2.31    5.70
   2  27  10    2.59    7.04
  -2  27 -10   19.52    7.66
  -2 -27 -10    3.60    9.10
   2  27  11   -1.93    5.40
   2  27  11   -4.70    7.16
  -2  27 -11    6.87    8.07
  -2 -27 -11    5.55    8.92
   2  27  12    0.30    5.39
   2  27  12   -3.22    7.25
  -2  27 -12   -4.29    8.32
  -2 -27 -12   -7.33   12.22
   2  27  13    8.78    7.85
  -2  27 -13    5.52    9.06
  -2 -27 -13   13.74    9.61
   2  27  14    4.31    7.69
  -2  27 -14    0.90    9.58
  -2 -27 -14   17.62    9.72
   2  28 -13   -6.18    6.51
   2 -28 -13    4.91    8.08
   2 -28 -13   13.62   10.50
  -2 -28  13    3.61    8.37
   2  28 -12  -10.83    6.41
   2 -28 -12    8.84    7.40
   2 -28 -12   -3.46    9.75
  -2 -28  12    2.46    6.33
   2  28 -11    2.59    6.42
   2 -28 -11   -7.64    9.50
   2 -28 -11    3.33    9.11
  -2 -28  11   -1.02    6.06
   2  28 -10   -5.00    4.99
   2 -28 -10   -0.64    6.90
   2 -28 -10    6.67    8.73
  -2 -28  10   -2.93    6.27
   2  28  -9   -6.59    5.06
   2 -28  -9    3.27    6.47
   2 -28  -9   11.51    8.72
  -2 -28   9   10.60    6.37
   2  28  -8    8.71    4.82
   2 -28  -8    4.11    6.17
   2 -28  -8  -12.82    8.19
  -2 -28   8    7.68    6.63
   2  28  -7   -4.99    5.03
   2 -28  -7   11.86    5.89
   2 -28  -7   10.40    7.80
  -2 -28   7    1.52    6.63
   2  28  -6    7.33    6.42
   2 -28  -6   -3.98    5.52
   2 -28  -6   -0.83    7.18
  -2 -28   6    5.96    6.50
   2  28  -5   -7.86    5.12
   2 -28  -5   10.53    5.17
   2 -28  -5   -6.69    7.02
  -2 -28   5   19.57    8.92
   2  28  -4    1.36    5.34
   2 -28  -4    4.95    6.76
   2 -28  -4   10.49    6.64
  -2 -28   4   11.90    7.13
   2  28  -3    4.10    5.11
   2 -28  -3    0.31    4.73
   2 -28  -3    1.34    5.91
  -2 -28   3   -2.16    6.74
   2  28  -2    5.42    5.52
   2 -28  -2    0.77    4.57
   2 -28  -2   11.10    7.46
  -2 -28   2   11.92    6.95
   2  28  -1   -0.70    5.64
   2 -28  -1   12.47    4.32
   2 -28  -1    5.30    5.58
  -2 -28   1   -8.90    7.03
   2  28   0   -0.37    5.90
  -2  28   0   11.08    5.14
   2 -28   0    4.93    5.44
   2 -28   0   -0.12    5.26
  -2 -28   0   26.26    7.42
   2  28   1   11.84    5.81
  -2  28  -1   15.01    5.47
   2 -28   1    5.19    3.95
   2 -28   1   -2.90    6.53
  -2 -28  -1   14.08    7.32
   2  28   2    5.16    6.13
  -2  28  -2    1.19    4.60
   2 -28   2    8.22    4.79
   2 -28   2   10.75    4.78
  -2 -28  -2    4.76    7.80
   2  28   3    3.08    8.44
  -2  28  -3   12.67    5.12
   2 -28   3    9.49    5.98
   2 -28   3   14.09    4.61
  -2 -28  -3   10.48    8.09
   2  28   4   43.94    7.68
  -2  28  -4   42.14    6.44
   2 -28   4   43.04    4.92
   2 -28   4   40.28    4.02
  -2 -28  -4   19.93    9.89
   2  28   5   10.45    6.81
  -2  28  -5    3.84    7.41
   2 -28   5    9.46    5.00
   2 -28   5   13.02    3.95
  -2 -28  -5   -0.06    8.14
   2  28   6    6.48    6.83
  -2  28  -6    4.63    6.02
   2 -28   6    6.67    4.39
   2 -28   6    2.48    3.57
  -2 -28  -6   -1.37    8.01
   2  28   7   10.77    6.81
  -2  28  -7    7.43    6.09
   2 -28   7    0.33    3.68
   2 -28   7   -0.21    3.92
  -2 -28  -7   -1.24    8.09
   2  28   8    1.84    7.01
  -2  28  -8    8.97    6.62
  -2 -28  -8   -6.90    9.01
   2  28   9    1.44    6.55
   2  28   9   25.76    7.97
  -2  28  -9   31.56    7.99
  -2 -28  -9    9.53    9.87
   2  28  10    2.82    5.86
   2  28  10   27.03    7.73
  -2  28 -10    6.85    8.06
  -2 -28 -10   17.97    9.76
   2  28  11    4.22    5.51
   2  28  11   -0.20    7.57
  -2  28 -11   20.05    8.31
  -2 -28 -11   -1.73    9.21
   2  28  12   19.34    8.07
  -2  28 -12   10.59    9.31
  -2 -28 -12   22.76    9.96
   2  28  13   -8.00    7.67
  -2  28 -13   10.81    9.07
  -2 -28 -13   -8.37   12.48
   2  29 -13    3.39    4.78
   2 -29 -13    8.44    8.37
   2 -29 -13    5.53   10.51
  -2 -29  13    1.15    6.60
   2  29 -12    8.22    5.24
   2 -29 -12   29.38    8.54
   2 -29 -12   18.17   11.31
  -2 -29  12    1.05    7.18
   2  29 -11    7.52    5.01
   2 -29 -11   14.29    7.87
   2 -29 -11    7.51   10.06
  -2 -29  11    8.73    6.79
   2  29 -10    6.76    4.90
   2 -29 -10    7.68    7.05
   2 -29 -10   -2.05    9.30
  -2 -29  10   -2.82    6.56
   2  29  -9    7.19    6.61
   2 -29  -9    9.57    6.88
   2 -29  -9    7.04    8.99
  -2 -29   9    6.01    6.87
   2  29  -8    3.95    6.73
   2 -29  -8   17.34    6.68
   2 -29  -8   17.66    8.83
  -2 -29   8    3.23    6.98
   2  29  -7    0.01    5.59
   2 -29  -7   21.95    6.69
   2 -29  -7   36.11    8.50
  -2 -29   7    9.62    7.25
   2  29  -6    0.23    5.74
   2 -29  -6   33.36    6.33
   2 -29  -6   13.54    8.28
  -2 -29   6   14.36    7.34
   2  29  -5   -3.99    5.38
   2 -29  -5   10.48    5.45
   2 -29  -5    3.92    7.17
  -2 -29   5    6.93    9.28
   2  29  -4    3.47    7.02
   2 -29  -4    4.92    5.21
   2 -29  -4   -3.56    6.72
  -2 -29   4    7.38    7.04
   2  29  -3   13.68    5.80
   2 -29  -3    4.17    5.20
   2 -29  -3    9.79    6.55
  -2 -29   3    5.71    7.26
   2  29  -2    2.01    5.92
   2 -29  -2   14.50    6.50
   2 -29  -2   15.96    8.28
  -2 -29   2   26.28    7.58
   2  29  -1    8.35    5.60
   2 -29  -1   -5.32    4.36
   2 -29  -1    5.56    7.22
  -2 -29   1    1.62    7.18
   2  29   0   -2.19    5.81
  -2  29   0    4.52    5.06
   2 -29   0    3.97    4.19
   2 -29   0    1.54    5.24
  -2 -29   0   -0.40    7.46
   2  29   1   12.15    6.71
  -2  29  -1   37.74    6.19
   2 -29   1   22.45    5.74
   2 -29   1   22.95    5.83
  -2 -29  -1   15.95    8.37
   2  29   2   41.81    8.11
  -2  29  -2   52.33    6.07
   2 -29   2   53.96    7.96
   2 -29   2   56.02    5.07
  -2 -29  -2   31.02   10.04
   2  29   3   36.17    7.89
  -2  29  -3   53.28    6.51
   2 -29   3   52.32    6.02
   2 -29   3   44.35    5.94
  -2 -29  -3   45.85   10.16
   2  29   4    0.81    6.73
  -2  29  -4    2.44    5.26
   2 -29   4    9.80    4.18
   2 -29   4    8.82    4.41
  -2 -29  -4   12.16    8.06
   2  29   5  -17.22    6.47
  -2  29  -5   -3.90    7.19
   2 -29   5    3.21    4.95
   2 -29   5    0.79    3.84
  -2 -29  -5    2.58    8.33
   2  29   6    6.83    7.26
  -2  29  -6   10.70    6.34
   2 -29   6   14.09    4.80
   2 -29   6   10.93    4.00
  -2 -29  -6   26.00    8.99
   2  29   7   16.35    7.05
  -2  29  -7    6.72    6.71
  -2 -29  -7    7.93    8.83
   2  29   8    7.89    7.54
  -2  29  -8   13.70    7.11
  -2 -29  -8    9.56    9.47
   2  29   9   -5.70    6.06
   2  29   9   -4.73    9.43
  -2  29  -9  -12.66    7.55
  -2 -29  -9   -3.79    9.74
   2  29  10   -5.09    4.53
   2  29  10    8.29    7.68
  -2  29 -10   16.75    8.04
  -2 -29 -10   20.46    9.75
   2  29  11   -1.70    7.40
  -2  29 -11   -2.30    8.19
  -2 -29 -11   -0.31    9.25
   2  29  12   -2.16    7.76
  -2  29 -12    2.29    8.82
  -2 -29 -12    7.90    9.81
   2  30 -12    9.78    4.89
   2 -30 -12    1.27    8.09
   2 -30 -12    7.47   10.64
  -2 -30  12   -7.39    6.62
   2  30 -11    2.21    5.06
   2 -30 -11   -1.58    7.88
   2 -30 -11   16.17   10.00
  -2 -30  11    5.26    6.81
   2  30 -10  -11.50    4.89
   2 -30 -10    2.79    7.45
   2 -30 -10   -2.79    9.39
  -2 -30  10    5.66    6.72
   2  30  -9   -6.41    5.02
   2 -30  -9    5.34    7.00
   2 -30  -9  -10.13    8.93
  -2 -30   9    5.03    6.69
   2  30  -8    8.48    5.15
   2 -30  -8    7.14    6.69
   2 -30  -8  -11.08    8.82
  -2 -30   8   -3.29    6.86
   2  30  -7    8.48    5.39
   2 -30  -7   -1.09    6.56
   2 -30  -7   20.79    8.41
  -2 -30   7    5.45    7.11
   2  30  -6    1.08    7.41
   2 -30  -6   14.69    6.47
   2 -30  -6   22.30    8.26
  -2 -30   6   16.61    7.47
   2  30  -5   -1.86    7.57
   2 -30  -5   15.13    5.96
   2 -30  -5    7.67    7.58
  -2 -30   5   11.68    9.87
   2  30  -4    2.46    5.66
   2 -30  -4    8.97    7.19
   2 -30  -4    4.59    6.83
  -2 -30   4    0.20    7.31
   2  30  -3   -5.56    5.71
   2 -30  -3   15.25    5.28
   2 -30  -3    5.71    6.48
  -2 -30   3    7.38    7.16
   2  30  -2    7.50    5.73
   2 -30  -2    8.63    4.89
   2 -30  -2   11.06    8.23
  -2 -30   2   -2.30    7.38
   2  30  -1    3.64    6.23
   2 -30  -1    9.46    4.87
   2 -30  -1    7.91    7.88
  -2 -30   1   18.53    7.79
   2  30   0   10.56    6.51
  -2  30   0   16.98    5.69
   2 -30   0   17.03    6.20
   2 -30   0   21.01    5.95
  -2 -30   0   12.04    8.46
   2  30   1   10.03    6.61
  -2  30  -1   16.53    6.07
   2 -30   1   13.69    5.55
   2 -30   1   15.62    4.48
  -2 -30  -1   -1.52    8.08
   2  30   2   -3.17    6.70
  -2  30  -2    4.09    4.81
   2 -30   2   14.16    6.56
   2 -30   2   12.16    5.27
  -2 -30  -2   12.76    8.11
   2  30   3   -0.87    6.53
  -2  30  -3    7.00    6.62
   2 -30   3    5.91    4.64
   2 -30   3   -4.76    4.80
  -2 -30  -3   10.10    8.10
   2  30   4    5.08    6.82
  -2  30  -4    1.97    5.46
   2 -30   4   -0.10    5.73
   2 -30   4    8.32    3.39
  -2 -30  -4   -3.87    8.54
   2  30   5   -1.12    6.91
  -2  30  -5   17.72    7.39
   2 -30   5    8.05    5.26
   2 -30   5   -1.27    3.25
  -2 -30  -5    4.54    8.49
   2  30   6   -6.10    6.88
  -2  30  -6    2.11    6.00
   2 -30   6   -1.32    4.58
   2 -30   6   -1.36    3.86
  -2 -30  -6   13.14    8.60
   2  30   7    1.69    7.43
  -2  30  -7   14.01    6.99
  -2 -30  -7   22.68   12.15
   2  30   8    1.15    7.44
  -2  30  -8    1.73    6.88
  -2 -30  -8    8.89    9.43
   2  30   9   -0.52    6.16
   2  30   9   16.67    7.59
  -2  30  -9   14.27    7.64
  -2 -30  -9   -2.32   10.14
   2  30  10    2.11    4.29
   2  30  10    4.02    7.72
  -2  30 -10   -2.78    8.19
  -2 -30 -10    3.25    9.27
   2  30  11   12.24    7.96
  -2  30 -11   -1.55    8.57
  -2 -30 -11    3.47    9.61
  -2 -30 -12   -8.53   10.28
   2  31 -11    9.09    5.26
   2 -31 -11    2.33   10.80
   2 -31 -11    6.37   10.46
  -2 -31  11    1.60    7.09
   2  31 -10    2.19    6.73
   2 -31 -10   11.15    9.92
   2 -31 -10   -9.65    9.71
  -2 -31  10    6.48    6.95
   2  31  -9    9.11    6.83
   2 -31  -9   -4.00    7.12
   2 -31  -9    7.48    9.28
  -2 -31   9   10.06    7.13
   2  31  -8   12.53    6.91
   2 -31  -8   -2.79    9.07
   2 -31  -8   -6.22    8.86
  -2 -31   8    4.06    7.03
   2  31  -7   -5.48    5.38
   2 -31  -7   -5.41    8.40
   2 -31  -7    0.85    8.30
  -2 -31   7   11.18    7.16
   2  31  -6    3.33    5.83
   2 -31  -6    8.21    8.60
   2 -31  -6   14.45    8.25
  -2 -31   6   15.47    7.66
   2  31  -5    4.16    5.87
   2 -31  -5   20.55    6.36
   2 -31  -5   28.10    8.04
  -2 -31   5    6.24    8.09
   2 -31  -4   72.90    7.83
   2 -31  -4   61.01    9.82
  -2 -31   4   37.79   10.30
   2  31  -3    1.34    7.75
   2 -31  -3    6.94    5.56
   2 -31  -3   12.80    6.88
  -2 -31   3    3.92    7.42
   2  31  -2   14.37    6.50
   2 -31  -2   20.23    5.44
   2 -31  -2   17.64    8.99
  -2 -31   2    6.56    8.21
   2  31  -1   12.02    6.57
   2 -31  -1   28.40    6.91
   2 -31  -1   17.96    8.57
  -2 -31   1   11.72    8.54
   2  31   0    6.10    6.86
  -2  31   0    8.97    5.81
   2 -31   0   17.38    5.98
   2 -31   0   20.06    4.89
  -2 -31   0   17.42    8.51
   2  31   1   -3.10    6.76
  -2  31  -1    7.33    5.92
   2 -31   1    9.08    5.59
   2 -31   1   14.69    5.77
  -2 -31  -1    3.22    8.23
   2  31   2   20.56    7.26
  -2  31  -2   14.50    5.16
   2 -31   2   11.23    7.12
   2 -31   2   15.96    4.49
  -2 -31  -2   26.18    8.82
   2  31   3    5.68    7.00
  -2  31  -3    8.79    7.06
   2 -31   3   11.40    5.00
   2 -31   3   10.13    5.19
  -2 -31  -3   17.73    8.52
   2  31   4   14.99    7.85
  -2  31  -4   30.62    6.19
   2 -31   4   26.31    6.63
   2 -31   4   17.69    5.26
  -2 -31  -4   40.76   12.48
   2  31   5   15.92    7.10
  -2  31  -5    3.14    7.54
   2 -31   5    4.42    5.53
   2 -31   5    1.65    4.48
  -2 -31  -5   -8.88    8.65
   2  31   6   11.75    7.32
  -2  31  -6    1.34    6.41
   2 -31   6    3.62    4.95
   2 -31   6    8.24    4.22
  -2 -31  -6   -4.79    8.97
   2  31   7    6.30    7.30
  -2  31  -7   -2.55    6.71
  -2 -31  -7    6.43    8.95
   2  31   8   18.88   10.78
  -2  31  -8   12.75    7.53
  -2 -31  -8   23.40   10.44
   2  31   9   -1.98    6.31
   2  31   9   26.99    8.03
  -2  31  -9    6.48    7.89
  -2 -31  -9    1.40   10.82
   2  31  10   -1.48    8.19
  -2  31 -10    3.97    7.99
  -2 -31 -10   -7.15    9.90
   2  31  11   15.17    8.83
  -2  31 -11   17.76    9.15
  -2 -31 -11   14.35   10.64
   2  32 -10   -6.67    5.56
   2 -32 -10   24.77    8.11
   2 -32 -10   -3.38   10.56
  -2 -32  10   19.22    7.08
   2  32  -9    4.41    5.45
   2 -32  -9    0.15    7.55
   2 -32  -9   19.57    9.70
  -2 -32   9   -5.54    7.38
   2  32  -8    3.41    5.63
   2 -32  -8    8.22    7.22
   2 -32  -8   16.47    9.51
  -2 -32   8    2.36    7.52
   2  32  -7   -5.64    5.74
   2 -32  -7   22.35    7.22
   2 -32  -7   21.50    9.04
  -2 -32   7    8.54    7.77
   2  32  -6    0.72    5.57
   2 -32  -6    7.58    6.45
   2 -32  -6   -4.17    8.26
  -2 -32   6   -1.40    7.50
   2  32  -5    8.03    8.11
   2 -32  -5   25.59    6.52
   2 -32  -5   12.06    8.46
  -2 -32   5   19.26    8.60
   2  32  -4   12.00    6.38
   2 -32  -4   18.48    6.33
   2 -32  -4   21.00    7.86
  -2 -32   4    5.26    8.41
   2  32  -3    4.06    5.99
   2 -32  -3    4.24    7.09
   2 -32  -3   -5.20    6.95
  -2 -32   3   -3.25    7.54
   2  32  -2    5.13    6.09
   2 -32  -2   -0.01    5.24
   2 -32  -2    4.98    8.51
  -2 -32   2    3.10    7.83
   2  32  -1   -1.71    8.24
   2 -32  -1   -3.28    4.91
   2 -32  -1   11.13    7.85
  -2 -32   1   -7.16    7.99
   2  32   0    5.96    6.65
  -2  32   0   15.61    5.86
   2 -32   0    9.35    6.05
   2 -32   0    8.71    6.42
  -2 -32   0   -3.99    8.65
   2  32   1    0.76    7.02
  -2  32  -1   14.28    6.30
   2 -32   1   24.40    5.96
   2 -32   1   12.74    4.69
  -2 -32  -1    1.69    8.46
   2  32   2    7.29    6.93
  -2  32  -2    5.31    4.99
   2 -32   2   -6.66    7.00
   2 -32   2    7.66    5.64
  -2 -32  -2   26.18    8.58
   2  32   3   12.17    7.09
  -2  32  -3    9.96    6.95
   2 -32   3    4.99    5.13
   2 -32   3    1.80    3.95
  -2 -32  -3    9.31    8.48
   2  32   4   14.35    6.97
  -2  32  -4   -2.12    5.66
   2 -32   4    4.26    6.08
  -2 -32  -4    6.93    9.04
   2  32   5    3.88    9.25
  -2  32  -5    5.78    5.90
   2 -32   5    8.97    5.64
   2 -32   5    0.79    3.57
  -2 -32  -5   -1.85    9.28
   2  32   6   11.61    7.68
  -2  32  -6   16.25    8.88
  -2 -32  -6   14.48    9.85
   2  32   7    0.52    7.96
  -2  32  -7    5.32    6.82
  -2 -32  -7   12.38    9.54
   2  32   8    2.32    8.11
  -2  32  -8    9.60    7.39
  -2 -32  -8   14.12   10.17
   2  32   9  -10.85    7.96
  -2  32  -9   -0.93    7.59
  -2 -32  -9   15.99   10.24
   2  32  10    6.86    8.91
  -2  32 -10   12.58    8.64
  -2 -32 -10   25.59   11.19
   2  33  -9    6.62    8.20
   2 -33  -9   34.17    8.62
   2 -33  -9   25.44   11.39
  -2 -33   9   21.50    8.58
   2  33  -8   -4.28    7.23
   2 -33  -8   -0.63    7.52
   2 -33  -8    6.79    9.32
  -2 -33   8  -10.61    7.61
   2  33  -7    2.07    7.44
   2 -33  -7   -5.02    6.94
   2 -33  -7    1.50    9.15
  -2 -33   7    9.83    7.33
   2  33  -6   17.66    6.32
   2 -33  -6   17.89    7.22
   2 -33  -6    9.38    9.12
  -2 -33   6   12.75    8.13
   2  33  -5    6.12    6.56
   2 -33  -5   22.63    9.12
   2 -33  -5   33.42    8.91
  -2 -33   5   25.19    8.96
   2  33  -4    5.88    6.41
   2 -33  -4   20.97    6.57
   2 -33  -4   22.01    7.94
  -2 -33   4    8.01    8.56
   2  33  -3   -2.87    6.21
   2 -33  -3    6.65    5.61
   2 -33  -3    6.19    7.10
  -2 -33   3    1.87    8.07
[truncated: 244,092 more chars]
