# Supplementary material for: Diethyl 4,4′-{[1,2-phenyl­enebis(methyl­ene)]bis­(­oxy)}dibenzoate
Source: IUCrdata. 2025 Sep 9;10(Pt 9):x250789. doi: 10.1107/S2414314625007898 (PMC12498031; doi:10.1107/S2414314625007898)
Supplement: Supplementary file 2 [file x-10-x250789-Isup2.hkl]

data_I                                                                          
_shelx_title ' SH233'                                                           
_shelx_refln_list_code          4                                               
_shelx_F_calc_maximum      219.83                                               
_exptl_crystal_F_000       920.00                                               
_reflns_d_resolution_high  0.8000                                               
                                                                                
loop_                                                                           
 _space_group_symop_operation_xyz                                               
 'x, y, z'                                                                      
 '-x+1/2, y+1/2, -z+1/2'                                                        
 '-x, -y, -z'                                                                   
 'x-1/2, -y-1/2, z-1/2'                                                         
                                                                                
_cell_length_a     4.1087                                                       
_cell_length_b    30.4144                                                       
_cell_length_c    17.7823                                                       
_cell_angle_alpha  90.000                                                       
_cell_angle_beta   91.613                                                       
_cell_angle_gamma  90.000                                                       
                                                                                
_shelx_F_squared_multiplier     1.000                                           
                                                                                
loop_                                                                           
 _refln_index_h                                                                 
 _refln_index_k                                                                 
 _refln_index_l                                                                 
 _refln_F_squared_calc                                                          
 _refln_F_squared_meas                                                          
 _refln_F_squared_sigma                                                         
 _refln_observed_status                                                         
   2   0   0        189.24        202.95        28.89 o                         
   4   0   0        257.83        365.16        38.97 o                         
   1   1   0        711.75        656.79        23.45 o                         
   2   1   0         26.72         60.59        11.60 o                         
   3   1   0         72.63         86.96        18.11 o                         
   4   1   0        289.41        295.18        22.06 o                         
   5   1   0         10.91         51.85        20.90 o                         
   1   2   0       4806.94       4774.73        98.74 o                         
   2   2   0         22.99         50.60        29.32 o                         
   3   2   0         53.72         67.90        14.41 o                         
   4   2   0          7.47         38.50        28.06 o                         
   5   2   0          3.85         40.61        22.49 o                         
   1   3   0        340.88        343.83        11.16 o                         
   2   3   0       1117.47       1035.19        29.19 o                         
   3   3   0         67.43         82.74        14.31 o                         
   4   3   0          1.05         20.36        18.61 o                         
   5   3   0          9.25         -0.07        19.94 o                         
   0   4   0      12980.77      12787.16       557.28 o                         
   1   4   0        978.97       1043.09        18.43 o                         
   2   4   0        255.36        220.42        14.55 o                         
   3   4   0         27.12         16.60        11.86 o                         
   4   4   0         40.83         52.32        18.22 o                         
   5   4   0          6.67         17.91        20.29 o                         
   1   5   0        118.55        167.31        13.84 o                         
   2   5   0        247.40        280.14        24.84 o                         
   3   5   0         25.24         39.31        12.22 o                         
   4   5   0        131.61        169.49        24.35 o                         
   5   5   0          0.36         25.88        22.29 o                         
   0   6   0       6701.95       6287.15       179.39 o                         
   1   6   0       2684.47       2544.53        33.87 o                         
   2   6   0       2576.37       2630.94        51.86 o                         
   3   6   0         17.14         28.63        11.91 o                         
   4   6   0          0.34         -4.22        16.23 o                         
   5   6   0         11.85         24.80        21.93 o                         
   1   7   0        227.91        203.14         7.09 o                         
   2   7   0         20.80        -10.20        16.98 o                         
   3   7   0         28.55         48.67        12.84 o                         
   4   7   0          0.09          7.32        16.33 o                         
   5   7   0          3.93         -1.44        22.12 o                         
   0   8   0       1379.86       1365.65        33.15 o                         
   1   8   0         13.12          9.15         5.75 o                         
   2   8   0         33.38         25.70         9.87 o                         
   3   8   0         66.08         71.42        12.63 o                         
   4   8   0         33.45         71.64        17.14 o                         
   5   8   0         14.96         15.68        27.35 o                         
   1   9   0       2062.91       1967.29        30.40 o                         
   2   9   0        259.70        298.41        13.77 o                         
   3   9   0         12.04         23.47        18.38 o                         
   4   9   0         16.43         -2.24        16.30 o                         
   0  10   0        716.65        657.46        15.12 o                         
   1  10   0          0.18          2.35        10.51 o                         
   2  10   0         89.06         68.25         9.44 o                         
   3  10   0         56.86         31.85        16.69 o                         
   4  10   0         19.32         45.24        19.76 o                         
   1  11   0         61.62         62.69         9.65 o                         
   2  11   0        536.64        594.29        16.02 o                         
   3  11   0         95.85         81.19        17.67 o                         
   4  11   0         21.87         10.88        16.24 o                         
   0  12   0         72.15         71.81         8.69 o                         
   1  12   0        384.26        441.39        10.82 o                         
   2  12   0         10.23          2.31        11.48 o                         
   3  12   0         10.27          3.27        12.38 o                         
   4  12   0         64.97        128.38        25.89 o                         
   1  13   0        669.39        681.25        25.60 o                         
   2  13   0        524.88        550.84        19.22 o                         
   3  13   0         29.24         27.60        14.74 o                         
   4  13   0         36.00         21.85        16.50 o                         
   0  14   0       1835.99       1818.70        44.83 o                         
   1  14   0        219.57        213.42        17.19 o                         
   2  14   0         92.58         75.70        10.54 o                         
   3  14   0         69.66         86.27        13.94 o                         
   4  14   0         10.25         10.65        20.67 o                         
   1  15   0       1872.56       1966.63        32.90 o                         
   2  15   0          0.05         17.91        14.68 o                         
   3  15   0         32.41         67.35        13.84 o                         
   4  15   0          5.77          2.32        26.56 o                         
   0  16   0        994.18       1010.65        28.20 o                         
   1  16   0       1139.38       1184.86        31.30 o                         
   2  16   0         53.24         37.59        11.74 o                         
   3  16   0         12.33         47.05        14.80 o                         
   4  16   0         74.17        102.19        19.69 o                         
   1  17   0        158.33        165.76        13.15 o                         
   2  17   0         41.91         30.27        11.84 o                         
   3  17   0          4.10         24.61        15.75 o                         
   4  17   0         12.40         56.71        20.75 o                         
   0  18   0         50.08         72.33        10.80 o                         
   1  18   0        654.55        673.32        32.18 o                         
   2  18   0        409.17        408.05        27.98 o                         
   3  18   0         13.09         24.70        16.33 o                         
   4  18   0          0.24          9.43        20.60 o                         
   1  19   0         46.77         51.04         8.82 o                         
   2  19   0        339.58        398.31        24.38 o                         
   3  19   0          5.47          8.54        23.98 o                         
   4  19   0         15.39         74.17        22.52 o                         
   0  20   0         94.52         79.61        11.90 o                         
   1  20   0        261.13        281.66        23.57 o                         
   2  20   0         33.95         56.00        14.23 o                         
   3  20   0         35.55         41.90        15.73 o                         
   4  20   0          0.27         12.10        24.96 o                         
   1  21   0        120.18        141.18        11.01 o                         
   2  21   0          2.03        -10.31        10.31 o                         
   3  21   0          5.48          6.55        18.17 o                         
   4  21   0          9.11         35.95        20.99 o                         
   0  22   0         51.88         53.44        13.19 o                         
   1  22   0        111.16        105.08        13.68 o                         
   2  22   0          1.19         -1.48        13.33 o                         
   3  22   0         68.06         94.67        17.93 o                         
   4  22   0         13.80         16.28        21.10 o                         
   1  23   0         78.23         76.88        10.74 o                         
   2  23   0          0.02         -3.84        11.20 o                         
   3  23   0         20.86         22.94        16.29 o                         
   4  23   0          5.87          9.72        22.76 o                         
   0  24   0       3071.54       3033.14       115.80 o                         
   1  24   0       1967.56       2054.73        50.26 o                         
   2  24   0         97.68        113.76        14.08 o                         
   3  24   0         18.88         31.35        14.36 o                         
   1  25   0          0.15        -11.21        11.21 o                         
   2  25   0        165.64        204.78        19.82 o                         
   3  25   0          9.98         21.03        14.31 o                         
   0  26   0         51.62         51.76        18.23 o                         
   1  26   0       1711.55       1861.07        53.22 o                         
   2  26   0         77.25         93.31        13.89 o                         
   3  26   0          8.66         15.04        19.11 o                         
   1  27   0         14.59         28.93        15.53 o                         
   2  27   0          7.87         14.18        12.27 o                         
   3  27   0         15.07          7.36        19.71 o                         
   0  28   0         62.95         77.67        16.80 o                         
   1  28   0        295.19        308.99        16.80 o                         
   2  28   0         31.08         43.66        22.38 o                         
   3  28   0         14.90          5.13        17.86 o                         
   1  29   0         15.96         31.22        12.97 o                         
   2  29   0          7.68         10.00        12.91 o                         
   3  29   0         23.01         22.74        17.86 o                         
   0  30   0          1.79         47.09        19.49 o                         
   1  30   0        126.82         82.10        16.36 o                         
   2  30   0         96.17         87.80        15.63 o                         
   3  30   0          3.92         20.63        18.16 o                         
   1  31   0         86.96         88.67        15.97 o                         
   2  31   0         43.21         80.67        14.94 o                         
   0  32   0         43.29         48.60        31.49 o                         
   1  32   0          7.83          7.88        12.79 o                         
   2  32   0         15.04         43.38        16.03 o                         
   1  33   0          4.34         -4.60        16.00 o                         
   2  33   0          2.56          4.33        14.47 o                         
   0  34   0          9.02         32.19        19.16 o                         
   1  34   0          8.29         -5.39        15.18 o                         
   2  34   0         11.65         38.51        16.18 o                         
   1  35   0          7.72          8.90        15.90 o                         
   2  35   0         35.40         63.78        16.73 o                         
   0  36   0         95.44         64.50        37.82 o                         
   1  36   0          0.13          6.20        16.19 o                         
   1  37   0          3.01         26.01        14.17 o                         
   0  38   0          0.34         31.68        43.40 o                         
  -5   0   1          0.02         75.64        30.38 o                         
  -3   0   1         26.62         31.00        37.13 o                         
  -1   0   1       1496.78       1485.33        39.54 o                         
   1   0   1      12831.39      13130.92       671.33 o                         
   3   0   1         16.36         20.99        18.46 o                         
   5   0   1         12.17         21.94        37.40 o                         
  -5   1   1          1.25         13.43        20.39 o                         
  -4   1   1         92.40        112.49        21.25 o                         
  -3   1   1         17.38         23.75        17.70 o                         
  -2   1   1        175.75        184.10        35.01 o                         
  -1   1   1       1073.56       1338.46        42.60 o                         
   1   1   1        118.36        193.68        12.95 o                         
   2   1   1        226.74        225.19        17.77 o                         
   3   1   1          8.96          3.45        14.44 o                         
   4   1   1         15.97         14.91        16.25 o                         
   5   1   1          8.48         64.07        20.91 o                         
  -5   2   1          4.36         28.94        20.60 o                         
  -4   2   1         23.74         42.02        18.29 o                         
  -3   2   1          0.01         16.00        17.38 o                         
  -2   2   1       1526.71       1493.66        35.06 o                         
  -1   2   1       9110.29       8899.00       254.79 o                         
   0   2   1        183.37         -0.54         1.11 o                         
   1   2   1        321.33        464.01        23.15 o                         
   2   2   1       1021.35        947.12        26.07 o                         
   3   2   1          0.84         17.00        13.46 o                         
   4   2   1        100.97        164.72        19.58 o                         
   5   2   1         45.33         31.08        26.26 o                         
  -5   3   1          1.40          8.46        23.10 o                         
  -4   3   1         10.51         49.94        17.65 o                         
  -3   3   1        131.95        190.95        16.75 o                         
  -2   3   1        637.39        640.71        58.64 o                         
  -1   3   1      10711.61      10706.82       349.98 o                         
   0   3   1       2456.90       2365.19        38.99 o                         
   1   3   1      17797.42      17346.94       712.68 o                         
   2   3   1        382.63        324.72        43.44 o                         
   3   3   1          0.52          4.94        12.47 o                         
   4   3   1         29.65         57.66        17.42 o                         
   5   3   1         82.11        136.34        24.63 o                         
  -5   4   1          0.53         14.98        23.17 o                         
  -4   4   1        196.74        228.02        22.91 o                         
  -3   4   1        463.99        464.51        22.51 o                         
  -2   4   1         95.27        177.08        14.84 o                         
  -1   4   1       1874.95       1823.47        34.87 o                         
   0   4   1       4962.84       4604.13        66.34 o                         
   1   4   1       9416.01       9448.40       228.57 o                         
   2   4   1          1.33          5.11        12.45 o                         
   3   4   1        160.22        154.53        16.45 o                         
   4   4   1         47.77         78.11        18.22 o                         
   5   4   1          1.93         39.15        22.05 o                         
  -5   5   1          2.78        -12.61        22.07 o                         
  -4   5   1          2.79         36.54        17.22 o                         
  -3   5   1         35.18         89.60        19.87 o                         
  -2   5   1       1267.55       1330.60        31.61 o                         
  -1   5   1        241.74        253.65         9.45 o                         
   0   5   1       8968.38       8290.92       185.88 o                         
   1   5   1       2418.06       2278.89        31.84 o                         
   2   5   1        148.54        195.52        19.33 o                         
   3   5   1        126.69        133.32        14.89 o                         
   4   5   1        144.42        176.92        24.59 o                         
   5   5   1          8.51         30.88        20.86 o                         
  -5   6   1          1.22         22.59        25.29 o                         
  -4   6   1          3.97         -4.42        17.29 o                         
  -3   6   1         25.91         27.10        12.43 o                         
  -2   6   1          0.13        -17.42        17.42 o                         
  -1   6   1        684.29        701.20        13.51 o                         
   0   6   1        279.44        274.60         6.74 o                         
   1   6   1         11.44         11.21         5.78 o                         
   2   6   1         31.51         40.98        10.44 o                         
   3   6   1         15.48         22.44        17.57 o                         
   4   6   1          1.91         -4.68        16.18 o                         
   5   6   1          1.29         -6.53        27.79 o                         
  -5   7   1          1.40        -11.86        22.79 o                         
  -4   7   1          1.40         -8.63        17.23 o                         
  -3   7   1        210.12        219.22        15.31 o                         
  -2   7   1        322.01        274.06        11.86 o                         
  -1   7   1          2.04          4.42         5.96 o                         
   0   7   1        229.09        263.45         8.87 o                         
   1   7   1        364.33        301.72         7.07 o                         
   2   7   1       3061.92       3314.17        70.23 o                         
   3   7   1         13.09          4.16        12.12 o                         
   4   7   1          7.82         -3.54        16.85 o                         
   5   7   1          0.17         11.31        20.65 o                         
  -5   8   1          0.04         -7.89        21.76 o                         
  -4   8   1          0.60         11.07        16.94 o                         
  -3   8   1        242.74        198.98        17.25 o                         
  -2   8   1        328.92        280.82        15.18 o                         
  -1   8   1        252.84        214.86         9.07 o                         
   0   8   1       1150.08       1185.39        19.57 o                         
   1   8   1        107.83        105.28        12.55 o                         
   2   8   1        263.04        269.37        14.04 o                         
   3   8   1          6.24          7.52        11.86 o                         
   4   8   1          9.98         13.21        15.79 o                         
   5   8   1          0.20         18.44        21.44 o                         
  -4   9   1          5.43         15.29        17.96 o                         
  -3   9   1         29.84         31.51        12.45 o                         
  -2   9   1        340.51        303.39        11.84 o                         
  -1   9   1        118.37         98.67         7.80 o                         
   0   9   1        931.64        823.54        12.41 o                         
   1   9   1        158.04        168.08         7.33 o                         
   2   9   1        186.01        165.04         9.77 o                         
   3   9   1        421.98        403.60        22.69 o                         
   4   9   1          1.91          0.75        15.88 o                         
  -4  10   1         50.00         81.21        20.95 o                         
  -3  10   1         79.76         64.78        16.76 o                         
  -2  10   1        841.62        835.51        20.69 o                         
  -1  10   1        596.83        612.93        13.79 o                         
   0  10   1        731.15        740.10        11.60 o                         
   1  10   1         27.94         32.18         8.10 o                         
   2  10   1         39.08         25.32        12.98 o                         
   3  10   1        227.69        192.94        20.33 o                         
   4  10   1         99.83         86.20        17.56 o                         
  -4  11   1         20.38         23.35        17.81 o                         
  -3  11   1         71.91         92.16        19.27 o                         
  -2  11   1        835.49        817.29        19.35 o                         
  -1  11   1          8.45          4.79         6.41 o                         
   0  11   1       1728.99       1655.51        24.93 o                         
   1  11   1        738.13        790.32        21.75 o                         
   2  11   1        264.00        295.07        11.76 o                         
   3  11   1         21.97          1.18        17.56 o                         
   4  11   1         26.29         34.82        18.35 o                         
  -4  12   1         11.97         41.29        20.60 o                         
  -3  12   1          4.10          7.86        12.05 o                         
  -2  12   1        678.19        581.55        23.22 o                         
  -1  12   1       1109.27       1135.93        22.41 o                         
   0  12   1         17.13          5.95         6.02 o                         
   1  12   1          8.63         -7.95         7.95 o                         
   2  12   1        744.60        810.50        18.50 o                         
   3  12   1        363.27        323.66        22.37 o                         
   4  12   1          6.50         15.37        17.04 o                         
  -4  13   1         86.63         79.03        27.08 o                         
  -3  13   1          1.47         10.22        12.54 o                         
  -2  13   1        832.60        964.67        40.89 o                         
  -1  13   1       1506.35       1630.10        39.16 o                         
   0  13   1        694.81        712.54        14.93 o                         
   1  13   1        136.43        118.41        11.26 o                         
   2  13   1        698.35        696.26        21.43 o                         
   3  13   1          4.55        -12.43        17.66 o                         
   4  13   1         36.64         33.92        17.44 o                         
  -4  14   1         19.98         13.11        16.78 o                         
  -3  14   1          8.08         -4.70        13.52 o                         
  -2  14   1        285.47        302.05        16.03 o                         
  -1  14   1        232.67        265.24         9.32 o                         
   0  14   1         81.28         93.30         9.16 o                         
   1  14   1        432.52        459.92        13.63 o                         
   2  14   1        564.81        637.91        17.40 o                         
   3  14   1         23.64         16.60        14.43 o                         
   4  14   1         11.43         23.56        17.78 o                         
  -4  15   1         15.15         15.33        19.18 o                         
  -3  15   1         16.07         32.54        12.69 o                         
  -2  15   1        178.56        196.44        17.77 o                         
  -1  15   1          1.55          2.04         6.78 o                         
   0  15   1         24.93          3.54         9.68 o                         
   1  15   1        455.75        518.12        10.98 o                         
   2  15   1          4.06         21.85        10.21 o                         
   3  15   1         49.81         47.01        13.06 o                         
   4  15   1          3.09        -17.56        17.56 o                         
  -4  16   1         16.22         19.44        17.28 o                         
  -3  16   1        163.78        186.18        21.03 o                         
  -2  16   1          6.11         17.13        11.73 o                         
  -1  16   1        278.04        303.02        14.56 o                         
   0  16   1          0.89          0.61         6.57 o                         
   1  16   1        405.23        426.63        12.71 o                         
   2  16   1         11.97         13.50         9.12 o                         
   3  16   1        147.25         78.60        22.18 o                         
   4  16   1         21.25         49.01        17.02 o                         
  -4  17   1          2.99        -19.10        21.13 o                         
  -3  17   1         11.01         13.70        16.44 o                         
  -2  17   1         64.70         50.94        11.36 o                         
  -1  17   1        236.73        298.48        11.12 o                         
   0  17   1        483.83        463.41        16.67 o                         
   1  17   1        438.57        454.60        22.76 o                         
   2  17   1       1198.85       1175.57        29.58 o                         
   3  17   1        139.03        143.23        19.78 o                         
   4  17   1          1.75          9.36        21.40 o                         
  -4  18   1         29.14         46.98        20.76 o                         
  -3  18   1         80.37         83.66        16.15 o                         
  -2  18   1          9.82         29.96        10.77 o                         
  -1  18   1        860.54        839.83        45.07 o                         
   0  18   1        553.68        526.13        13.24 o                         
   1  18   1          7.76          8.43         7.68 o                         
   2  18   1         19.46          8.43        10.09 o                         
   3  18   1         10.87         35.63        15.06 o                         
   4  18   1         13.42         18.05        21.42 o                         
  -4  19   1          8.96          7.86        21.00 o                         
  -3  19   1         39.46         58.51        16.26 o                         
  -2  19   1        147.65        159.15        26.35 o                         
  -1  19   1        470.11        542.90        26.49 o                         
   0  19   1        235.16        223.68        10.42 o                         
   1  19   1       1749.90       1826.35        37.64 o                         
   2  19   1         71.96         76.29         8.77 o                         
   3  19   1          0.80         -3.01        17.65 o                         
   4  19   1          8.50         22.79        21.87 o                         
  -4  20   1          4.32        -22.43        22.43 o                         
  -3  20   1         66.91         58.66        17.75 o                         
  -2  20   1        118.73        159.79        17.88 o                         
  -1  20   1        368.11        395.13        23.42 o                         
   0  20   1        376.01        372.11        12.38 o                         
   1  20   1         47.67         46.02        15.04 o                         
   2  20   1         74.29         87.83        12.09 o                         
   3  20   1         14.90         21.42        16.54 o                         
   4  20   1          1.42         -3.08        34.86 o                         
  -4  21   1         20.28         23.17        23.86 o                         
  -3  21   1         36.62         44.24        17.42 o                         
  -2  21   1          0.31         22.01        14.02 o                         
  -1  21   1        459.92        477.31        16.31 o                         
   0  21   1        956.79        931.80        22.93 o                         
   1  21   1        197.87        211.42        13.28 o                         
   2  21   1          0.03         16.35         9.78 o                         
   3  21   1          3.05         10.77        15.79 o                         
   4  21   1         20.55         21.06        22.54 o                         
  -4  22   1         68.50         59.41        27.68 o                         
  -3  22   1         26.17          8.59        15.69 o                         
  -2  22   1        254.88        243.28        19.08 o                         
  -1  22   1        790.69        770.99        29.32 o                         
   0  22   1       1467.59       1357.34        32.83 o                         
   1  22   1        293.15        322.43        13.63 o                         
   2  22   1         61.95         58.17        11.14 o                         
   3  22   1          0.11         17.30        17.27 o                         
   4  22   1          0.20         -9.82        23.03 o                         
  -4  23   1          1.14         15.21        21.12 o                         
  -3  23   1         10.74         10.62        18.83 o                         
  -2  23   1        767.61        900.25        41.63 o                         
  -1  23   1        483.67        477.59        34.66 o                         
   0  23   1        771.88        725.63        20.64 o                         
   1  23   1          5.81          2.44        11.27 o                         
   2  23   1        380.50        401.02        19.65 o                         
   3  23   1         16.00          9.75        22.98 o                         
   4  23   1         51.74         37.88        25.41 o                         
  -3  24   1        103.98         86.82        19.57 o                         
  -2  24   1        142.94        164.33        15.65 o                         
  -1  24   1          5.12          9.96        10.71 o                         
   0  24   1        965.15       1036.38        26.22 o                         
   1  24   1        636.60        690.83        21.13 o                         
   2  24   1         37.25         52.38        11.47 o                         
   3  24   1         51.34         62.67        15.41 o                         
  -3  25   1          0.88         13.23        14.11 o                         
  -2  25   1         38.76         83.91        14.22 o                         
  -1  25   1        240.96        265.14        16.21 o                         
   0  25   1          0.02         34.25        23.95 o                         
   1  25   1       1358.17       1334.88        40.73 o                         
   2  25   1        201.41        206.35        15.94 o                         
   3  25   1          1.25         13.55        13.61 o                         
  -3  26   1         29.98         40.17        18.91 o                         
  -2  26   1          1.81         16.35        13.50 o                         
  -1  26   1       1449.97       1506.82        39.70 o                         
   0  26   1       1131.29       1200.97        33.35 o                         
   1  26   1        244.01        241.74        17.42 o                         
   2  26   1        152.18        171.60        14.54 o                         
   3  26   1          4.65         -7.17        18.75 o                         
  -3  27   1          6.88          7.29        22.05 o                         
  -2  27   1        109.67         99.56        27.92 o                         
  -1  27   1          4.44         26.76        17.83 o                         
   0  27   1         89.40         82.72         9.18 o                         
   1  27   1        239.56        234.78        14.31 o                         
   2  27   1        343.28        373.90        31.26 o                         
   3  27   1         21.45         59.90        17.11 o                         
  -3  28   1        118.76        118.67        19.74 o                         
  -2  28   1         40.75         18.35        21.64 o                         
  -1  28   1          1.63         13.08        11.88 o                         
   0  28   1        537.68        454.87        32.44 o                         
   1  28   1         26.01         22.03        12.43 o                         
   2  28   1          9.16         46.21        16.54 o                         
   3  28   1         23.64         18.45        18.82 o                         
  -3  29   1         25.77         59.50        20.97 o                         
  -2  29   1         13.78         10.12        15.61 o                         
  -1  29   1         85.90         90.88        13.40 o                         
   0  29   1          0.56         -9.99         9.99 o                         
   1  29   1         23.47         23.79        12.34 o                         
   2  29   1        103.48        137.68        21.72 o                         
   3  29   1         20.48          7.23        29.41 o                         
  -3  30   1          0.01         -0.26        19.57 o                         
  -2  30   1         26.33         52.10        17.27 o                         
  -1  30   1        229.82        181.18        31.19 o                         
   0  30   1         48.70         34.73        11.34 o                         
   1  30   1          1.49         19.23        13.44 o                         
   2  30   1         51.27         65.84        14.25 o                         
   3  30   1          0.72         19.34        20.96 o                         
  -2  31   1         98.50        102.44        20.49 o                         
  -1  31   1         57.91         91.96        15.18 o                         
   0  31   1        140.95        105.75        15.10 o                         
   1  31   1          5.72         22.09        26.39 o                         
   2  31   1         39.67         37.00        15.35 o                         
  -2  32   1          2.72         -3.36        18.45 o                         
  -1  32   1          9.27          5.12        13.67 o                         
   0  32   1         49.75         54.95        14.04 o                         
   1  32   1         33.29         30.90        15.48 o                         
   2  32   1         65.88         69.15        19.90 o                         
  -2  33   1         10.36         23.79        20.06 o                         
  -1  33   1          3.21          9.09        12.68 o                         
   0  33   1          2.03         27.65        17.95 o                         
   1  33   1          0.60         12.61        15.12 o                         
   2  33   1          2.21         -5.32        15.64 o                         
  -2  34   1         10.81         27.63        19.39 o                         
  -1  34   1          0.14         15.48        15.67 o                         
   0  34   1         62.25         87.81        30.29 o                         
   1  34   1          2.58         29.68        15.50 o                         
   2  34   1         10.59         23.67        16.33 o                         
  -1  35   1         40.41         50.27        15.99 o                         
   0  35   1         36.27         65.05        26.02 o                         
   1  35   1         26.85         38.99        13.85 o                         
  -1  36   1         92.53        127.91        17.30 o                         
   0  36   1         13.22         22.04        15.52 o                         
   1  36   1          7.95         11.17        15.46 o                         
  -1  37   1         63.64         42.67        19.74 o                         
   0  37   1         15.44         24.82        20.20 o                         
   1  37   1          4.08         23.34        16.63 o                         
  -4   0   2         42.19          9.63        32.06 o                         
  -2   0   2        654.11        780.23        37.02 o                         
   0   0   2        147.85        113.09         4.98 o                         
   2   0   2         16.47         32.10        13.22 o                         
   4   0   2        198.70        289.38        29.74 o                         
  -5   1   2         37.68         53.25        21.65 o                         
  -4   1   2          2.71         20.63        21.42 o                         
  -3   1   2        554.62        554.42        24.44 o                         
  -2   1   2        775.35        895.72        24.14 o                         
  -1   1   2       9359.66       9461.58       289.95 o                         
   0   1   2        654.71        597.17         5.67 o                         
   1   1   2      17355.18      17844.53       744.74 o                         
   2   1   2        557.15        568.26        23.87 o                         
   3   1   2        219.76        240.46        18.14 o                         
   4   1   2         92.74        148.82        21.38 o                         
   5   1   2         57.67        123.05        24.01 o                         
  -5   2   2          0.02          4.57        28.82 o                         
  -4   2   2          8.44         51.07        20.39 o                         
  -3   2   2        209.30        301.93        21.30 o                         
  -2   2   2        615.07        746.82        25.49 o                         
  -1   2   2       9560.58       9260.72       274.28 o                         
   0   2   2       5595.89       5527.34       100.86 o                         
   1   2   2      21721.08      21863.34       984.70 o                         
   2   2   2        656.39        706.21        25.30 o                         
   3   2   2         20.15         34.29        13.87 o                         
   4   2   2          2.60         41.78        17.23 o                         
   5   2   2         43.01        127.14        22.01 o                         
  -5   3   2          3.26          7.73        22.64 o                         
  -4   3   2         16.07         55.11        20.75 o                         
  -3   3   2        372.96        472.86        49.27 o                         
  -2   3   2       1236.10       1361.50        52.47 o                         
  -1   3   2        452.47        435.81        14.13 o                         
   0   3   2      10723.32      10928.24       333.28 o                         
   1   3   2      29996.76      32329.54      2048.03 o                         
   2   3   2         14.00         -0.75        12.53 o                         
   3   3   2          6.99         18.14        11.12 o                         
   4   3   2         10.54         38.56        15.03 o                         
   5   3   2         47.78         86.92        27.67 o                         
  -5   4   2          3.30          2.98        32.81 o                         
  -4   4   2         77.00         96.89        23.43 o                         
  -3   4   2        734.45        722.95        28.67 o                         
  -2   4   2         72.75        348.65        52.59 o                         
  -1   4   2       8044.45       7633.00       204.52 o                         
   0   4   2         36.32         37.75         3.46 o                         
   1   4   2         10.91         -9.03         9.03 o                         
   2   4   2        581.65        546.16        19.23 o                         
   3   4   2         13.45         37.91        12.11 o                         
   4   4   2         12.67          8.58        17.77 o                         
   5   4   2          0.23         59.17        20.68 o                         
  -5   5   2         39.28         60.42        27.86 o                         
  -4   5   2          8.18         18.38        17.85 o                         
  -3   5   2        279.14        155.63        36.67 o                         
  -2   5   2       1174.32       1187.67        29.69 o                         
  -1   5   2      11353.95      10942.08       363.98 o                         
   0   5   2       5800.49       5374.50        92.55 o                         
   1   5   2       3091.26       2973.93        43.12 o                         
   2   5   2         60.17         64.53        12.05 o                         
   3   5   2          1.81         24.25        11.39 o                         
   4   5   2         28.87         68.83        17.39 o                         
   5   5   2         11.24         32.16        19.91 o                         
  -5   6   2         28.32         29.26        23.29 o                         
  -4   6   2          0.80          4.24        18.31 o                         
  -3   6   2         22.08         17.20        12.43 o                         
  -2   6   2        369.03        317.52        40.30 o                         
  -1   6   2       3103.89       3178.73        51.81 o                         
   0   6   2       2327.83       2192.58        39.36 o                         
   1   6   2        458.44        512.55         9.38 o                         
   2   6   2         41.77         19.59         9.09 o                         
   3   6   2         22.04          7.47        11.61 o                         
   4   6   2         25.51         33.13        21.67 o                         
   5   6   2          8.59          5.36        20.24 o                         
  -5   7   2          8.25         19.96        22.77 o                         
  -4   7   2          1.76         16.91        16.74 o                         
  -3   7   2          0.01         29.79        22.79 o                         
  -2   7   2        204.85        205.47        11.89 o                         
  -1   7   2         37.81         35.38         6.48 o                         
   0   7   2        230.92        226.06         7.25 o                         
   1   7   2        124.91        116.95         6.18 o                         
   2   7   2        131.44        100.31        14.43 o                         
   3   7   2         79.59         38.71        12.40 o                         
   4   7   2          7.59        -18.36        18.36 o                         
   5   7   2          3.20         25.44        19.60 o                         
  -5   8   2         13.26         17.24        23.72 o                         
  -4   8   2          4.94          9.81        21.70 o                         
  -3   8   2        175.53        134.66        14.36 o                         
  -2   8   2          3.92         -8.43         8.43 o                         
  -1   8   2        128.81        136.26         8.51 o                         
   0   8   2         12.06         -3.72        12.43 o                         
   1   8   2        198.57        224.37         8.43 o                         
   2   8   2        190.75        138.15        12.95 o                         
   3   8   2         95.57         70.12        13.13 o                         
   4   8   2          0.64         30.54        16.00 o                         
  -4   9   2          7.54         20.30        20.15 o                         
  -3   9   2         42.72         60.61        14.56 o                         
  -2   9   2          1.23         17.86        11.46 o                         
  -1   9   2        663.66        618.62        14.22 o                         
   0   9   2       2181.63       2174.93        31.90 o                         
   1   9   2        448.53        413.56        11.47 o                         
   2   9   2        791.00        848.59        26.42 o                         
   3   9   2        174.73        144.39        15.05 o                         
   4   9   2          2.06         10.57        16.66 o                         
  -4  10   2          4.60         19.26        18.94 o                         
  -3  10   2          0.32        -16.03        16.03 o                         
  -2  10   2         29.11         18.64        10.68 o                         
  -1  10   2       1805.44       1817.80        33.07 o                         
   0  10   2       1184.62       1151.38        17.68 o                         
   1  10   2        200.90        225.76         9.68 o                         
   2  10   2        879.62        892.62        24.19 o                         
   3  10   2        202.33        154.89        13.71 o                         
   4  10   2         18.57         17.30        17.48 o                         
  -4  11   2          2.75         16.86        17.54 o                         
  -3  11   2          2.65         17.79        12.11 o                         
  -2  11   2        294.27        317.18        12.21 o                         
  -1  11   2          7.55         24.92        18.46 o                         
   0  11   2        322.56        348.10         8.66 o                         
   1  11   2       1096.43       1160.87        19.02 o                         
   2  11   2         84.47         64.83         8.56 o                         
   3  11   2         32.86        -10.73        13.83 o                         
   4  11   2          4.60          1.42        20.74 o                         
  -4  12   2          1.44         11.89        18.07 o                         
  -3  12   2          3.83         -7.26        14.59 o                         
  -2  12   2         54.83         41.87         8.72 o                         
  -1  12   2       3609.11       3877.75        68.55 o                         
   0  12   2        814.78        783.96        12.80 o                         
   1  12   2        704.66        793.97        24.65 o                         
   2  12   2         52.76         45.76         8.46 o                         
   3  12   2        581.17        566.86        47.51 o                         
   4  12   2         15.25         45.87        18.21 o                         
  -4  13   2          4.46         29.56        18.49 o                         
  -3  13   2         16.35         43.79        12.57 o                         
  -2  13   2         19.98         52.49        11.45 o                         
  -1  13   2        514.41        547.46        11.94 o                         
   0  13   2       1156.79       1256.52        20.85 o                         
   1  13   2        256.47        253.99         9.35 o                         
   2  13   2         18.04         35.04         9.85 o                         
   3  13   2          8.77         -2.09        18.08 o                         
   4  13   2          0.16        -16.88        16.88 o                         
  -4  14   2          1.12        -26.94        26.94 o                         
  -3  14   2          0.52          1.55        15.65 o                         
  -2  14   2         89.77        117.31        10.60 o                         
  -1  14   2        901.09       1047.83        19.48 o                         
   0  14   2        236.20        273.52        12.92 o                         
   1  14   2       2110.67       2092.34        31.12 o                         
   2  14   2       1052.46       1149.15        26.39 o                         
   3  14   2         45.65         55.85        12.17 o                         
   4  14   2          1.06         -0.46        21.91 o                         
  -4  15   2          3.90        -20.99        20.99 o                         
  -3  15   2         70.48         75.38        17.58 o                         
  -2  15   2        698.31        761.97        29.71 o                         
  -1  15   2        324.01        395.44         9.91 o                         
   0  15   2       4643.21       4866.02       107.12 o                         
   1  15   2         86.26        103.20         6.86 o                         
   2  15   2        249.20        271.51        13.05 o                         
   3  15   2          0.10         11.94        12.65 o                         
   4  15   2          0.75          9.91        16.00 o                         
  -4  16   2         95.24        123.04        19.55 o                         
  -3  16   2         50.79         78.13        16.93 o                         
  -2  16   2         61.13         76.64        10.89 o                         
  -1  16   2          1.26        -10.25        10.25 o                         
   0  16   2       3456.99       3791.81        82.03 o                         
   1  16   2        306.10        279.98         9.05 o                         
   2  16   2        324.51        350.42        14.92 o                         
   3  16   2         51.73         53.08        16.26 o                         
   4  16   2         68.12         77.25        18.50 o                         
  -4  17   2        105.18        106.47        28.51 o                         
  -3  17   2          3.41         13.65        15.13 o                         
  -2  17   2        125.76        110.42        11.79 o                         
  -1  17   2          0.03         11.35         8.11 o                         
   0  17   2        194.95        203.76         8.57 o                         
   1  17   2          0.48         -6.52         6.52 o                         
   2  17   2          5.26          0.54         9.79 o                         
   3  17   2         85.50         71.68        15.61 o                         
   4  17   2         33.46         44.32        22.03 o                         
  -4  18   2         16.13         -3.11        19.91 o                         
  -3  18   2          1.05         26.98        17.95 o                         
  -2  18   2          0.86          8.95        11.31 o                         
  -1  18   2        147.41        158.12        14.69 o                         
   0  18   2          4.55          1.53         7.26 o                         
   1  18   2        161.10        179.28        10.49 o                         
   2  18   2         60.59         69.79        11.18 o                         
   3  18   2         73.20         90.30        16.31 o                         
   4  18   2          1.52         27.23        26.80 o                         
  -4  19   2         34.34         67.24        25.26 o                         
  -3  19   2        114.24         74.11        20.95 o                         
  -2  19   2         14.72         24.42        11.70 o                         
  -1  19   2          7.56         54.51        12.03 o                         
   0  19   2         33.07         33.61         8.54 o                         
   1  19   2         20.87         16.32        10.54 o                         
   2  19   2        143.69        131.36        10.39 o                         
   3  19   2         63.86         89.40        17.94 o                         
   4  19   2          0.01        -22.66        22.66 o                         
  -4  20   2         96.48        113.04        22.61 o                         
  -3  20   2          0.09         30.76        28.75 o                         
  -2  20   2          8.50         15.11        10.40 o                         
  -1  20   2         32.09         22.37         8.18 o                         
   0  20   2        436.77        409.96        14.47 o                         
   1  20   2         27.28         28.53        13.84 o                         
   2  20   2         25.23         19.64         8.34 o                         
   3  20   2          7.66         13.72        16.50 o                         
   4  20   2          0.02         33.31        29.19 o                         
  -4  21   2         30.14         33.09        20.68 o                         
  -3  21   2        218.29        230.57        20.60 o                         
  -2  21   2       1043.89       1147.16        77.97 o                         
  -1  21   2        211.49        192.82        11.06 o                         
   0  21   2        123.75        127.61         9.27 o                         
   1  21   2        478.98        452.79        15.61 o                         
   2  21   2        552.17        579.38        18.23 o                         
   3  21   2         12.67          6.78        26.69 o                         
   4  21   2         27.46         82.62        24.14 o                         
  -4  22   2          1.39        -16.86        26.36 o                         
  -3  22   2        178.66        132.96        19.13 o                         
  -2  22   2        421.96        436.55        42.31 o                         
  -1  22   2          0.24         -1.31         9.13 o                         
   0  22   2         53.80         63.38        10.63 o                         
   1  22   2        387.78        427.60        14.64 o                         
   2  22   2         42.31         52.76        10.35 o                         
   3  22   2          0.14         27.70        19.21 o                         
   4  22   2          0.74         25.91        22.40 o                         
  -4  23   2         34.64         69.20        28.56 o                         
  -3  23   2        153.12        185.15        34.58 o                         
  -2  23   2        457.24        481.23        58.81 o                         
  -1  23   2       1524.00       1466.68        55.59 o                         
   0  23   2        202.93        210.71        13.02 o                         
   1  23   2       1299.03       1385.80        44.73 o                         
   2  23   2         15.09          7.73        10.33 o                         
   3  23   2          3.55         61.08        23.63 o                         
   4  23   2          4.97         25.80        21.51 o                         
  -3  24   2          5.46         19.81        14.56 o                         
  -2  24   2          0.01         14.58        13.99 o                         
  -1  24   2        137.50        146.82        13.91 o                         
   0  24   2        274.95        258.69        14.38 o                         
   1  24   2        198.46        189.63        23.08 o                         
   2  24   2        107.71         88.56        12.15 o                         
   3  24   2          2.63         12.52        13.94 o                         
  -3  25   2         33.44         26.87        13.42 o                         
  -2  25   2         49.65         65.07        16.52 o                         
  -1  25   2        375.03        391.05        30.73 o                         
   0  25   2        345.74        344.02        19.71 o                         
   1  25   2         15.57          0.98        11.31 o                         
   2  25   2          0.00         -2.66        16.65 o                         
   3  25   2          0.06         -4.73        19.25 o                         
  -3  26   2          9.94          3.72        17.40 o                         
  -2  26   2         35.33         10.57        15.30 o                         
  -1  26   2         17.26         33.01        10.69 o                         
   0  26   2         21.87         38.31        11.45 o                         
   1  26   2        675.47        708.24        25.51 o                         
   2  26   2        118.45        122.80        13.25 o                         
   3  26   2         10.66         -4.83        16.51 o                         
  -3  27   2          0.99         13.76        21.46 o                         
  -2  27   2         29.18         51.52        17.50 o                         
  -1  27   2         19.90         36.75        11.68 o                         
   0  27   2       3361.67       3245.82        83.81 o                         
   1  27   2          4.04         27.62        12.25 o                         
   2  27   2         70.67         56.68        11.93 o                         
   3  27   2          2.79          0.77        18.37 o                         
  -3  28   2         10.95          8.17        25.73 o                         
  -2  28   2         19.59         35.17        15.85 o                         
  -1  28   2        836.92        814.17        61.49 o                         
   0  28   2        813.11        799.95        43.83 o                         
   1  28   2          0.20         17.27        12.91 o                         
   2  28   2         43.29         33.54        12.99 o                         
   3  28   2         19.42         12.99        29.78 o                         
  -3  29   2          6.42         14.82        26.37 o                         
  -2  29   2         51.55         78.15        20.70 o                         
  -1  29   2         95.75         96.91        13.27 o                         
   0  29   2        166.54        159.80        14.73 o                         
   1  29   2         59.24         60.23        16.86 o                         
   2  29   2        261.99        282.72        20.73 o                         
   3  29   2          3.52         40.59        34.09 o                         
  -3  30   2          0.04        -30.24        30.24 o                         
  -2  30   2          6.00         35.36        16.87 o                         
  -1  30   2        406.88        373.69        42.79 o                         
   0  30   2         43.00         31.30        11.41 o                         
   1  30   2          0.35          7.84        12.98 o                         
   2  30   2         25.83         42.72        16.63 o                         
   3  30   2         20.41         35.15        18.39 o                         
  -2  31   2         54.43         85.36        18.82 o                         
  -1  31   2         19.13         10.70        13.84 o                         
   0  31   2          0.73         20.40        13.62 o                         
   1  31   2         73.28         64.36        16.74 o                         
   2  31   2         64.23         92.86        14.70 o                         
  -2  32   2         26.46         16.62        17.91 o                         
  -1  32   2          5.07         11.48        12.88 o                         
   0  32   2         15.54         15.99        14.24 o                         
   1  32   2         55.63         59.40        18.14 o                         
   2  32   2         15.21         39.33        19.33 o                         
  -2  33   2         13.65         42.59        20.16 o                         
  -1  33   2         27.01         19.17        13.63 o                         
   0  33   2         52.69         48.36        16.16 o                         
   1  33   2        116.06        135.74        18.16 o                         
   2  33   2         19.33         52.05        14.76 o                         
  -2  34   2         90.21        120.98        27.11 o                         
  -1  34   2          2.36         12.96        29.48 o                         
   0  34   2         17.90         10.24        16.24 o                         
   1  34   2         25.99         40.69        14.63 o                         
   2  34   2          1.31         27.87        16.51 o                         
  -1  35   2         10.27         28.20        14.96 o                         
   0  35   2          3.00          5.68        13.49 o                         
   1  35   2          4.71         19.33        15.49 o                         
  -1  36   2          0.48         19.13        24.49 o                         
   0  36   2         10.44         16.34        17.59 o                         
   1  36   2         34.50         31.86        14.58 o                         
  -1  37   2         10.83         43.64        20.15 o                         
   0  37   2          0.30          9.69        18.98 o                         
   1  37   2         55.64         48.48        15.49 o                         
  -5   0   3         17.20         60.30        39.07 o                         
  -3   0   3        136.29        557.25        36.72 o                         
  -1   0   3       1109.76       1385.24        37.00 o                         
   1   0   3        210.75        392.78        28.09 o                         
   3   0   3         30.14         28.61        15.00 o                         
   5   0   3        262.36        261.18        36.63 o                         
  -5   1   3          8.85         26.85        21.36 o                         
  -4   1   3          5.83         14.42        32.74 o                         
  -3   1   3       1400.92       1473.88        46.08 o                         
  -2   1   3         86.77        127.27        39.09 o                         
  -1   1   3       1575.09       1716.18        33.34 o                         
   0   1   3       4699.74       4454.98        85.59 o                         
   1   1   3      48327.35      53220.63      4931.80 o                         
   2   1   3         41.17         32.66        10.57 o                         
   3   1   3         78.40         86.43        15.60 o                         
   4   1   3         24.05         15.02        14.99 o                         
   5   1   3         12.78         28.93        22.07 o                         
  -5   2   3         10.23         15.14        22.97 o                         
  -4   2   3        137.78        126.70        34.84 o                         
  -3   2   3         70.09         82.18        24.43 o                         
  -2   2   3        433.70        488.33        17.82 o                         
  -1   2   3      11623.69      11590.30       406.62 o                         
   0   2   3        108.58         87.63         3.09 o                         
   1   2   3       6952.41       6955.50       132.85 o                         
   2   2   3         59.35         68.38         9.36 o                         
   3   2   3          4.50         20.25        12.93 o                         
   4   2   3          0.74          0.08        17.30 o                         
   5   2   3         66.83         77.61        21.15 o                         
  -5   3   3          1.56         25.23        23.45 o                         
  -4   3   3          0.39         12.21        20.31 o                         
  -3   3   3         38.38         52.00        15.88 o                         
  -2   3   3         54.85        251.58        33.55 o                         
  -1   3   3       7009.03       6951.44       177.38 o                         
   0   3   3          2.80         12.30         4.04 o                         
   1   3   3       4156.44       4120.08        65.18 o                         
   2   3   3         79.71         69.39         8.84 o                         
   3   3   3        254.81        256.64        18.27 o                         
   4   3   3        106.70        138.04        16.57 o                         
   5   3   3          9.13        -30.17        30.17 o                         
  -5   4   3          7.14         89.52        25.98 o                         
  -4   4   3         36.96         30.81        21.76 o                         
  -3   4   3         99.40         42.92        15.74 o                         
  -2   4   3       2485.48       2624.07        71.79 o                         
  -1   4   3       3534.13       3368.11        67.63 o                         
   0   4   3      11659.10      11412.17       259.34 o                         
   1   4   3         16.90         14.70         5.37 o                         
   2   4   3         90.04         63.30         9.27 o                         
   3   4   3         31.85         65.48        12.29 o                         
   4   4   3          0.14         24.56        14.51 o                         
   5   4   3         11.77         48.91        21.51 o                         
  -5   5   3         14.88         34.28        24.64 o                         
  -4   5   3          0.00         -5.19        22.12 o                         
  -3   5   3          3.17        -10.17        25.76 o                         
  -2   5   3       1908.53       2197.85       161.31 o                         
  -1   5   3        311.24        302.76        11.28 o                         
   0   5   3        887.05        839.58        10.39 o                         
   1   5   3       7329.24       7629.50       162.38 o                         
   2   5   3        150.58        129.20        11.10 o                         
   3   5   3         16.48         11.38        11.94 o                         
   4   5   3          0.00         19.05        14.84 o                         
   5   5   3          0.48         18.75        20.48 o                         
  -5   6   3         21.82         98.66        33.48 o                         
  -4   6   3          3.18         25.64        17.40 o                         
  -3   6   3        198.66        179.11        17.71 o                         
  -2   6   3        145.79        132.38        18.98 o                         
  -1   6   3       1025.34       1038.38        20.29 o                         
   0   6   3        335.98        313.58         6.82 o                         
   1   6   3          7.51         -5.29         5.29 o                         
   2   6   3       1580.28       1565.86        49.33 o                         
   3   6   3        215.59        170.19        14.24 o                         
   4   6   3          9.57         11.41        16.94 o                         
   5   6   3         15.05          3.92        31.53 o                         
  -5   7   3         43.48         57.40        24.28 o                         
  -4   7   3         20.51         38.83        19.16 o                         
  -3   7   3        188.27        144.98        17.78 o                         
  -2   7   3          1.80         -9.61        11.51 o                         
  -1   7   3        905.12        886.44        43.00 o                         
   0   7   3       1462.58       1383.73        19.04 o                         
   1   7   3          1.65         43.71         9.08 o                         
   2   7   3       1132.39       1032.39        40.23 o                         
   3   7   3         30.10         27.05        13.58 o                         
   4   7   3          8.77          9.91        15.71 o                         
  -4   8   3          9.70         33.35        17.31 o                         
  -3   8   3        120.98        120.16        15.09 o                         
  -2   8   3         22.47          3.73         8.31 o                         
  -1   8   3        513.60        529.83        11.91 o                         
   0   8   3       2216.36       2222.76        30.67 o                         
   1   8   3        220.20        219.28         7.80 o                         
   2   8   3        439.03        428.87        15.04 o                         
   3   8   3         24.60         24.60        11.56 o                         
   4   8   3        117.12        142.68        18.96 o                         
  -4   9   3         29.25         25.66        18.64 o                         
  -3   9   3          0.58        -12.23        17.80 o                         
  -2   9   3         10.29          5.86         8.38 o                         
  -1   9   3       1548.69       1539.22        24.95 o                         
   0   9   3        384.80        403.95         9.76 o                         
   1   9   3         67.80         68.07        11.25 o                         
   2   9   3        162.47        159.27        10.33 o                         
   3   9   3        541.99        553.06        48.54 o                         
   4   9   3          8.56         -6.20        16.87 o                         
  -4  10   3         11.04         -4.71        17.72 o                         
  -3  10   3          0.00          2.20        19.69 o                         
  -2  10   3         78.48         81.02        14.89 o                         
  -1  10   3       4261.01       4508.53       160.73 o                         
   0  10   3        729.73        723.79        11.40 o                         
   1  10   3        710.37        728.14        21.98 o                         
   2  10   3        169.86        148.66        10.98 o                         
   3  10   3        363.10        324.28        22.36 o                         
   4  10   3         49.40         68.60        16.70 o                         
  -4  11   3         22.23         18.44        20.16 o                         
  -3  11   3         63.85         70.22        12.89 o                         
  -2  11   3        302.74        345.02        25.19 o                         
  -1  11   3         96.15         52.65        12.03 o                         
   0  11   3         90.38        102.29         8.47 o                         
   1  11   3       2064.35       2051.10        36.98 o                         
   2  11   3         45.45         58.29         9.43 o                         
   3  11   3        229.30        194.73        16.21 o                         
   4  11   3          1.28         -6.83        17.37 o                         
  -4  12   3         46.64         33.41        17.62 o                         
  -3  12   3         37.35         39.43        12.81 o                         
  -2  12   3         62.26         37.27        15.41 o                         
  -1  12   3        626.22        629.17        14.34 o                         
   0  12   3       2299.90       2181.95        34.75 o                         
   1  12   3         99.17         94.04        10.77 o                         
   2  12   3         51.75         65.83         8.61 o                         
   3  12   3         47.23         54.70        13.48 o                         
   4  12   3          1.83         -2.71        16.49 o                         
  -4  13   3          0.14        -11.26        17.20 o                         
  -3  13   3         66.08         89.06        29.45 o                         
  -2  13   3         77.10         72.20        11.00 o                         
  -1  13   3       1549.47       1643.03        31.04 o                         
   0  13   3       1569.19       1605.89        26.11 o                         
   1  13   3        730.53        844.84        14.80 o                         
   2  13   3        328.21        354.51        13.52 o                         
   3  13   3          0.00        -13.76        13.76 o                         
   4  13   3        109.49        117.41        17.58 o                         
  -4  14   3        233.26        253.90        29.80 o                         
  -3  14   3          1.56         -8.64        13.71 o                         
  -2  14   3          0.84          1.38        11.21 o                         
  -1  14   3         13.59         16.43         9.83 o                         
   0  14   3       1382.59       1496.01        26.88 o                         
   1  14   3         56.62         63.85         6.60 o                         
   2  14   3          0.38         17.19        14.11 o                         
   3  14   3          0.05          4.60        11.60 o                         
   4  14   3          0.28         16.81        16.75 o                         
  -4  15   3          0.40        -17.81        17.81 o                         
  -3  15   3         18.73         31.56        14.00 o                         
  -2  15   3         41.07         11.40        11.05 o                         
  -1  15   3         65.03         86.79         7.02 o                         
   0  15   3        184.05        202.78         9.25 o                         
   1  15   3       1722.12       1799.13        29.23 o                         
   2  15   3          5.55         -3.31        10.06 o                         
   3  15   3         37.88         35.98        12.39 o                         
   4  15   3         40.62         39.55        16.27 o                         
  -4  16   3        168.52        163.42        22.29 o                         
  -3  16   3          1.68          9.69        29.73 o                         
  -2  16   3          1.26         25.24        21.53 o                         
  -1  16   3         29.15         44.67         7.29 o                         
   0  16   3       3084.35       3396.43        81.89 o                         
   1  16   3        433.33        447.23        10.93 o                         
   2  16   3         63.24         65.53        10.62 o                         
   3  16   3          1.42        -15.56        15.56 o                         
   4  16   3         20.49         11.43        19.45 o                         
  -4  17   3         95.13         98.82        33.83 o                         
  -3  17   3         63.58         35.55        14.61 o                         
  -2  17   3          1.53         23.46        15.32 o                         
  -1  17   3         71.72         69.21         7.13 o                         
   0  17   3          6.09          5.28         8.55 o                         
   1  17   3        817.03        936.77        19.65 o                         
   2  17   3          4.91          5.77        10.63 o                         
   3  17   3         12.45         32.63        24.09 o                         
   4  17   3         10.62         18.88        19.88 o                         
  -4  18   3          3.63         19.20        22.30 o                         
  -3  18   3         97.33         86.12        24.35 o                         
  -2  18   3         85.73         73.37        15.21 o                         
  -1  18   3        162.27        148.66        20.34 o                         
   0  18   3        123.54        135.87         9.73 o                         
   1  18   3          0.50         -1.66         7.70 o                         
   2  18   3        288.86        351.02        14.94 o                         
   3  18   3         30.72         41.30        16.49 o                         
   4  18   3         10.73         20.32        19.53 o                         
  -4  19   3         16.25         20.65        22.68 o                         
  -3  19   3        158.79        130.33        27.07 o                         
  -2  19   3         68.74         40.97        11.92 o                         
  -1  19   3        315.23        302.03        26.72 o                         
   0  19   3        820.62        908.47        33.08 o                         
   1  19   3         69.21         81.89         9.61 o                         
   2  19   3        148.67        167.93        11.28 o                         
   3  19   3         77.98         73.60        17.67 o                         
   4  19   3          8.11         22.31        36.61 o                         
  -4  20   3          4.90         19.44        20.32 o                         
  -3  20   3        168.81        144.39        18.58 o                         
  -2  20   3        133.39        147.37        11.72 o                         
  -1  20   3         17.82         18.93         8.06 o                         
   0  20   3        140.66        126.94         9.72 o                         
   1  20   3        379.85        400.65        14.14 o                         
   2  20   3         78.75         93.37         9.82 o                         
   3  20   3          2.14          3.16        21.54 o                         
   4  20   3         11.73         55.19        24.09 o                         
  -4  21   3          8.20         26.26        22.80 o                         
  -3  21   3         51.59         47.53        15.70 o                         
  -2  21   3        445.75        486.43        42.69 o                         
  -1  21   3        378.11        373.65        17.98 o                         
   0  21   3         32.62         22.66         9.17 o                         
   1  21   3        656.30        645.12        18.48 o                         
   2  21   3        202.33        194.80        13.54 o                         
   3  21   3          0.06         23.94        17.26 o                         
   4  21   3          6.33        -13.08        20.33 o                         
  -4  22   3          0.00         11.69        22.73 o                         
  -3  22   3          6.41        -14.56        17.28 o                         
  -2  22   3         18.73         27.41        13.77 o                         
  -1  22   3        670.62        708.32        38.26 o                         
   0  22   3         83.70         94.32         9.28 o                         
   1  22   3         15.00         20.58        10.37 o                         
   2  22   3         45.27         34.56        11.74 o                         
   3  22   3          0.16          5.25        17.40 o                         
   4  22   3          3.93          7.75        21.98 o                         
  -4  23   3          0.23         26.24        21.90 o                         
  -3  23   3          2.59         27.76        17.48 o                         
  -2  23   3        294.18        275.27        26.99 o                         
  -1  23   3        244.40        265.45        31.13 o                         
   0  23   3         38.29         41.05        12.54 o                         
   1  23   3        529.50        578.72        17.46 o                         
   2  23   3         77.31        100.86        15.17 o                         
   3  23   3          4.05         -3.52        12.41 o                         
   4  23   3         33.15         32.46        21.71 o                         
  -3  24   3          4.22         33.25        14.66 o                         
  -2  24   3         13.41         21.61        15.71 o                         
  -1  24   3         13.41         32.23        14.43 o                         
   0  24   3       1061.27       1081.26        37.38 o                         
   1  24   3        335.57        371.03        16.61 o                         
   2  24   3        698.91        714.27        29.48 o                         
   3  24   3        119.76         98.14        16.70 o                         
  -3  25   3          8.52         18.18        25.59 o                         
  -2  25   3        149.61        186.51        26.57 o                         
  -1  25   3         16.34          6.78        13.77 o                         
   0  25   3        541.98        552.35        18.25 o                         
   1  25   3        379.31        390.52        16.06 o                         
   2  25   3        490.28        601.67        26.11 o                         
   3  25   3        283.49        263.64        29.96 o                         
  -3  26   3         82.54         78.38        20.49 o                         
  -2  26   3        141.67        135.95        23.33 o                         
  -1  26   3         11.73         12.88         9.78 o                         
   0  26   3          4.27         -5.09         8.54 o                         
   1  26   3        123.09        118.27        12.59 o                         
   2  26   3         29.90         60.44        13.07 o                         
   3  26   3          5.34         18.72        15.19 o                         
  -3  27   3          6.81         -4.51        19.09 o                         
  -2  27   3          9.50         -0.62        22.81 o                         
  -1  27   3         31.03         37.22        16.19 o                         
   0  27   3        103.14         97.41        15.28 o                         
   1  27   3        516.30        539.10        24.40 o                         
   2  27   3          1.40          9.47        12.57 o                         
   3  27   3         28.00         25.78        19.95 o                         
  -3  28   3          0.74         -1.23        19.34 o                         
  -2  28   3          2.55          5.85        14.98 o                         
  -1  28   3        428.58        420.13        41.35 o                         
   0  28   3          1.91          6.12        10.17 o                         
   1  28   3        473.99        501.24        22.39 o                         
   2  28   3         50.05         58.61        14.51 o                         
   3  28   3         25.01         39.25        19.13 o                         
  -3  29   3          1.47         -1.23        18.93 o                         
  -2  29   3         13.17         45.49        16.59 o                         
  -1  29   3         98.03         93.76        19.04 o                         
   0  29   3        107.66        131.90        14.21 o                         
   1  29   3          7.88         11.04        14.80 o                         
   2  29   3        230.65        263.38        16.88 o                         
   3  29   3         27.37         36.33        16.28 o                         
  -3  30   3         14.69         44.65        23.28 o                         
  -2  30   3         26.75         31.82        17.77 o                         
  -1  30   3        126.94         71.02        20.47 o                         
   0  30   3        211.43        198.24        15.78 o                         
   1  30   3        128.26        130.51        17.62 o                         
   2  30   3         11.81         15.78        14.11 o                         
   3  30   3          5.03         12.70        17.89 o                         
  -2  31   3         26.72         35.42        18.43 o                         
  -1  31   3        328.42        238.17        26.55 o                         
   0  31   3         14.81         -0.28        14.85 o                         
   1  31   3          5.15          1.93        14.14 o                         
   2  31   3         56.27         57.69        15.11 o                         
  -2  32   3          0.25          0.90        18.67 o                         
  -1  32   3         86.69         75.21        13.95 o                         
   0  32   3         38.79         15.54        15.62 o                         
   1  32   3          2.21         -6.95        19.88 o                         
   2  32   3          7.66         36.53        13.84 o                         
  -2  33   3         13.54         16.56        17.97 o                         
  -1  33   3          8.47          7.18        13.03 o                         
   0  33   3         29.42         36.33        15.70 o                         
   1  33   3          0.77          5.15        13.52 o                         
   2  33   3         10.63          9.68        15.89 o                         
  -2  34   3          6.07          4.13        18.46 o                         
  -1  34   3         33.46         36.54        27.68 o                         
   0  34   3         51.31         38.33        23.24 o                         
   1  34   3         13.24          5.97        13.01 o                         
   2  34   3          8.84         15.17        15.15 o                         
  -1  35   3         19.27        -12.20        24.33 o                         
   0  35   3          0.00          9.69        14.57 o                         
   1  35   3         21.76         46.73        14.96 o                         
  -1  36   3          1.06         -2.96        17.33 o                         
   0  36   3          1.51         12.98        19.35 o                         
   1  36   3          3.56         32.13        17.53 o                         
   0  37   3          5.51         -9.92        24.32 o                         
  -4   0   4        244.58        355.97        40.73 o                         
  -2   0   4        537.26        677.73        58.44 o                         
   0   0   4       6760.52       6131.76       231.17 o                         
   2   0   4        126.69        230.58        19.82 o                         
   4   0   4         82.20         76.43        24.04 o                         
  -5   1   4          3.40          1.17        26.99 o                         
  -4   1   4         17.14         62.88        41.56 o                         
  -3   1   4        201.70        175.38        24.85 o                         
  -2   1   4        505.13        574.12        26.02 o                         
  -1   1   4       1428.19       1473.66        27.05 o                         
   0   1   4       1727.26       1619.07        21.39 o                         
   1   1   4        164.79        182.36         8.55 o                         
   2   1   4       2165.68       2467.42        53.79 o                         
   3   1   4         82.16         68.28        11.25 o                         
   4   1   4        104.30        102.63        15.87 o                         
   5   1   4         28.66         82.57        20.70 o                         
  -5   2   4          6.85         34.97        24.08 o                         
  -4   2   4          0.07         38.33        31.37 o                         
  -3   2   4        234.86        236.04        19.47 o                         
  -2   2   4        481.70        713.45        26.19 o                         
  -1   2   4        334.59        389.04        25.20 o                         
   0   2   4       8309.75       7845.50       197.21 o                         
   1   2   4       2202.70       2195.22        26.52 o                         
   2   2   4       4295.78       4687.61        97.89 o                         
   3   2   4         38.80         44.72        11.04 o                         
   4   2   4          2.93          1.22        14.18 o                         
   5   2   4         84.73        129.56        22.65 o                         
  -5   3   4          0.00         23.16        23.12 o                         
  -4   3   4        129.07        162.12        25.51 o                         
  -3   3   4         15.16         28.60        21.26 o                         
  -2   3   4       1544.47       1623.79        39.83 o                         
  -1   3   4        761.52        723.59        23.87 o                         
   0   3   4       1664.96       1509.33        15.01 o                         
   1   3   4          0.40          0.18         6.08 o                         
   2   3   4        337.31        400.52        40.56 o                         
   3   3   4        268.98        206.24        26.57 o                         
   4   3   4         20.13         34.88        15.93 o                         
   5   3   4         32.32         56.16        20.85 o                         
  -5   4   4          0.04        -25.17        25.17 o                         
  -4   4   4         19.76         23.55        21.44 o                         
  -3   4   4        188.10        221.62        37.31 o                         
  -2   4   4        229.73        464.84        57.71 o                         
  -1   4   4       4469.71       4484.59        95.66 o                         
   0   4   4       4087.09       3823.65        47.68 o                         
   1   4   4       3748.05       3739.03        53.67 o                         
   2   4   4         16.64         51.37        11.46 o                         
   3   4   4        111.83        135.73        21.81 o                         
   4   4   4          0.17         15.95        14.21 o                         
  -5   5   4          0.04         67.35        29.12 o                         
  -4   5   4          9.44         46.60        29.08 o                         
  -3   5   4         30.98         19.02        18.63 o                         
  -2   5   4       2989.53       3162.63        78.01 o                         
  -1   5   4       2116.95       2171.40        42.39 o                         
   0   5   4       3408.68       3220.84        38.13 o                         
   1   5   4       1050.71       1070.86        19.03 o                         
   2   5   4        103.59         68.97         9.05 o                         
   3   5   4        165.40        164.42        25.02 o                         
   4   5   4          0.10         11.25        17.04 o                         
  -5   6   4          9.72         56.34        23.86 o                         
  -4   6   4         37.43         86.10        21.93 o                         
  -3   6   4          9.57         12.15        16.37 o                         
  -2   6   4         93.86        318.24        39.62 o                         
  -1   6   4        488.40        423.02        13.06 o                         
   0   6   4          0.35          0.16         3.58 o                         
   1   6   4       1329.06       1422.96        21.71 o                         
   2   6   4        133.22         98.52         9.58 o                         
   3   6   4        148.51        122.88        17.14 o                         
   4   6   4          5.49         40.90        16.69 o                         
  -4   7   4         44.14         69.29        18.64 o                         
  -3   7   4        351.56        353.40        22.50 o                         
  -2   7   4       3462.94       3585.07        90.29 o                         
  -1   7   4       2747.31       2719.34        59.92 o                         
   0   7   4        672.78        647.96        12.48 o                         
   1   7   4        358.81        302.17         8.84 o                         
   2   7   4         32.09         25.60         7.20 o                         
   3   7   4        318.90        293.46        17.91 o                         
   4   7   4         15.45         38.95        15.18 o                         
  -4   8   4         11.82         41.00        19.48 o                         
  -3   8   4        284.59        280.02        25.06 o                         
  -2   8   4         70.72         65.01        33.49 o                         
  -1   8   4       1426.77       1494.66        35.00 o                         
   0   8   4        274.53        252.31         5.09 o                         
   1   8   4          1.35         -4.25         8.10 o                         
   2   8   4        118.21        120.77         8.32 o                         
   3   8   4         13.32         11.62        11.25 o                         
   4   8   4         65.47         78.42        16.62 o                         
  -4   9   4         41.29         87.80        34.73 o                         
  -3   9   4        106.95         73.62        14.31 o                         
  -2   9   4          0.37          4.46         8.24 o                         
  -1   9   4        617.02        651.57        34.89 o                         
   0   9   4        780.06        752.59        12.55 o                         
   1   9   4        528.25        585.48        16.16 o                         
   2   9   4         90.61         53.43         7.57 o                         
   3   9   4         40.36         57.94        14.84 o                         
   4   9   4         52.75         46.04        17.42 o                         
  -4  10   4         72.55         65.44        20.12 o                         
  -3  10   4        116.30         99.61        14.18 o                         
  -2  10   4          8.49          3.60        15.98 o                         
  -1  10   4        829.82        839.50        23.01 o                         
   0  10   4          4.82         11.46         5.50 o                         
   1  10   4       1079.57       1116.05        18.74 o                         
   2  10   4         43.36         51.85         8.12 o                         
   3  10   4          2.17        -10.66        11.66 o                         
   4  10   4         12.09         49.86        16.11 o                         
  -4  11   4          2.84         12.53        17.40 o                         
  -3  11   4          3.11        -12.03        18.12 o                         
  -2  11   4         70.47         77.28         8.89 o                         
  -1  11   4       2539.81       2347.65        89.86 o                         
   0  11   4        587.46        624.43        15.98 o                         
   1  11   4       2357.43       2390.89        32.14 o                         
   2  11   4         97.21        113.84         8.60 o                         
   3  11   4         41.95         41.28        13.60 o                         
   4  11   4         68.01         85.56        18.34 o                         
  -4  12   4        250.28        271.38        27.44 o                         
  -3  12   4         60.79         60.23        17.98 o                         
  -2  12   4        164.55        143.83        11.81 o                         
  -1  12   4       1945.87       2104.65        35.75 o                         
   0  12   4        439.52        379.45         9.63 o                         
   1  12   4        325.07        321.21        13.16 o                         
   2  12   4         10.13         18.74         7.81 o                         
   3  12   4         87.73         59.94        12.57 o                         
   4  12   4          8.61         -6.85        16.75 o                         
  -4  13   4          1.01        -25.16        25.16 o                         
  -3  13   4         34.87         11.11        13.39 o                         
  -2  13   4         68.41         68.10        14.76 o                         
  -1  13   4       2346.98       2507.15        52.17 o                         
   0  13   4       4436.96       4955.93       106.20 o                         
   1  13   4        904.33       1014.90        15.25 o                         
   2  13   4        121.29        104.37        11.88 o                         
   3  13   4        177.41        162.03        22.30 o                         
   4  13   4         25.59         36.25        15.01 o                         
  -4  14   4         24.79          8.85        18.54 o                         
  -3  14   4         77.26         80.85        17.12 o                         
  -2  14   4         24.63         21.08        10.57 o                         
  -1  14   4        393.06        408.85        19.31 o                         
   0  14   4       1055.75       1116.43        20.20 o                         
   1  14   4        137.15        124.60         6.48 o                         
   2  14   4        156.63        169.66        17.44 o                         
   3  14   4          0.01          6.62        13.29 o                         
   4  14   4         27.94         21.12        16.68 o                         
  -4  15   4        150.60        125.74        31.21 o                         
  -3  15   4         23.67         -1.66        15.18 o                         
  -2  15   4         17.81         41.75        12.50 o                         
  -1  15   4        209.75        232.15        17.70 o                         
   0  15   4       1654.62       1636.57        27.40 o                         
   1  15   4       1331.89       1549.41        27.50 o                         
   2  15   4         37.59         39.48        10.10 o                         
   3  15   4        154.26        144.52        17.42 o                         
   4  15   4         53.21         61.62        18.08 o                         
  -4  16   4        175.14        186.94        24.74 o                         
  -3  16   4         51.18         91.16        17.01 o                         
  -2  16   4         20.54         16.13        11.22 o                         
  -1  16   4          0.18         -0.81         9.60 o                         
   0  16   4        245.30        246.71         9.57 o                         
   1  16   4         60.93         59.35         6.68 o                         
   2  16   4         39.53         30.77        10.92 o                         
   3  16   4        193.91        187.78        19.24 o                         
   4  16   4          9.03         20.67        16.54 o                         
  -4  17   4          4.24        -21.39        21.39 o                         
  -3  17   4        376.96        333.47        23.52 o                         
  -2  17   4         41.44         57.08        11.60 o                         
  -1  17   4         62.25         62.36        11.88 o                         
   0  17   4         14.43         -4.19         6.86 o                         
   1  17   4        206.72        222.22        11.41 o                         
   2  17   4        108.92        112.52        14.93 o                         
   3  17   4         10.15         27.26        23.45 o                         
   4  17   4          2.06         16.75        19.00 o                         
  -4  18   4        125.41        121.88        25.66 o                         
  -3  18   4          0.82         16.43        18.49 o                         
  -2  18   4         23.73         28.22        10.90 o                         
  -1  18   4         19.26         37.26        10.15 o                         
   0  18   4          4.23        -11.36        11.36 o                         
   1  18   4        151.16        169.42        11.83 o                         
   2  18   4          5.13         -8.93        11.13 o                         
   3  18   4        143.81        140.58        18.60 o                         
   4  18   4         19.11         27.07        19.76 o                         
  -4  19   4         22.08         -9.96        20.17 o                         
  -3  19   4        218.04        210.84        31.41 o                         
  -2  19   4        459.59        488.75        32.68 o                         
  -1  19   4        434.74        459.35        58.18 o                         
   0  19   4         78.11         58.99         8.21 o                         
   1  19   4        185.82        201.58         9.36 o                         
   2  19   4          8.05          3.56        15.72 o                         
   3  19   4          7.76         12.34        18.36 o                         
   4  19   4         20.28         20.40        23.04 o                         
  -4  20   4         37.15         86.96        22.73 o                         
  -3  20   4        340.26        328.75        36.79 o                         
  -2  20   4        861.00        923.09        76.08 o                         
  -1  20   4          0.01         16.60        14.46 o                         
   0  20   4        101.37        103.27         9.03 o                         
   1  20   4        110.08         98.02         7.91 o                         
   2  20   4        921.62        975.95        20.65 o                         
   3  20   4         64.22         66.00        15.98 o                         
   4  20   4          4.75         11.65        21.85 o                         
  -4  21   4         22.73         58.30        24.28 o                         
  -3  21   4        571.91        459.60        54.75 o                         
  -2  21   4          0.09          1.15        13.67 o                         
  -1  21   4        173.49        187.47        25.97 o                         
   0  21   4        221.23        215.49        16.66 o                         
   1  21   4         72.60         76.85        10.26 o                         
   2  21   4         97.53         99.63        11.25 o                         
   3  21   4          1.36          6.34        17.93 o                         
   4  21   4         33.77         66.24        22.62 o                         
  -4  22   4          0.23         -5.90        20.05 o                         
  -3  22   4          4.56         -7.46        16.72 o                         
  -2  22   4        169.38        205.58        24.88 o                         
  -1  22   4         22.64         16.14         7.62 o                         
   0  22   4         50.02         33.32         9.20 o                         
   1  22   4       1154.70       1176.55        29.86 o                         
   2  22   4         59.79         89.49        12.68 o                         
   3  22   4         44.58         21.83        16.05 o                         
   4  22   4          1.02        -11.67        20.69 o                         
  -4  23   4         37.20         53.22        21.16 o                         
  -3  23   4        327.69        247.94        26.00 o                         
  -2  23   4          9.37         49.24        17.64 o                         
  -1  23   4         66.85         65.98        13.87 o                         
   0  23   4         15.37         36.96         8.96 o                         
   1  23   4         18.62         31.88        11.57 o                         
   2  23   4          2.78         -4.41        18.01 o                         
   3  23   4          5.92         -5.84        20.36 o                         
  -3  24   4         28.24         30.36        15.99 o                         
  -2  24   4        183.03        203.17        46.27 o                         
  -1  24   4         96.24        107.21        19.08 o                         
   0  24   4        321.57        277.47        15.05 o                         
   1  24   4        371.58        343.08        18.19 o                         
   2  24   4        366.55        403.04        27.24 o                         
   3  24   4         53.10         31.39        13.49 o                         
  -3  25   4         35.26         43.43        25.95 o                         
  -2  25   4         57.86         43.03        15.09 o                         
  -1  25   4         72.14         66.36        14.43 o                         
   0  25   4        956.78        880.48        44.45 o                         
   1  25   4         11.94          2.72        14.12 o                         
   2  25   4          0.30         23.16        11.80 o                         
   3  25   4        131.99        148.66        26.06 o                         
  -3  26   4         43.41         42.22        21.66 o                         
  -2  26   4         88.56        114.75        16.51 o                         
  -1  26   4          0.21          5.81         8.50 o                         
   0  26   4        143.11        132.22        13.33 o                         
   1  26   4          9.08         12.06        12.45 o                         
   2  26   4        659.43        725.23        24.68 o                         
   3  26   4         18.66          1.16        16.64 o                         
  -3  27   4          0.43        -20.31        23.45 o                         
  -2  27   4         18.98         -1.86        16.09 o                         
  -1  27   4         55.04         67.68        13.15 o                         
   0  27   4         23.98         21.11         9.17 o                         
   1  27   4         16.13         10.22        15.66 o                         
   2  27   4         16.06         19.94        11.84 o                         
   3  27   4         96.22         81.27        18.61 o                         
  -3  28   4         60.58         53.48        23.80 o                         
  -2  28   4         32.93         37.05        17.38 o                         
  -1  28   4          0.96         -2.04        12.68 o                         
   0  28   4          0.00          6.42         9.99 o                         
   1  28   4        150.13        169.51        23.86 o                         
   2  28   4        189.19        223.50        15.39 o                         
   3  28   4        200.78        208.16        26.56 o                         
  -3  29   4          0.50         11.43        19.84 o                         
  -2  29   4          4.58         17.14        17.37 o                         
  -1  29   4        450.13        291.07        18.01 o                         
   0  29   4        269.64        235.69        15.96 o                         
   1  29   4          8.79         12.00        11.54 o                         
   2  29   4          5.26         37.96        12.83 o                         
   3  29   4          0.02        -10.51        16.93 o                         
  -3  30   4          1.41          3.95        21.61 o                         
  -2  30   4         13.81         21.78        18.18 o                         
  -1  30   4         66.87         35.94        11.02 o                         
   0  30   4        275.59        224.88        15.54 o                         
   1  30   4         71.46         76.71        13.47 o                         
   2  30   4         21.80         18.46        12.69 o                         
  -2  31   4        250.43        348.89        48.80 o                         
  -1  31   4          0.21         -5.30        11.04 o                         
   0  31   4         16.31         15.17        12.12 o                         
   1  31   4         10.26         18.38        12.44 o                         
   2  31   4         85.35        138.76        21.73 o                         
  -2  32   4         55.25         79.07        19.38 o                         
  -1  32   4         68.69         43.21        18.66 o                         
   0  32   4          0.08         25.29        16.39 o                         
   1  32   4          3.71         17.98        12.75 o                         
   2  32   4          1.41         29.00        18.15 o                         
  -2  33   4         68.23         78.34        23.00 o                         
  -1  33   4        278.80        113.55        25.49 o                         
   0  33   4         55.76         37.75        14.77 o                         
   1  33   4         32.52         46.39        14.04 o                         
   2  33   4         14.29         47.72        19.74 o                         
  -2  34   4         24.94         20.73        20.44 o                         
  -1  34   4          0.13         -0.35        17.87 o                         
   0  34   4          0.54          3.06        14.13 o                         
   1  34   4          2.20         28.64        15.39 o                         
   2  34   4          2.78        -14.95        14.95 o                         
  -1  35   4          0.02         47.62        22.84 o                         
   0  35   4         74.72         68.76        20.35 o                         
   1  35   4         16.78          9.74        14.70 o                         
  -1  36   4         29.57          7.51        21.26 o                         
   0  36   4         40.03         44.53        21.51 o                         
   1  36   4          7.07          1.76        16.26 o                         
   0  37   4        162.23        144.08        36.72 o                         
  -5   0   5          8.96          4.69        39.84 o                         
  -3   0   5        359.98        300.45        29.55 o                         
  -1   0   5         58.56         96.17        25.82 o                         
   1   0   5         54.73         82.75        13.72 o                         
   3   0   5        300.13        284.43        46.93 o                         
  -5   1   5          0.04         11.15        28.20 o                         
  -4   1   5         12.52         14.24        21.90 o                         
  -3   1   5         82.43        131.88        22.35 o                         
  -2   1   5         53.34        242.62        21.62 o                         
  -1   1   5        424.46        374.73        12.86 o                         
   0   1   5          0.82         -3.85         5.65 o                         
   1   1   5       1542.07       1572.82        17.54 o                         
   2   1   5       2680.34       3258.72       100.45 o                         
   3   1   5        457.79        429.19        44.46 o                         
   4   1   5          5.74         49.45        14.75 o                         
  -5   2   5          0.22         -0.08        28.13 o                         
  -4   2   5          1.97         34.10        33.53 o                         
  -3   2   5          6.36         -5.60        16.10 o                         
  -2   2   5       5122.55       5353.86       150.97 o                         
  -1   2   5       1744.41       1738.74        32.10 o                         
   0   2   5        871.35        847.31        15.54 o                         
   1   2   5        648.18        637.43         8.60 o                         
   2   2   5      11088.17      12101.40       484.34 o                         
   3   2   5        204.61        193.87        23.14 o                         
   4   2   5        103.61        131.14        17.48 o                         
  -5   3   5         18.46          5.91        23.52 o                         
  -4   3   5         84.61         97.46        43.45 o                         
  -3   3   5         34.64          1.60        15.91 o                         
  -2   3   5       1354.94       2572.93        92.95 o                         
  -1   3   5        321.45        335.55        14.02 o                         
   0   3   5         10.02         20.62         4.87 o                         
   1   3   5        247.76        212.90         5.64 o                         
   2   3   5       5020.16       5489.22       365.99 o                         
   3   3   5        186.33        178.85        28.21 o                         
   4   3   5        178.54        195.59        19.77 o                         
  -5   4   5          9.90         48.33        30.66 o                         
  -4   4   5        168.75        238.62        26.84 o                         
  -3   4   5        105.69         84.97        17.40 o                         
  -2   4   5        722.12        745.51        52.94 o                         
  -1   4   5       2489.78       2269.26        44.20 o                         
   0   4   5       2081.32       1999.09        22.49 o                         
   1   4   5        470.70        468.76         8.87 o                         
   2   4   5       2379.62       2508.85        93.71 o                         
   3   4   5        138.68        132.35        13.81 o                         
   4   4   5          7.63         33.32        14.34 o                         
  -4   5   5          3.23         41.83        26.84 o                         
  -3   5   5         70.18        141.96        18.39 o                         
  -2   5   5        133.08         83.27        12.90 o                         
  -1   5   5        797.94        754.50        25.93 o                         
   0   5   5        138.94        133.86         5.33 o                         
   1   5   5       1040.60       1058.37        15.74 o                         
   2   5   5       1074.42       1087.50        24.88 o                         
   3   5   5         42.34         20.32        16.44 o                         
   4   5   5         70.93         76.71        15.04 o                         
  -4   6   5         33.15         63.59        23.70 o                         
  -3   6   5        492.11        489.09        29.84 o                         
  -2   6   5        204.02        189.78        20.36 o                         
  -1   6   5        757.79        723.15        20.73 o                         
   0   6   5         41.51         31.31         4.65 o                         
   1   6   5        485.86        458.07        13.18 o                         
   2   6   5         63.32         80.13         8.87 o                         
   3   6   5        282.82        244.17        20.87 o                         
   4   6   5          3.53         37.68        15.14 o                         
  -4   7   5        126.84        190.69        27.40 o                         
  -3   7   5        100.38        117.12        37.18 o                         
  -2   7   5       3905.88       3754.53       154.81 o                         
  -1   7   5        224.11        167.36        15.08 o                         
   0   7   5       2051.59       1878.90        35.87 o                         
   1   7   5         72.42         84.05         7.24 o                         
   2   7   5         73.17         65.18         8.64 o                         
   3   7   5         62.01         59.87        11.50 o                         
   4   7   5          0.16         30.59        15.43 o                         
  -4   8   5         10.20          9.22        26.84 o                         
  -3   8   5         62.03         63.49        18.32 o                         
  -2   8   5       1439.42       1498.74       122.45 o                         
  -1   8   5        277.78        256.32        27.38 o                         
   0   8   5        564.57        555.04         7.30 o                         
   1   8   5        593.64        604.68        10.45 o                         
   2   8   5        528.85        521.26        24.06 o                         
   3   8   5         72.90         77.88        13.08 o                         
   4   8   5          8.63         31.17        14.29 o                         
  -4   9   5          0.26          9.04        19.57 o                         
  -3   9   5        233.82        221.71        20.36 o                         
  -2   9   5         32.05        -19.98        19.98 o                         
  -1   9   5        650.84        642.21        42.20 o                         
   0   9   5       1227.86       1303.93        32.20 o                         
   1   9   5          3.18         62.70        13.19 o                         
   2   9   5        316.25        264.08        25.73 o                         
   3   9   5          1.22          3.77        11.30 o                         
   4   9   5          0.85        -14.73        14.73 o                         
  -4  10   5         25.11         13.55        19.92 o                         
  -3  10   5        177.83        143.38        14.68 o                         
  -2  10   5        438.03        396.89        23.49 o                         
  -1  10   5        270.89        218.37        19.29 o                         
   0  10   5       1521.98       1533.89        26.98 o                         
   1  10   5         65.04         43.73         7.14 o                         
   2  10   5          1.32         -2.21         7.31 o                         
   3  10   5          1.39          2.06        12.10 o                         
   4  10   5         68.04         93.51        17.97 o                         
  -4  11   5        272.19        293.82        26.01 o                         
  -3  11   5         37.12         32.27        16.60 o                         
  -2  11   5          4.52         -4.05        10.62 o                         
  -1  11   5         39.03         72.31        11.41 o                         
   0  11   5       6904.90       7014.85       201.97 o                         
   1  11   5         45.70        104.01        10.21 o                         
   2  11   5          0.33          1.53         7.19 o                         
   3  11   5         19.54         25.01        11.67 o                         
   4  11   5         70.39         56.32        16.32 o                         
  -4  12   5        150.69        158.13        21.43 o                         
  -3  12   5          5.06        -14.92        14.92 o                         
  -2  12   5         45.78         56.82        17.51 o                         
  -1  12   5         72.22         78.22         5.47 o                         
   0  12   5        856.72        928.41        15.84 o                         
   1  12   5        832.87        911.99        17.80 o                         
   2  12   5         94.30         92.93        12.88 o                         
   3  12   5          7.10         -2.87        12.32 o                         
   4  12   5         57.20         72.15        15.83 o                         
  -4  13   5        183.78        163.60        25.03 o                         
  -3  13   5         60.41         28.43        14.24 o                         
  -2  13   5         12.80         28.64        22.72 o                         
  -1  13   5       1269.79       1478.48        45.48 o                         
   0  13   5       3395.96       3658.84        73.03 o                         
   1  13   5        456.28        520.06        10.47 o                         
   2  13   5        152.39        164.16        10.98 o                         
   3  13   5        243.97        192.79        14.40 o                         
   4  13   5         45.52         33.75        15.96 o                         
  -4  14   5         55.70         -0.94        28.46 o                         
  -3  14   5         95.27         78.59        17.01 o                         
  -2  14   5          5.45          1.92         9.64 o                         
  -1  14   5         11.29         -9.73         9.73 o                         
   0  14   5        707.77        675.30        27.24 o                         
   1  14   5        861.40        892.12        14.98 o                         
   2  14   5         44.25         42.87        12.73 o                         
   3  14   5          0.13        -12.33        12.90 o                         
   4  14   5         41.97         13.21        16.43 o                         
  -4  15   5          1.94          4.50        17.32 o                         
  -3  15   5         59.74         26.71        19.42 o                         
  -2  15   5         12.45         23.59         9.67 o                         
  -1  15   5        697.76        732.60        20.96 o                         
   0  15   5        232.96        245.40        23.32 o                         
   1  15   5        209.93        200.19        13.90 o                         
   2  15   5          0.03         11.16         9.86 o                         
   3  15   5        238.28        234.92        35.76 o                         
   4  15   5          0.48          5.90        17.03 o                         
  -4  16   5          8.46        -19.79        19.79 o                         
  -3  16   5          4.71         37.81        38.57 o                         
  -2  16   5         15.37         23.40        19.82 o                         
  -1  16   5        829.54        826.98        45.18 o                         
   0  16   5         46.62         46.66         7.22 o                         
   1  16   5         21.06         31.88         6.10 o                         
   2  16   5         46.86          6.53        13.07 o                         
   3  16   5          3.15         -8.07        15.97 o                         
   4  16   5          0.70         28.49        16.08 o                         
  -4  17   5        122.67        115.76        24.82 o                         
  -3  17   5          2.63         11.22        13.80 o                         
  -2  17   5        189.79        198.73        14.57 o                         
  -1  17   5          2.26        -10.70        10.70 o                         
   0  17   5         82.73         79.46         7.97 o                         
   1  17   5          8.18         13.23         6.19 o                         
   2  17   5         26.03         19.36         7.98 o                         
   3  17   5        115.61         98.94        17.49 o                         
   4  17   5          6.34         23.10        19.07 o                         
  -4  18   5         32.53          0.13        20.08 o                         
  -3  18   5         42.56         13.86        20.78 o                         
  -2  18   5        318.09        250.36        19.92 o                         
  -1  18   5        317.19        295.80        44.64 o                         
   0  18   5         46.98         60.61        14.36 o                         
   1  18   5        426.99        401.30        14.40 o                         
   2  18   5          0.03          7.47         8.09 o                         
   3  18   5          5.14         16.74        14.26 o                         
   4  18   5          7.14          6.06        19.08 o                         
  -4  19   5          7.86         14.13        20.07 o                         
  -3  19   5          4.08        -30.61        30.61 o                         
  -2  19   5          4.37          1.18        11.15 o                         
  -1  19   5        115.33        137.55        23.32 o                         
   0  19   5         36.48         43.60         8.41 o                         
   1  19   5        513.66        533.78        15.77 o                         
   2  19   5          7.61          3.65         8.51 o                         
   3  19   5         59.02         51.24        16.93 o                         
   4  19   5          0.39          6.42        21.96 o                         
  -4  20   5          1.24          5.12        22.33 o                         
  -3  20   5         41.53         15.94        16.11 o                         
  -2  20   5        170.00        177.88        28.46 o                         
  -1  20   5         19.77         13.74        12.76 o                         
   0  20   5         15.73         -8.61         8.62 o                         
   1  20   5        121.41        129.91         8.70 o                         
   2  20   5        130.21        133.90        10.53 o                         
   3  20   5         18.56         45.54        22.87 o                         
   4  20   5          0.08          6.74        21.59 o                         
  -4  21   5          0.24         28.06        23.97 o                         
  -3  21   5         41.20         33.17        17.17 o                         
  -2  21   5        841.13        910.71        90.53 o                         
  -1  21   5         13.34         17.12        11.72 o                         
   0  21   5         29.90         35.22         9.38 o                         
   1  21   5        610.43        659.53        17.70 o                         
   2  21   5        393.36        412.68        15.16 o                         
   3  21   5         25.17         24.50        17.14 o                         
   4  21   5         17.57         19.13        20.17 o                         
  -4  22   5          2.07         19.03        27.52 o                         
  -3  22   5          7.77         -5.10        18.82 o                         
  -2  22   5          2.58          0.93        13.81 o                         
  -1  22   5          2.61         12.08        14.33 o                         
   0  22   5        132.72        103.21        10.91 o                         
   1  22   5        673.64        676.95        18.59 o                         
   2  22   5         66.65         61.39        11.12 o                         
   3  22   5         15.12          6.83        12.82 o                         
  -3  23   5         33.57         65.21        21.54 o                         
  -2  23   5          1.70         14.30        14.69 o                         
  -1  23   5          0.12          7.55        11.77 o                         
   0  23   5          3.09          2.60         9.72 o                         
   1  23   5        128.59        120.00        14.96 o                         
   2  23   5        463.84        475.84        25.94 o                         
   3  23   5         16.34         17.29        13.57 o                         
  -3  24   5         12.70          3.11        14.24 o                         
  -2  24   5        130.34        114.17        16.45 o                         
  -1  24   5         73.46         65.15        17.82 o                         
   0  24   5         19.61         14.11         7.53 o                         
   1  24   5          2.06         12.84         9.59 o                         
   2  24   5         87.62        102.07        12.34 o                         
   3  24   5          3.61         13.87        11.38 o                         
  -3  25   5          7.63          6.60        18.51 o                         
  -2  25   5        100.05         99.73        18.49 o                         
  -1  25   5          7.16          5.24        12.59 o                         
   0  25   5         41.44         27.42         8.96 o                         
   1  25   5          0.18          3.41        10.08 o                         
   2  25   5        102.83        142.46        15.02 o                         
   3  25   5         20.63         41.19        25.25 o                         
  -3  26   5         50.91        117.85        30.34 o                         
  -2  26   5          2.97         -3.14        21.13 o                         
  -1  26   5        161.54         77.31        26.95 o                         
   0  26   5         23.79         15.42        10.83 o                         
   1  26   5        573.40        616.77        29.02 o                         
   2  26   5         11.88         24.08        10.85 o                         
   3  26   5         32.93         21.51        15.45 o                         
  -3  27   5          0.12         17.35        19.67 o                         
  -2  27   5         79.43        109.09        22.96 o                         
  -1  27   5         61.29         42.22        29.08 o                         
   0  27   5         43.26         22.32        10.02 o                         
   1  27   5        142.15        126.58        12.78 o                         
   2  27   5         37.48         45.04        16.97 o                         
   3  27   5         77.83         31.48        22.10 o                         
  -3  28   5         36.30         54.31        22.79 o                         
  -2  28   5          9.05         14.84        35.30 o                         
  -1  28   5        124.85         78.06        32.92 o                         
   0  28   5        409.64        345.49        40.58 o                         
   1  28   5        284.34        278.71        14.72 o                         
   2  28   5         45.03         46.89        13.74 o                         
   3  28   5        138.09        105.69        21.23 o                         
  -3  29   5          0.05         57.06        25.37 o                         
  -2  29   5          8.16         21.98        17.38 o                         
  -1  29   5         66.27         28.11        16.19 o                         
   0  29   5         44.33         29.71         9.14 o                         
   1  29   5        175.18        202.90        15.26 o                         
   2  29   5          0.18        -12.75        16.45 o                         
   3  29   5          0.45         29.12        16.19 o                         
  -2  30   5          0.44         46.11        20.23 o                         
  -1  30   5         25.58          9.66        17.24 o                         
   0  30   5        250.93        238.75        26.74 o                         
   1  30   5          4.69         12.73        12.73 o                         
   2  30   5          4.32         23.91        15.52 o                         
  -2  31   5         57.93         81.33        30.24 o                         
  -1  31   5        149.14        120.75        34.58 o                         
   0  31   5         22.62         53.54        17.10 o                         
   1  31   5         42.60         63.95        12.90 o                         
   2  31   5          1.16         19.33        15.31 o                         
  -2  32   5         27.55         96.01        21.28 o                         
  -1  32   5         62.11         44.30        25.72 o                         
   0  32   5        109.98        112.49        21.26 o                         
   1  32   5          6.20         21.75        14.92 o                         
   2  32   5          8.19         19.57        13.61 o                         
  -2  33   5         68.75        116.30        25.81 o                         
  -1  33   5         18.63         40.96        17.62 o                         
   0  33   5         26.29         31.70        12.77 o                         
   1  33   5          1.93         23.09        15.42 o                         
   2  33   5         13.30          4.91        15.48 o                         
  -2  34   5         10.48         34.85        20.21 o                         
  -1  34   5         21.17         23.02        21.20 o                         
   0  34   5          9.09         47.27        21.02 o                         
   1  34   5          0.42         27.49        15.53 o                         
  -1  35   5          5.22         44.88        30.45 o                         
   0  35   5          1.62         25.58        21.84 o                         
   1  35   5         21.94         34.49        14.34 o                         
  -1  36   5         14.78         17.55        17.51 o                         
   0  36   5         10.74         24.32        20.28 o                         
   1  36   5          0.09          2.65        15.00 o                         
   0  37   5          3.73         13.87        26.54 o                         
  -4   0   6         52.94         63.46        38.12 o                         
  -2   0   6       1621.54       1692.28        58.92 o                         
   0   0   6       1322.66       1214.32        24.08 o                         
   2   0   6       3142.00       3460.85       103.71 o                         
   4   0   6        231.00        347.06        28.42 o                         
  -4   1   6          9.04         50.89        24.41 o                         
  -3   1   6         24.70         16.23        24.37 o                         
  -2   1   6        155.18        171.04        20.14 o                         
  -1   1   6         11.92         11.81        13.40 o                         
   0   1   6       1738.30       1661.94        19.77 o                         
   1   1   6        204.66        219.99         5.78 o                         
   2   1   6       1236.61       1266.30        67.90 o                         
   3   1   6        166.55        142.76        18.68 o                         
   4   1   6        142.04        182.39        17.61 o                         
  -4   2   6         35.72         67.17        37.74 o                         
  -3   2   6         23.47         52.85        17.17 o                         
  -2   2   6        210.95        224.12        19.82 o                         
  -1   2   6         22.17         29.50         9.61 o                         
   0   2   6         61.45         69.81         5.59 o                         
   1   2   6         12.36          5.50         4.37 o                         
   2   2   6        611.86        561.08        45.58 o                         
   3   2   6         43.20         43.37        11.47 o                         
   4   2   6         26.62         81.34        15.76 o                         
  -4   3   6         18.17         86.45        23.92 o                         
  -3   3   6         95.86        111.58        17.86 o                         
  -2   3   6        241.14        226.22        15.70 o                         
  -1   3   6         98.64        119.25         9.50 o                         
   0   3   6         19.93         21.29         6.25 o                         
   1   3   6         69.90         76.23         4.69 o                         
   2   3   6       2077.15       2188.72        81.24 o                         
   3   3   6          2.10          9.18         9.96 o                         
   4   3   6        155.65        201.55        17.50 o                         
  -4   4   6         37.59         61.36        32.94 o                         
  -3   4   6         24.24         46.29        17.04 o                         
  -2   4   6         42.93         23.24        13.93 o                         
  -1   4   6         42.56        -21.03        21.03 o                         
   0   4   6        414.17        415.31         9.43 o                         
   1   4   6       1542.15       1652.56        29.47 o                         
   2   4   6       1771.03       1586.71        59.77 o                         
   3   4   6         57.77         40.32        11.52 o                         
   4   4   6        218.58        267.81        20.86 o                         
  -4   5   6         58.46         76.30        24.07 o                         
  -3   5   6        188.89        215.69        20.86 o                         
  -2   5   6        353.52        321.02        16.60 o                         
  -1   5   6       3915.27       4284.59       117.34 o                         
   0   5   6        429.36        418.86         6.72 o                         
   1   5   6        114.43         79.86         7.30 o                         
   2   5   6        237.89        251.01        11.83 o                         
   3   5   6          5.69         10.76        16.96 o                         
   4   5   6         11.60         52.47        20.08 o                         
  -4   6   6          0.37          8.65        22.14 o                         
  -3   6   6        153.53        149.24        24.54 o                         
  -2   6   6        548.10        506.79        23.24 o                         
  -1   6   6       1418.29       1322.50        73.75 o                         
   0   6   6        793.45        784.73        10.75 o                         
   1   6   6        593.72        503.42        24.16 o                         
   2   6   6         30.67         20.47         7.74 o                         
   3   6   6        215.51        214.09        14.84 o                         
   4   6   6          2.47         18.12        14.86 o                         
  -4   7   6          0.28        -23.49        23.49 o                         
  -3   7   6         30.84         79.26        23.18 o                         
  -2   7   6         30.59        -16.90        16.90 o                         
  -1   7   6         46.48        119.58        12.90 o                         
   0   7   6        124.93        137.84         4.45 o                         
   1   7   6        540.01        584.56        14.77 o                         
   2   7   6        711.25        679.87        32.39 o                         
   3   7   6         59.99         75.35        11.15 o                         
   4   7   6         33.67         29.14        14.63 o                         
  -4   8   6        206.05        257.15        40.49 o                         
  -3   8   6        316.34        334.54        23.26 o                         
  -2   8   6        915.08        914.86        56.99 o                         
  -1   8   6        101.42        281.49        41.40 o                         
   0   8   6        103.06         85.93         5.10 o                         
   1   8   6       1035.28       1006.56        20.10 o                         
   2   8   6          0.00         -4.28         7.11 o                         
   3   8   6         29.62         34.58        14.45 o                         
   4   8   6         11.53         33.88        14.01 o                         
  -4   9   6        672.85        706.00        54.14 o                         
  -3   9   6          2.52         11.95        19.15 o                         
  -2   9   6        138.27        123.99        18.52 o                         
  -1   9   6        327.22        309.29        17.26 o                         
   0   9   6        167.19        221.42        15.11 o                         
   1   9   6       1118.34       1038.40        34.47 o                         
   2   9   6        175.03        141.29         9.35 o                         
   3   9   6         12.47         24.02        13.14 o                         
   4   9   6         16.77         25.73        15.13 o                         
  -4  10   6         18.22         76.45        46.05 o                         
  -3  10   6         77.22         63.61        18.20 o                         
  -2  10   6        858.85        826.86        50.33 o                         
  -1  10   6       1091.62       1173.90        94.32 o                         
   0  10   6       1187.52       1191.16        33.64 o                         
   1  10   6         27.32         10.21         8.16 o                         
   2  10   6          8.10         16.88         6.92 o                         
   3  10   6         17.87         34.18        12.38 o                         
   4  10   6         62.81         88.20        15.77 o                         
  -4  11   6        183.61        174.59        24.33 o                         
  -3  11   6         13.60         14.24        23.88 o                         
  -2  11   6        239.88        193.17        26.05 o                         
  -1  11   6       1467.57       1646.61        60.04 o                         
   0  11   6        285.60        255.07         7.90 o                         
   1  11   6        721.28        756.34        18.18 o                         
   2  11   6         22.92         23.99         7.04 o                         
   3  11   6          2.56         10.93        10.92 o                         
   4  11   6          0.79          9.31        15.14 o                         
  -4  12   6        135.11        139.45        20.75 o                         
  -3  12   6         26.10         17.62        12.80 o                         
  -2  12   6         28.39         34.97         9.96 o                         
  -1  12   6          2.50         20.51        10.16 o                         
   0  12   6       1825.81       1929.57        75.38 o                         
   1  12   6          0.64         12.24         5.63 o                         
   2  12   6        165.44        156.92        10.64 o                         
   3  12   6         43.39         58.41        12.07 o                         
   4  12   6         60.63         82.49        15.95 o                         
  -4  13   6         25.87          3.83        25.94 o                         
  -3  13   6        206.54        139.60        14.98 o                         
  -2  13   6         22.98         14.42        16.26 o                         
  -1  13   6        246.49        210.12        34.14 o                         
   0  13   6         37.87         35.53         6.43 o                         
   1  13   6          0.12          4.54         8.02 o                         
   2  13   6         53.43         48.71        14.02 o                         
   3  13   6          4.19          4.26        13.36 o                         
   4  13   6         26.48         10.23        14.64 o                         
  -4  14   6          0.87        -13.37        28.88 o                         
  -3  14   6        451.85        351.88        32.62 o                         
  -2  14   6         64.36         62.70        13.11 o                         
  -1  14   6        175.38        169.36        21.54 o                         
   0  14   6       2905.32       3048.46        89.76 o                         
   1  14   6       1216.12       1346.43        40.52 o                         
   2  14   6          6.89          4.51         8.97 o                         
   3  14   6          8.55          9.32        10.83 o                         
   4  14   6         13.91         16.07        14.64 o                         
  -4  15   6        298.06        390.70        61.40 o                         
  -3  15   6       1378.56       1301.04       145.40 o                         
  -2  15   6         34.00         24.98        10.49 o                         
  -1  15   6          0.90         -3.58        11.75 o                         
   0  15   6        385.86        355.39        27.56 o                         
   1  15   6        399.06        423.95        16.23 o                         
   2  15   6          7.00         -5.27         9.24 o                         
   3  15   6          6.41         13.25        18.00 o                         
   4  15   6          4.91          5.31        15.50 o                         
  -4  16   6         82.83         89.66        26.43 o                         
  -3  16   6         27.94        -23.93        23.93 o                         
  -2  16   6        400.95        395.42        30.94 o                         
  -1  16   6         21.71         -6.01        10.20 o                         
   0  16   6         38.30         22.77         6.01 o                         
   1  16   6        305.91        322.14         7.95 o                         
   2  16   6          7.22          3.29         8.21 o                         
   3  16   6          0.14          7.43        14.87 o                         
   4  16   6          5.51         -0.30        22.78 o                         
  -4  17   6          5.18          8.97        22.20 o                         
  -3  17   6        370.67        323.28        39.88 o                         
  -2  17   6          0.24          5.83         9.53 o                         
  -1  17   6        640.78        597.96        67.64 o                         
   0  17   6         30.30         43.75        13.91 o                         
   1  17   6        344.61        303.98         8.52 o                         
   2  17   6        243.83        264.02        23.53 o                         
   3  17   6          5.72         26.74        18.07 o                         
   4  17   6          4.17        -16.62        18.40 o                         
  -4  18   6          0.02        -14.45        19.26 o                         
  -3  18   6        872.77        901.41        80.93 o                         
  -2  18   6        107.93         92.87        20.85 o                         
  -1  18   6        469.38        518.97        64.81 o                         
   0  18   6        110.29        120.18        11.43 o                         
   1  18   6        236.17        242.79        10.76 o                         
   2  18   6        134.40        164.14        15.09 o                         
   3  18   6         41.77         32.43        21.41 o                         
   4  18   6          0.07         18.42        18.74 o                         
  -4  19   6          9.36         -4.27        21.36 o                         
  -3  19   6        371.21        280.03        54.27 o                         
  -2  19   6        537.54        460.30        51.52 o                         
  -1  19   6          1.37        -11.55        11.55 o                         
   0  19   6        578.27        514.61        44.44 o                         
   1  19   6         26.22         30.69         6.76 o                         
   2  19   6        253.70        288.87        17.32 o                         
   3  19   6         76.15         97.92        23.82 o                         
   4  19   6         47.92         69.50        22.76 o                         
  -4  20   6         14.71         33.64        22.68 o                         
  -3  20   6         18.43         21.10        15.55 o                         
  -2  20   6        238.92        216.62        42.07 o                         
  -1  20   6          0.11        -10.83        10.83 o                         
   0  20   6        170.40        137.66        11.17 o                         
   1  20   6         63.39         67.91         9.60 o                         
   2  20   6        214.94        230.58        17.81 o                         
   3  20   6          8.54         -8.03        14.88 o                         
   4  20   6         18.07         13.97        27.99 o                         
  -4  21   6         22.22         -5.58        22.07 o                         
  -3  21   6         11.20         42.05        16.29 o                         
  -2  21   6         90.51        119.76        20.20 o                         
  -1  21   6          7.28         14.73        11.38 o                         
   0  21   6        286.65        274.96        46.30 o                         
   1  21   6         69.67         65.03        11.90 o                         
   2  21   6         23.58         19.49        11.92 o                         
   3  21   6        350.07        370.13        57.68 o                         
   4  21   6         75.33         85.14        37.75 o                         
  -3  22   6         29.91         17.58        19.45 o                         
  -2  22   6          3.38         15.58        27.03 o                         
  -1  22   6          7.21          2.83        17.35 o                         
   0  22   6         25.68         23.08         9.75 o                         
   1  22   6        292.52        312.56        16.63 o                         
   2  22   6          9.28         18.44         9.51 o                         
   3  22   6        272.98        287.67        21.45 o                         
  -3  23   6         32.24         40.31        15.81 o                         
  -2  23   6         96.40        105.92        16.41 o                         
  -1  23   6        216.21        160.16        36.12 o                         
   0  23   6         41.63         24.34         5.95 o                         
   1  23   6        149.46        165.74        10.49 o                         
   2  23   6         15.85         18.62        12.76 o                         
   3  23   6       1067.14       1096.06        42.41 o                         
  -3  24   6         24.91         31.80        19.42 o                         
  -2  24   6         38.62         -9.34        15.76 o                         
  -1  24   6        132.90         96.56        22.39 o                         
   0  24   6         39.60         23.90         6.35 o                         
   1  24   6        228.80        242.33        12.07 o                         
   2  24   6         65.89         65.19        10.97 o                         
   3  24   6        100.06        106.22        20.01 o                         
  -3  25   6         52.34         39.19        20.07 o                         
  -2  25   6         41.94          8.05        21.03 o                         
  -1  25   6         41.79         12.97        17.21 o                         
   0  25   6         97.95         76.65        24.53 o                         
   1  25   6        269.79        265.93        18.13 o                         
   2  25   6        279.25        307.41        20.88 o                         
   3  25   6        117.07        111.15        24.95 o                         
  -3  26   6         51.30         80.49        22.12 o                         
  -2  26   6         78.02         57.94        20.44 o                         
  -1  26   6          3.12         32.83        15.28 o                         
   0  26   6         40.15         12.16         8.93 o                         
   1  26   6        269.48        256.60        17.30 o                         
   2  26   6         22.26         47.18        12.09 o                         
   3  26   6         12.85         12.79        13.65 o                         
  -3  27   6          9.76          2.08        22.04 o                         
  -2  27   6          2.37         -2.07        22.47 o                         
  -1  27   6         48.99         32.80        14.00 o                         
   0  27   6         46.99         14.32         8.27 o                         
   1  27   6        279.11        294.48        21.20 o                         
   2  27   6        203.15        207.31        22.25 o                         
   3  27   6          3.30         34.47        25.33 o                         
  -3  28   6         53.19        111.05        24.98 o                         
  -2  28   6          4.24         10.62        17.31 o                         
  -1  28   6          0.26         40.85        30.27 o                         
   0  28   6          1.60          6.22         7.69 o                         
   1  28   6          0.82        -11.50        11.50 o                         
   2  28   6         14.17         21.79        12.40 o                         
   3  28   6         11.36         45.48        26.46 o                         
  -3  29   6          0.12         66.18        21.99 o                         
  -2  29   6         78.38         99.60        32.89 o                         
  -1  29   6         14.90         24.20        14.94 o                         
   0  29   6         11.15         16.85         9.90 o                         
   1  29   6        239.01        270.85        21.42 o                         
   2  29   6         58.82         70.84        13.60 o                         
  -2  30   6         40.05         73.83        20.20 o                         
  -1  30   6        224.97        192.33        60.53 o                         
   0  30   6         29.84         34.09        11.89 o                         
   1  30   6         31.12         16.62        10.64 o                         
   2  30   6          0.13          2.13        13.37 o                         
  -2  31   6         31.87         53.76        20.04 o                         
  -1  31   6        133.55         80.53        19.79 o                         
   0  31   6         45.29         24.18        18.27 o                         
   1  31   6          3.74         41.66        12.31 o                         
   2  31   6         28.95         25.75        14.03 o                         
  -2  32   6          8.12          5.70        18.39 o                         
  -1  32   6        179.55         98.32        35.11 o                         
   0  32   6          2.57         -3.44        20.35 o                         
   1  32   6         26.63         63.48        13.70 o                         
   2  32   6          9.88         76.53        27.40 o                         
  -2  33   6         42.98         81.41        20.50 o                         
  -1  33   6         23.44          9.46        17.21 o                         
   0  33   6          0.53         -0.59        19.63 o                         
   1  33   6          0.93         -1.22        17.18 o                         
   2  33   6          1.57         19.08        26.40 o                         
  -1  34   6          9.88         17.26        16.38 o                         
   0  34   6         58.02         86.92        24.46 o                         
   1  34   6          6.86         19.65        13.85 o                         
  -1  35   6         38.02         39.85        19.49 o                         
   0  35   6         11.41          5.65        21.43 o                         
   1  35   6          2.32         22.26        16.18 o                         
   0  36   6         50.58         49.71        23.64 o                         
  -3   0   7        116.75         97.30        30.92 o                         
  -1   0   7       1347.50       1418.09        43.58 o                         
   1   0   7       3115.85       3317.69        61.60 o                         
   3   0   7       3499.16       3113.42       589.43 o                         
  -4   1   7          3.32         -3.53        22.61 o                         
  -3   1   7         19.60        100.25        21.88 o                         
  -2   1   7        203.34        258.37        15.10 o                         
  -1   1   7       3910.48       4064.23        91.77 o                         
   0   1   7       2020.07       1963.68        23.83 o                         
   1   1   7        148.44        127.70         6.12 o                         
   2   1   7         10.89         18.30         8.11 o                         
   3   1   7        932.87        582.08        71.31 o                         
   4   1   7         12.18          6.94        15.60 o                         
  -4   2   7          1.83         17.80        34.73 o                         
  -3   2   7        242.26        365.19        24.97 o                         
  -2   2   7         46.34         79.12        14.16 o                         
  -1   2   7       1221.82       1128.09        30.01 o                         
   0   2   7         47.45         48.00         5.24 o                         
   1   2   7       1110.51       1214.17        14.45 o                         
   2   2   7        105.28         82.90         8.43 o                         
   3   2   7        494.62        546.94        69.52 o                         
   4   2   7         41.71         49.32        14.91 o                         
  -4   3   7         28.20          2.00        23.25 o                         
  -3   3   7        440.77        498.00        27.05 o                         
  -2   3   7         69.03        102.41        18.23 o                         
  -1   3   7        375.51        410.96        15.11 o                         
   0   3   7       1118.41       1185.08        18.59 o                         
   1   3   7        359.65        438.58         8.78 o                         
   2   3   7        315.34        271.30        18.53 o                         
   3   3   7       1292.98        993.52        87.45 o                         
   4   3   7          6.80         28.28        14.97 o                         
  -4   4   7          1.93        -22.75        22.75 o                         
  -3   4   7         92.52        195.82        23.10 o                         
  -2   4   7        170.33        126.68        13.54 o                         
  -1   4   7        300.72        329.52        52.60 o                         
   0   4   7        105.57        115.64         5.76 o                         
   1   4   7       1481.03       1457.46        16.26 o                         
   2   4   7        466.68        497.66        15.68 o                         
   3   4   7        128.61         59.13        19.67 o                         
   4   4   7         25.32         34.81        13.86 o                         
  -4   5   7          4.39         29.07        22.90 o                         
  -3   5   7        292.79        339.00        23.51 o                         
  -2   5   7         48.38         16.93        13.07 o                         
  -1   5   7       3359.89       3505.12        88.88 o                         
   0   5   7        183.95        176.99         5.98 o                         
   1   5   7         83.97         87.82        12.74 o                         
   2   5   7         42.73         56.68         7.35 o                         
   3   5   7        202.97        198.05        16.06 o                         
   4   5   7         43.86         53.97        17.04 o                         
  -4   6   7          6.49         68.54        24.20 o                         
  -3   6   7          0.34         49.20        17.88 o                         
  -2   6   7        102.36         89.20        13.08 o                         
  -1   6   7          0.24        -27.33        27.33 o                         
   0   6   7          0.68         50.11         7.13 o                         
   1   6   7        250.35        218.96        12.01 o                         
   2   6   7         17.36         10.09         6.72 o                         
   3   6   7          2.33          5.95        18.61 o                         
   4   6   7         38.16         21.98        15.40 o                         
  -4   7   7         21.47         73.97        24.46 o                         
  -3   7   7          0.33         27.42        17.41 o                         
  -2   7   7         71.91        105.56        36.49 o                         
  -1   7   7        332.03        300.46        49.07 o                         
   0   7   7        614.79        575.07        11.06 o                         
   1   7   7         29.18         28.17         7.89 o                         
   2   7   7          0.11          2.18         8.60 o                         
   3   7   7        538.80        466.59        28.48 o                         
   4   7   7          0.00         -9.41        14.07 o                         
  -4   8   7        201.00        200.47        27.81 o                         
  -3   8   7         14.75         16.68        17.91 o                         
  -2   8   7       2087.61       2221.91       108.61 o                         
  -1   8   7         78.97         66.18        23.69 o                         
   0   8   7        138.71        128.91         5.83 o                         
   1   8   7       1019.87       1081.52        26.85 o                         
   2   8   7        317.28        284.64        10.65 o                         
   3   8   7         13.69         13.42        10.95 o                         
   4   8   7          5.60          3.08        15.73 o                         
  -4   9   7         47.05         30.28        20.18 o                         
  -3   9   7        402.56        322.83        24.56 o                         
  -2   9   7        619.37        655.18        36.22 o                         
  -1   9   7        269.10        255.21        27.52 o                         
   0   9   7        848.32        792.53        34.96 o                         
   1   9   7        532.22        535.27        20.54 o                         
   2   9   7         85.29         75.11         6.64 o                         
   3   9   7          6.57         24.07        10.79 o                         
   4   9   7         20.12         12.66        14.18 o                         
  -4  10   7         87.80         80.36        23.58 o                         
  -3  10   7        873.79        865.55        63.73 o                         
  -2  10   7        123.48         63.35        35.60 o                         
  -1  10   7         92.91        108.50        19.17 o                         
   0  10   7        588.45        544.39        22.76 o                         
   1  10   7        257.83        236.51        10.40 o                         
   2  10   7         19.79         18.31         6.10 o                         
   3  10   7         22.65         55.44        11.10 o                         
   4  10   7          9.40          9.02        15.86 o                         
  -4  11   7        136.65        155.06        27.19 o                         
  -3  11   7        228.35         74.92        45.18 o                         
  -2  11   7         77.56         33.21        22.18 o                         
  -1  11   7       1360.90       1313.12        62.76 o                         
   0  11   7        799.26        755.39        85.71 o                         
   1  11   7         42.91         39.76         8.21 o                         
   2  11   7        102.62         91.01         7.36 o                         
   3  11   7          0.67         11.19         9.68 o                         
   4  11   7          0.27        -11.53        14.31 o                         
  -4  12   7          9.75         40.29        21.15 o                         
  -3  12   7        230.18        218.42        22.21 o                         
  -2  12   7         60.76         69.23        16.86 o                         
  -1  12   7         14.74         12.73        12.03 o                         
   0  12   7          4.20         -0.84         6.63 o                         
   1  12   7        227.85        211.82        14.03 o                         
   2  12   7        502.67        471.42        20.10 o                         
   3  12   7         36.09         46.95        10.90 o                         
   4  12   7         15.10         17.44        14.54 o                         
  -4  13   7         97.29         61.39        27.27 o                         
  -3  13   7          2.25         25.73        24.44 o                         
  -2  13   7        566.54        516.72        43.76 o                         
  -1  13   7         50.63         67.20        11.71 o                         
   0  13   7        107.94        109.00        10.31 o                         
   1  13   7        270.44        265.73        12.28 o                         
   2  13   7         45.98         51.45         8.21 o                         
   3  13   7         10.51         20.13        12.76 o                         
   4  13   7          3.78          1.03        24.68 o                         
  -4  14   7        146.49        168.59        29.16 o                         
  -3  14   7         64.97        -15.77        20.07 o                         
  -2  14   7         14.15         34.14        15.26 o                         
  -1  14   7        136.66        131.00        18.54 o                         
   0  14   7       1038.40       1159.88        48.66 o                         
   1  14   7       1478.46       1549.53        92.86 o                         
   2  14   7          0.11         12.13         8.42 o                         
   3  14   7         14.25         23.47        14.49 o                         
   4  14   7         20.68         26.00        15.43 o                         
  -4  15   7        176.64         82.24        45.32 o                         
  -3  15   7        450.71        446.63        59.99 o                         
  -2  15   7          9.08          1.57        13.57 o                         
  -1  15   7        688.39        792.03        31.18 o                         
   0  15   7         17.43         -4.77         6.13 o                         
   1  15   7         32.55         18.58        13.03 o                         
   2  15   7         10.92          5.69         5.71 o                         
   3  15   7          8.13          9.71        13.97 o                         
   4  15   7         29.35         36.16        16.64 o                         
  -4  16   7         46.98         24.98        20.42 o                         
  -3  16   7         32.36         -2.04        15.30 o                         
  -2  16   7         31.01         20.76         9.17 o                         
  -1  16   7          1.35          0.62         9.10 o                         
   0  16   7         52.18         67.22        10.77 o                         
   1  16   7        372.50        349.27        17.60 o                         
   2  16   7         36.81         34.03         6.64 o                         
   3  16   7         20.08         21.26        14.48 o                         
   4  16   7          7.85         15.03        23.32 o                         
  -4  17   7         26.08          7.14        19.80 o                         
  -3  17   7          1.03          7.47        18.06 o                         
  -2  17   7        155.68        202.52        40.67 o                         
  -1  17   7         72.51         61.66        12.60 o                         
   0  17   7       1567.92       1574.34       104.02 o                         
   1  17   7         67.00         87.57        15.73 o                         
   2  17   7         88.63         63.26         8.83 o                         
   3  17   7          1.93         15.73        13.40 o                         
   4  17   7         31.49         41.95        18.85 o                         
  -4  18   7          3.05         20.85        35.79 o                         
  -3  18   7          0.06        -14.85        20.57 o                         
  -2  18   7        428.10        335.28        51.21 o                         
  -1  18   7        718.91        437.16        32.91 o                         
   0  18   7         12.45         11.02         7.72 o                         
   1  18   7        235.32        234.30        17.52 o                         
   2  18   7        118.32        110.23         8.59 o                         
   3  18   7         10.05         14.60        13.03 o                         
   4  18   7         10.04         42.17        18.71 o                         
  -4  19   7          3.04         33.02        22.12 o                         
  -3  19   7          2.87         28.06        15.24 o                         
  -2  19   7          7.64          2.96        18.02 o                         
  -1  19   7        188.49        163.37        38.30 o                         
   0  19   7         25.58         26.40         8.15 o                         
   1  19   7        260.89        240.51        13.98 o                         
   2  19   7        596.32        700.67        47.49 o                         
   3  19   7         12.82         21.65        16.59 o                         
   4  19   7          1.05        -16.92        16.92 o                         
  -4  20   7          0.03         16.71        25.07 o                         
  -3  20   7         31.09          0.57        16.35 o                         
  -2  20   7         67.03         79.55        14.93 o                         
  -1  20   7        185.16        176.21        23.32 o                         
   0  20   7        129.46        119.46        16.81 o                         
   1  20   7         11.13         11.19         9.99 o                         
   2  20   7        236.83        243.90        26.12 o                         
   3  20   7          4.54         26.07        10.77 o                         
   4  20   7         27.48         58.93        24.57 o                         
  -4  21   7         13.95         28.58        19.00 o                         
  -3  21   7         39.86          0.89        15.01 o                         
  -2  21   7         39.87         81.30        23.87 o                         
  -1  21   7        176.34        160.10        45.93 o                         
   0  21   7          4.27          7.63         8.69 o                         
   1  21   7         12.45          1.44         9.72 o                         
   2  21   7        281.38        287.59        32.59 o                         
   3  21   7        151.15        142.57        18.01 o                         
  -3  22   7         14.64         27.15        15.23 o                         
  -2  22   7        449.01        383.09        58.68 o                         
  -1  22   7          7.93         37.56        11.70 o                         
   0  22   7          5.24          7.97        14.29 o                         
   1  22   7          2.50         15.28        11.96 o                         
   2  22   7         20.39         13.53         8.38 o                         
   3  22   7          5.79         40.38        15.50 o                         
  -3  23   7         12.19          9.82        16.18 o                         
  -2  23   7          2.28         11.75        14.88 o                         
  -1  23   7         22.84         -1.22        14.41 o                         
   0  23   7         13.72         34.33        10.06 o                         
   1  23   7        222.65        249.26        14.25 o                         
   2  23   7        849.99        903.98        39.86 o                         
   3  23   7          1.85          2.77        11.01 o                         
  -3  24   7          9.41         14.11        20.45 o                         
  -2  24   7         13.15         37.86        15.98 o                         
  -1  24   7        107.37        118.09        22.88 o                         
   0  24   7         16.91         16.12        14.01 o                         
   1  24   7         41.61         63.99        18.51 o                         
   2  24   7        536.65        543.67        25.34 o                         
   3  24   7         73.85         58.28        18.09 o                         
  -3  25   7         17.90         24.55        20.15 o                         
  -2  25   7        129.54        129.63        18.39 o                         
  -1  25   7        353.53        299.89        70.38 o                         
   0  25   7          0.03         23.13        19.78 o                         
   1  25   7          0.11          0.01         9.67 o                         
   2  25   7        134.13        132.23        11.55 o                         
   3  25   7         69.72         72.08        33.95 o                         
  -3  26   7         35.04         54.27        20.85 o                         
  -2  26   7          0.39         21.05        17.04 o                         
  -1  26   7          0.66         -3.59        14.97 o                         
   0  26   7        280.30        241.60        47.76 o                         
   1  26   7        152.78        192.38        23.55 o                         
   2  26   7         92.12        126.68        17.21 o                         
   3  26   7         69.20         95.75        27.77 o                         
  -3  27   7          2.78         35.39        21.14 o                         
  -2  27   7         16.17         57.13        17.17 o                         
  -1  27   7        232.09        146.26        36.22 o                         
   0  27   7          5.53          0.81        11.83 o                         
   1  27   7          7.11          7.04        16.23 o                         
   2  27   7          2.59         -8.17        14.00 o                         
   3  27   7         17.28         24.25        49.27 o                         
  -3  28   7         23.69         56.20        23.58 o                         
  -2  28   7          2.37         21.85        20.34 o                         
  -1  28   7         10.03         -7.06        15.82 o                         
   0  28   7        117.84        119.14        25.56 o                         
   1  28   7        252.26        274.84        19.95 o                         
   2  28   7          0.82         15.29        12.16 o                         
   3  28   7         28.49         63.14        27.65 o                         
  -2  29   7         93.38         92.56        38.28 o                         
  -1  29   7          4.95         11.27        14.63 o                         
   0  29   7         48.73         25.46        25.90 o                         
   1  29   7         16.04         10.62        11.38 o                         
   2  29   7         24.22         57.17        23.32 o                         
  -2  30   7          7.24         42.58        19.69 o                         
  -1  30   7          5.30         14.61        16.06 o                         
   0  30   7         34.23         12.32        18.28 o                         
   1  30   7        160.58        156.39        18.37 o                         
   2  30   7         79.03         62.36        30.48 o                         
  -2  31   7         11.75          0.01        19.04 o                         
  -1  31   7          6.69          3.64        16.07 o                         
   0  31   7         14.27         40.16        23.85 o                         
   1  31   7          0.04        -11.15        12.72 o                         
   2  31   7          2.38         16.54        23.69 o                         
  -2  32   7         52.84         55.99        32.37 o                         
  -1  32   7         40.64         29.27        18.15 o                         
   0  32   7         32.93         15.55        21.28 o                         
   1  32   7         50.38         71.49        13.25 o                         
   2  32   7          3.31         31.13        24.93 o                         
  -2  33   7          2.66         11.07        20.79 o                         
  -1  33   7         28.48         33.00        23.87 o                         
   0  33   7          8.40         -3.42        20.42 o                         
   1  33   7         20.21         43.21        18.34 o                         
  -1  34   7         58.69         50.33        26.01 o                         
   0  34   7         38.26         71.37        22.70 o                         
   1  34   7          1.25         17.53        33.96 o                         
  -1  35   7          0.00          9.42        18.91 o                         
   0  35   7          1.34         21.36        19.86 o                         
   1  35   7          0.47         22.09        32.87 o                         
   0  36   7         20.07         19.98        21.64 o                         
  -4   0   8         18.67         23.40        63.47 o                         
  -2   0   8        392.43        359.82        34.69 o                         
   0   0   8       2308.12       2427.51        50.23 o                         
   2   0   8       1171.30       1124.51        82.72 o                         
   4   0   8        183.44        173.43        22.98 o                         
  -4   1   8         22.06         37.00        25.56 o                         
  -3   1   8          8.33         36.93        17.65 o                         
  -2   1   8         25.02        123.64        13.72 o                         
  -1   1   8       2651.53       2584.96        55.94 o                         
   0   1   8         30.90         67.51         9.83 o                         
   1   1   8        663.60        703.83        10.06 o                         
   2   1   8          5.53        -10.43        10.43 o                         
   3   1   8        598.32        447.96        41.49 o                         
   4   1   8         16.09         12.42        18.59 o                         
  -4   2   8          1.35         42.85        25.66 o                         
  -3   2   8         43.00         99.85        23.58 o                         
  -2   2   8        340.11        413.02        38.96 o                         
  -1   2   8         29.29         11.35        13.94 o                         
   0   2   8         31.07         21.07        10.33 o                         
   1   2   8       2653.97       2924.23        36.81 o                         
   2   2   8        665.80        650.69        21.40 o                         
   3   2   8       1078.64        592.42        39.54 o                         
   4   2   8          6.75         25.26        16.39 o                         
  -4   3   8          1.31         75.49        28.19 o                         
  -3   3   8         26.10         61.67        18.28 o                         
  -2   3   8         86.93        117.35        27.34 o                         
  -1   3   8       3637.90       3721.84        84.72 o                         
   0   3   8          5.17         -3.62         5.94 o                         
   1   3   8         61.65         61.75         4.25 o                         
   2   3   8          1.86          0.01         6.71 o                         
   3   3   8        484.78        321.36        29.12 o                         
   4   3   8          4.54         35.96        15.29 o                         
  -4   4   8         17.61         79.73        24.73 o                         
  -3   4   8         16.91         71.52        32.73 o                         
  -2   4   8          5.15        229.30        22.97 o                         
  -1   4   8        202.81        242.08        15.06 o                         
   0   4   8        347.53        307.92         8.30 o                         
   1   4   8        655.44        656.11        14.54 o                         
   2   4   8         16.29          7.75         6.45 o                         
   3   4   8        587.87        680.37        85.85 o                         
   4   4   8        204.02        185.80        18.73 o                         
  -4   5   8          8.78         22.09        35.68 o                         
  -3   5   8        465.89        423.41        27.93 o                         
  -2   5   8        982.35       1003.70        37.29 o                         
  -1   5   8         69.41         94.43        21.29 o                         
   0   5   8         19.90         33.32        13.72 o                         
   1   5   8        190.63        187.27         8.24 o                         
   2   5   8         44.45         34.23         7.16 o                         
   3   5   8        638.12        563.08        64.52 o                         
   4   5   8          1.77         68.66        15.23 o                         
  -4   6   8          1.80        -16.21        23.89 o                         
  -3   6   8        198.52        203.90        31.47 o                         
  -2   6   8        361.30        161.52        45.02 o                         
  -1   6   8        616.97        606.93        44.13 o                         
   0   6   8         99.37         65.21        14.53 o                         
   1   6   8        797.91        817.81        22.13 o                         
   2   6   8        663.55        643.29        27.01 o                         
   3   6   8        250.55        257.73        24.38 o                         
   4   6   8         84.07         45.53        15.58 o                         
  -4   7   8          1.17         31.81        25.34 o                         
  -3   7   8         76.10         71.19        19.48 o                         
  -2   7   8        650.37        598.60        26.82 o                         
  -1   7   8         19.61         51.49        20.20 o                         
   0   7   8        555.53        527.84        11.31 o                         
   1   7   8        454.78        436.04        19.74 o                         
   2   7   8        340.15        254.52        16.29 o                         
   3   7   8         62.65         56.46        17.37 o                         
   4   7   8          0.00        -10.40        20.89 o                         
  -4   8   8         40.77         86.17        26.02 o                         
  -3   8   8        106.22        115.28        20.59 o                         
  -2   8   8         68.09         52.43        25.91 o                         
  -1   8   8       2069.33       2051.10        51.38 o                         
   0   8   8         28.08         46.74         6.14 o                         
   1   8   8        696.92        686.31        37.39 o                         
   2   8   8        161.29        140.91        16.00 o                         
   3   8   8        135.95        108.20        13.99 o                         
   4   8   8         19.95         22.22        13.14 o                         
  -4   9   8          0.93         23.34        25.56 o                         
  -3   9   8        508.07        519.63        30.97 o                         
  -2   9   8         12.30        -16.40        16.40 o                         
  -1   9   8        218.56        141.46        13.13 o                         
   0   9   8        683.38        668.19        43.69 o                         
   1   9   8        158.48        148.58         9.62 o                         
   2   9   8          0.00          1.33         5.61 o                         
   3   9   8          1.38         -3.84        10.29 o                         
   4   9   8          2.06         10.77        14.42 o                         
  -4  10   8          2.98         30.98        18.58 o                         
  -3  10   8       1777.54       1846.21       125.09 o                         
  -2  10   8        214.07        192.25        26.39 o                         
  -1  10   8         75.97         58.87        13.45 o                         
   0  10   8        468.37        418.87        43.90 o                         
   1  10   8        654.20        724.02        42.01 o                         
   2  10   8         55.68         32.76         7.30 o                         
   3  10   8         12.93         21.87        10.77 o                         
   4  10   8          7.51         34.87        15.17 o                         
  -4  11   8         14.54         30.13        20.86 o                         
  -3  11   8        170.81        157.33        44.17 o                         
  -2  11   8         48.00         39.06        32.46 o                         
  -1  11   8         39.47         18.94        24.78 o                         
   0  11   8        324.11        295.23        16.84 o                         
   1  11   8        517.25        484.44        26.26 o                         
   2  11   8         24.39         36.32         7.80 o                         
   3  11   8          2.97         15.35        10.34 o                         
   4  11   8          0.96         -6.06        14.69 o                         
  -4  12   8          1.26         38.39        18.67 o                         
  -3  12   8       1483.91       1600.39        99.86 o                         
  -2  12   8        409.13        368.38        75.80 o                         
  -1  12   8         18.70         34.86         9.99 o                         
   0  12   8        198.75        171.56        17.45 o                         
   1  12   8          0.02          7.16         9.49 o                         
   2  12   8         11.66         11.28        10.38 o                         
   3  12   8          9.24          2.21         9.85 o                         
   4  12   8         17.76         23.41        17.61 o                         
  -4  13   8        135.21        179.00        28.81 o                         
  -3  13   8         82.33         27.44        32.81 o                         
  -2  13   8         18.93        -15.17        16.27 o                         
  -1  13   8        318.53        251.50        32.16 o                         
   0  13   8          7.98         14.74         8.19 o                         
   1  13   8        272.06        312.74        25.86 o                         
   2  13   8        159.92        163.77        19.94 o                         
   3  13   8          0.53         10.85         9.82 o                         
   4  13   8          7.02         20.05        14.17 o                         
  -4  14   8         57.26         89.00        24.52 o                         
  -3  14   8        193.95        311.60        53.59 o                         
  -2  14   8        537.30        483.27        52.10 o                         
  -1  14   8         51.54         48.59        10.88 o                         
   0  14   8         10.59         12.05         7.07 o                         
   1  14   8         29.19         30.20        10.06 o                         
   2  14   8         75.67         76.21         9.73 o                         
   3  14   8         41.80         34.22        13.36 o                         
   4  14   8         99.32         80.84        15.18 o                         
  -4  15   8          0.00         31.43        19.60 o                         
  -3  15   8         13.03          0.27        13.13 o                         
  -2  15   8         85.56         56.51         9.36 o                         
  -1  15   8         82.61         65.49        10.46 o                         
   0  15   8        210.31        155.38        17.07 o                         
   1  15   8         60.30         57.59        10.10 o                         
   2  15   8         36.21         31.83        11.96 o                         
   3  15   8         35.27         27.32        11.66 o                         
   4  15   8          0.54         -4.08        14.17 o                         
  -4  16   8         28.11         -8.02        19.30 o                         
  -3  16   8         11.77         28.77        23.14 o                         
  -2  16   8         76.74         57.81        13.26 o                         
  -1  16   8        674.11        721.33        91.29 o                         
   0  16   8          3.15          5.72         6.52 o                         
   1  16   8        134.98        144.27        25.97 o                         
   2  16   8          7.78         16.34         8.18 o                         
   3  16   8         84.72         87.32        14.10 o                         
   4  16   8          0.11         -6.25        17.12 o                         
  -4  17   8         24.76        -22.68        22.68 o                         
  -3  17   8          3.61          0.77        22.22 o                         
  -2  17   8       1001.61        883.32       144.77 o                         
  -1  17   8        104.92         88.96        10.90 o                         
   0  17   8         15.07          0.25        10.82 o                         
   1  17   8        134.13        144.49        14.79 o                         
   2  17   8        379.20        307.95        18.12 o                         
   3  17   8         42.90         29.72        12.04 o                         
   4  17   8          1.50         13.30        15.92 o                         
  -4  18   8          0.37         -0.85        25.41 o                         
  -3  18   8        194.78        220.67        50.95 o                         
  -2  18   8         92.62         75.68        29.50 o                         
  -1  18   8         22.45         -4.44        14.94 o                         
   0  18   8        211.48        164.98        15.87 o                         
   1  18   8         66.88         79.61        15.94 o                         
   2  18   8       1075.69       1019.54       114.46 o                         
   3  18   8          0.08          6.32        11.72 o                         
   4  18   8          0.35        -23.27        23.27 o                         
  -4  19   8          6.38          4.80        38.40 o                         
  -3  19   8         21.15         22.97        14.73 o                         
  -2  19   8        468.94        473.64        44.26 o                         
  -1  19   8          4.81          2.17        14.05 o                         
   0  19   8        103.41         74.43        14.07 o                         
   1  19   8          0.04         16.84        10.86 o                         
   2  19   8        112.07        122.01        20.61 o                         
   3  19   8         14.20         12.12        13.59 o                         
  -4  20   8          6.33         15.76        21.96 o                         
  -3  20   8         29.37         19.35        15.07 o                         
  -2  20   8        257.45        292.72        44.35 o                         
  -1  20   8        158.83        148.88        31.09 o                         
   0  20   8         33.58         25.66        13.70 o                         
   1  20   8          1.47         14.46        11.36 o                         
   2  20   8        194.97        180.74        26.80 o                         
   3  20   8        314.04        330.47        31.44 o                         
  -3  21   8          0.07         14.69        14.03 o                         
  -2  21   8        204.94        195.61        37.26 o                         
  -1  21   8         16.51         46.09        14.01 o                         
   0  21   8        213.46        204.02        29.56 o                         
   1  21   8          0.24         -5.86         5.86 o                         
   2  21   8         67.60         69.32        15.00 o                         
   3  21   8         69.80        105.87        14.14 o                         
  -3  22   8         10.04          7.26        13.92 o                         
  -2  22   8         19.77         14.76        15.05 o                         
  -1  22   8         28.75         13.90        11.76 o                         
   0  22   8         13.92         37.65         9.30 o                         
   1  22   8          2.33          0.79         6.01 o                         
   2  22   8        151.29        124.27        16.70 o                         
   3  22   8        157.77        148.01        30.22 o                         
  -3  23   8         11.20         18.96        24.44 o                         
  -2  23   8        113.81         88.24        18.53 o                         
  -1  23   8         54.79         51.00        17.06 o                         
   0  23   8         62.34         58.37        12.64 o                         
   1  23   8         63.26         51.75         7.10 o                         
   2  23   8        221.32        213.38        22.25 o                         
   3  23   8         78.10         25.43        23.31 o                         
  -3  24   8          0.00         16.36        20.04 o                         
  -2  24   8          0.01         -3.82        26.28 o                         
  -1  24   8          4.31          1.12        11.37 o                         
   0  24   8        171.87        128.88        27.92 o                         
   1  24   8        158.88        126.20         9.35 o                         
   2  24   8         75.92         79.42        18.48 o                         
   3  24   8        239.68        263.31        34.95 o                         
  -3  25   8         11.38         -1.65        24.59 o                         
  -2  25   8          1.55        -12.15        23.91 o                         
  -1  25   8          1.55         22.12        18.55 o                         
   0  25   8         31.95         22.66        10.89 o                         
   1  25   8         18.73         12.38        10.26 o                         
   2  25   8         28.32         43.16        20.71 o                         
   3  25   8          2.18        -19.74        28.14 o                         
  -3  26   8          0.02         17.66        25.51 o                         
  -2  26   8          4.60         57.71        18.02 o                         
  -1  26   8         47.14         28.94        13.32 o                         
   0  26   8          0.55         10.76        11.25 o                         
   1  26   8        246.73        231.34        17.44 o                         
   2  26   8         40.61         43.27        11.97 o                         
   3  26   8          0.01        -12.62        33.33 o                         
  -3  27   8          0.00          5.35        20.56 o                         
  -2  27   8         45.35         83.26        19.52 o                         
  -1  27   8          1.32         10.11        34.11 o                         
   0  27   8        564.77        469.15        98.46 o                         
   1  27   8         36.56         29.24         9.77 o                         
   2  27   8        111.96        144.92        25.67 o                         
   3  27   8          0.97        -17.27        29.21 o                         
  -2  28   8          0.00         17.61        21.25 o                         
  -1  28   8          8.94         -3.18        13.98 o                         
   0  28   8          7.48          6.01        12.32 o                         
   1  28   8         14.46         22.63        10.93 o                         
   2  28   8         11.21         11.53        23.25 o                         
  -2  29   8         15.08         55.73        21.99 o                         
  -1  29   8          1.89         35.16        30.28 o                         
   0  29   8          0.34         -2.48        15.14 o                         
   1  29   8          0.01         14.13        11.63 o                         
   2  29   8         38.16         57.57        24.86 o                         
  -2  30   8         17.73          8.89        23.71 o                         
  -1  30   8         26.68         46.36        14.64 o                         
   0  30   8          1.23          0.54        16.05 o                         
   1  30   8          0.47         11.71        18.56 o                         
   2  30   8          2.95         19.15        24.39 o                         
  -2  31   8          4.86         14.83        21.31 o                         
  -1  31   8          3.27          6.68        29.89 o                         
   0  31   8         11.14         31.49        17.99 o                         
   1  31   8         16.28         -1.99        11.91 o                         
   2  31   8          0.25         96.90        29.10 o                         
  -2  32   8          1.60         37.45        19.43 o                         
  -1  32   8         32.87          6.60        17.17 o                         
   0  32   8         20.49         10.51        17.67 o                         
   1  32   8          6.79         13.73        33.61 o                         
   2  32   8          7.89         45.62        26.35 o                         
  -1  33   8          7.43          0.27        17.29 o                         
   0  33   8          7.13          9.88        20.95 o                         
   1  33   8         14.44         34.12        33.20 o                         
  -1  34   8         12.35         12.34        16.24 o                         
   0  34   8          6.14          2.70        21.49 o                         
   1  34   8          1.24         -3.11        26.17 o                         
   0  35   8          1.94        -15.48        22.39 o                         
  -3   0   9          0.02         22.32        43.62 o                         
  -1   0   9          0.04         23.32        11.82 o                         
   1   0   9       2565.78       3023.35        58.04 o                         
   3   0   9         32.20         39.41        19.29 o                         
  -4   1   9          7.40         17.33        23.79 o                         
  -3   1   9         49.97         45.50        18.42 o                         
  -2   1   9        228.01        218.38        15.78 o                         
  -1   1   9          0.30         33.55         9.60 o                         
   0   1   9          0.26         -1.70         4.35 o                         
   1   1   9        143.96        132.74         5.07 o                         
   2   1   9         20.34         21.38        11.39 o                         
   3   1   9         31.03         15.61        10.49 o                         
   4   1   9        122.16        163.98        17.64 o                         
  -4   2   9          0.06          0.78        33.54 o                         
  -3   2   9          0.77         13.99        17.73 o                         
  -2   2   9         13.82         20.07        12.80 o                         
  -1   2   9        693.97        676.83        19.37 o                         
   0   2   9        461.97        497.62         9.10 o                         
   1   2   9        126.01        120.88         4.74 o                         
   2   2   9        439.95        394.01        23.98 o                         
   3   2   9        325.40        263.02        39.92 o                         
   4   2   9         10.56         55.11        16.90 o                         
  -4   3   9          0.47        -12.56        24.31 o                         
  -3   3   9         64.76         47.12        18.61 o                         
  -2   3   9         10.79         21.34        13.37 o                         
  -1   3   9         42.26         35.05        16.47 o                         
   0   3   9        745.75        779.80        13.62 o                         
   1   3   9        223.56        217.69         6.25 o                         
   2   3   9        118.41         83.40         9.68 o                         
   3   3   9        216.24        176.22        32.91 o                         
   4   3   9        107.16        112.96        25.06 o                         
  -4   4   9         63.73         52.79        27.86 o                         
  -3   4   9         32.19         37.83        19.33 o                         
  -2   4   9          5.43         32.06        25.08 o                         
  -1   4   9         11.01          8.22         9.57 o                         
   0   4   9       3156.20       3422.49        60.58 o                         
   1   4   9        179.65        168.66         6.13 o                         
   2   4   9         11.55          3.56         8.38 o                         
   3   4   9         97.13         71.63        11.31 o                         
   4   4   9        223.08        239.33        25.21 o                         
  -4   5   9         22.63         94.07        26.43 o                         
  -3   5   9        174.28        286.01        32.48 o                         
  -2   5   9        113.10         81.46        14.58 o                         
  -1   5   9         37.64         63.74        16.86 o                         
   0   5   9        425.19        438.89        16.31 o                         
   1   5   9         19.09         30.02         8.58 o                         
   2   5   9         28.68         31.30         7.90 o                         
   3   5   9          0.71         11.41        11.11 o                         
   4   5   9        197.80        201.82        23.33 o                         
  -4   6   9         12.66         21.10        36.93 o                         
  -3   6   9        709.41        794.61        41.41 o                         
  -2   6   9         88.28         67.02        15.30 o                         
  -1   6   9        208.13        217.35        14.96 o                         
   0   6   9          5.25          0.88         7.12 o                         
   1   6   9         77.32         92.73         9.42 o                         
   2   6   9          0.25         -0.84         6.21 o                         
   3   6   9        135.76        104.64        18.20 o                         
   4   6   9        108.05         97.16        16.28 o                         
  -4   7   9         28.14         41.72        24.78 o                         
  -3   7   9         12.10          3.95        33.64 o                         
  -2   7   9          9.24         34.50        13.87 o                         
  -1   7   9          2.25         -6.57        15.61 o                         
   0   7   9        668.44        734.99        20.70 o                         
   1   7   9        223.21        228.09        15.26 o                         
   2   7   9         95.52         70.30         6.83 o                         
   3   7   9        231.33        163.04        15.41 o                         
   4   7   9          0.10         14.86        15.74 o                         
  -4   8   9         51.15        106.57        27.90 o                         
  -3   8   9          0.04        -17.99        18.61 o                         
  -2   8   9         72.79         81.12        16.06 o                         
  -1   8   9        335.41        325.09        23.43 o                         
   0   8   9        103.46         99.64         6.50 o                         
   1   8   9         17.83         14.68         7.69 o                         
   2   8   9        712.65        644.00        37.33 o                         
   3   8   9          6.62        -11.80        11.80 o                         
   4   8   9         31.69         30.79        15.00 o                         
  -4   9   9          0.90        -10.60        29.99 o                         
  -3   9   9        100.41         90.94        53.17 o                         
  -2   9   9         64.08         51.22        17.50 o                         
  -1   9   9          4.34         -2.21        11.85 o                         
   0   9   9         92.19         82.33         6.85 o                         
   1   9   9        597.45        575.96        32.81 o                         
   2   9   9        510.54        513.51        29.07 o                         
   3   9   9         95.61         74.11        17.14 o                         
   4   9   9         28.13          3.45        12.82 o                         
  -4  10   9         83.07         34.50        25.27 o                         
  -3  10   9        426.42        458.88        54.64 o                         
  -2  10   9        107.43         91.99        39.15 o                         
  -1  10   9       1248.88       1015.37       116.55 o                         
   0  10   9        231.65        235.11        22.07 o                         
   1  10   9         40.80         45.97        11.35 o                         
   2  10   9          3.11          0.18         6.03 o                         
   3  10   9         41.76         27.80        10.50 o                         
   4  10   9         27.00         18.22        14.39 o                         
  -4  11   9        106.88        169.16        30.92 o                         
  -3  11   9         90.35         28.09        22.00 o                         
  -2  11   9         99.23         51.46        34.05 o                         
  -1  11   9        107.52         90.61        22.70 o                         
   0  11   9         83.36         71.09        12.89 o                         
   1  11   9        223.23        241.43        26.62 o                         
   2  11   9         35.54         25.52        13.64 o                         
   3  11   9          0.32          6.11        10.40 o                         
   4  11   9          6.34         18.92        14.98 o                         
  -4  12   9         73.40         36.29        19.75 o                         
  -3  12   9        510.71        468.71        34.50 o                         
  -2  12   9        104.41        -17.46        18.69 o                         
  -1  12   9         31.96         26.28        13.48 o                         
   0  12   9         72.65         63.41         5.49 o                         
   1  12   9         14.17          5.73         8.75 o                         
   2  12   9        382.72        398.85        25.87 o                         
   3  12   9         23.14         24.39         9.63 o                         
   4  12   9          1.78         -0.54        14.25 o                         
  -4  13   9        127.77         93.05        42.43 o                         
  -3  13   9        313.39        271.08        38.72 o                         
  -2  13   9       1495.77       1222.37       126.14 o                         
  -1  13   9        271.40        228.83        35.81 o                         
   0  13   9        120.75        105.78         7.38 o                         
   1  13   9         57.09         47.22        15.56 o                         
   2  13   9        413.51        437.69        23.89 o                         
   3  13   9          3.38          7.91        14.59 o                         
   4  13   9          0.31         -3.68        19.66 o                         
  -4  14   9         10.03        -20.83        25.71 o                         
  -3  14   9          0.35         -7.72        24.07 o                         
  -2  14   9        990.76        694.14        93.99 o                         
  -1  14   9         63.69         65.24        10.46 o                         
   0  14   9        289.61        332.08        57.14 o                         
   1  14   9         21.71         51.46        10.27 o                         
   2  14   9         14.94         19.16        16.50 o                         
   3  14   9         19.78         21.50        13.80 o                         
   4  14   9          0.47         14.35        15.18 o                         
  -4  15   9         67.82        137.79        35.85 o                         
  -3  15   9          0.77         18.47        15.27 o                         
  -2  15   9        499.83        306.73        37.44 o                         
  -1  15   9         42.47         35.45        10.26 o                         
   0  15   9         70.07         67.09        17.70 o                         
   1  15   9       1195.79       1206.96       102.48 o                         
   2  15   9        180.81        142.53        15.09 o                         
   3  15   9         61.53         54.33        16.04 o                         
   4  15   9          0.01          7.11        21.50 o                         
  -4  16   9         51.43         19.77        22.43 o                         
  -3  16   9         18.67         23.34        16.73 o                         
  -2  16   9        528.54        443.58        76.36 o                         
  -1  16   9        522.65        489.62        30.53 o                         
   0  16   9         11.56         14.82         6.67 o                         
   1  16   9          2.01         -0.02        10.23 o                         
   2  16   9         12.59         28.10        13.12 o                         
   3  16   9        170.01        156.66        17.66 o                         
   4  16   9          4.78          5.61        21.84 o                         
  -4  17   9          3.12        -28.14        28.19 o                         
  -3  17   9         28.72         22.67        14.70 o                         
  -2  17   9        207.05        210.25        28.30 o                         
  -1  17   9          1.13         20.17        11.83 o                         
   0  17   9         20.52         38.21        10.30 o                         
   1  17   9        273.79        300.75        31.60 o                         
   2  17   9        168.13        171.41        17.40 o                         
   3  17   9          1.79         -1.87        11.92 o                         
   4  17   9          0.00         49.13        23.30 o                         
  -4  18   9          0.05         16.09        22.72 o                         
  -3  18   9          0.15         11.41        17.94 o                         
  -2  18   9        201.53        207.10        65.47 o                         
  -1  18   9        352.31        336.82        50.92 o                         
   0  18   9        118.69        108.42        12.43 o                         
   1  18   9        573.80        526.98        59.61 o                         
   2  18   9         39.12         58.83        15.88 o                         
   3  18   9         96.38         72.79        19.45 o                         
  -3  19   9         22.50         42.39        15.35 o                         
  -2  19   9          4.08         26.05        14.55 o                         
  -1  19   9          4.05         -1.16        12.17 o                         
   0  19   9          0.00          3.45        10.36 o                         
   1  19   9        142.30        155.31        30.01 o                         
   2  19   9         15.76          3.54        15.40 o                         
   3  19   9         26.92          2.46         8.38 o                         
  -3  20   9          7.79         38.33        22.56 o                         
  -2  20   9        233.02        235.60        36.12 o                         
  -1  20   9        614.11        500.69        89.08 o                         
   0  20   9         14.01          7.60         7.37 o                         
   1  20   9         32.94         38.78        11.58 o                         
   2  20   9        375.38        411.64        60.77 o                         
   3  20   9        319.73        362.88        49.10 o                         
  -3  21   9          0.32         16.70        13.12 o                         
  -2  21   9        102.83        116.47        18.66 o                         
  -1  21   9        247.69        248.95        42.77 o                         
   0  21   9         38.63         57.47        13.89 o                         
   1  21   9         11.64         13.82        18.23 o                         
   2  21   9          1.95         -5.81        16.96 o                         
   3  21   9          8.46         13.59        17.79 o                         
  -3  22   9          0.49        -20.20        24.78 o                         
  -2  22   9         35.51         32.18        18.53 o                         
  -1  22   9        137.90        131.16        32.16 o                         
   0  22   9        415.80        331.98        51.30 o                         
   1  22   9          1.86         13.73        12.78 o                         
   2  22   9          5.73         18.47        16.78 o                         
   3  22   9         23.46         18.18        19.74 o                         
  -3  23   9          5.21        -20.55        20.55 o                         
  -2  23   9        199.54        155.61        39.65 o                         
  -1  23   9          6.47         16.88        11.64 o                         
   0  23   9         26.12         -1.80         8.98 o                         
   1  23   9         39.85         29.67        13.49 o                         
   2  23   9         38.56         52.69        17.54 o                         
   3  23   9          0.04         -3.35        20.08 o                         
  -3  24   9          2.54         10.19        23.52 o                         
  -2  24   9         14.16         18.72        16.69 o                         
  -1  24   9        342.58        289.41        49.09 o                         
   0  24   9        403.63        331.41        67.29 o                         
   1  24   9        179.29        196.95        21.90 o                         
   2  24   9         24.89         23.43        30.38 o                         
   3  24   9        124.28        122.71        35.03 o                         
  -3  25   9         11.87         -1.18        20.70 o                         
  -2  25   9          1.29         57.97        17.65 o                         
  -1  25   9        169.43        108.45        35.27 o                         
   0  25   9          3.79         -5.19        11.55 o                         
   1  25   9          0.00         -0.89        12.25 o                         
   2  25   9         58.84         71.22        19.70 o                         
   3  25   9         74.72         80.29        24.30 o                         
  -3  26   9         10.00          3.57        21.08 o                         
  -2  26   9         33.18         51.43        17.23 o                         
  -1  26   9         64.05         84.88        25.94 o                         
   0  26   9         57.46         22.45        13.50 o                         
   1  26   9        318.72        264.13        54.74 o                         
   2  26   9         50.16         16.76        20.11 o                         
   3  26   9         39.50         29.83        23.49 o                         
  -3  27   9          4.92         25.19        23.25 o                         
  -2  27   9         48.13         31.58        18.67 o                         
  -1  27   9         14.92         41.30        15.59 o                         
   0  27   9          0.38         46.61        11.42 o                         
   1  27   9         10.17          7.21         9.03 o                         
   2  27   9         41.53         44.65        19.41 o                         
  -2  28   9          2.79         19.20        20.10 o                         
  -1  28   9         26.18         26.86        25.37 o                         
   0  28   9        170.90        120.55        32.66 o                         
   1  28   9         22.24         15.37         7.78 o                         
   2  28   9        101.07         97.56        36.64 o                         
  -2  29   9         14.25         40.94        19.66 o                         
  -1  29   9         20.29         52.62        19.54 o                         
   0  29   9         10.94         39.81        18.06 o                         
   1  29   9          2.40          2.19        13.17 o                         
   2  29   9          3.11        -21.23        21.23 o                         
  -2  30   9          0.85         -8.14        21.27 o                         
  -1  30   9         31.35         15.07        14.81 o                         
   0  30   9         37.00         23.37        18.93 o                         
   1  30   9         23.21         79.03        24.29 o                         
   2  30   9         17.06         39.23        26.70 o                         
  -2  31   9          1.61         30.61        20.35 o                         
  -1  31   9          2.93         24.86        17.90 o                         
   0  31   9          0.02          0.54        19.08 o                         
   1  31   9         25.64         14.83        22.86 o                         
   2  31   9         40.02         46.62        30.13 o                         
  -1  32   9          7.03         17.11        15.97 o                         
   0  32   9         17.24          7.36        20.23 o                         
   1  32   9          2.73         27.51        24.06 o                         
  -1  33   9          0.16          6.27        17.70 o                         
   0  33   9         57.10         23.59        25.01 o                         
   1  33   9          0.17        -14.96        26.97 o                         
  -1  34   9         71.36         74.54        18.43 o                         
   0  34   9         27.85         23.74        31.36 o                         
  -4   0  10        235.52        228.86        43.04 o                         
  -2   0  10        113.15         71.34        25.82 o                         
   0   0  10      11624.24      12906.60       570.39 o                         
   2   0  10        456.44        425.92        22.38 o                         
   4   0  10          0.00        153.08        54.93 o                         
  -4   1  10          0.03         63.85        27.87 o                         
  -3   1  10         15.42          2.96        17.76 o                         
  -2   1  10         24.68        189.75        43.01 o                         
  -1   1  10        619.94        586.11        33.94 o                         
   0   1  10        923.71        946.75        13.68 o                         
   1   1  10        330.45        295.54         7.53 o                         
   2   1  10          1.21          8.43        12.80 o                         
   3   1  10         11.22         20.98         9.80 o                         
   4   1  10        749.86        581.49        70.11 o                         
  -4   2  10          5.81         31.74        29.75 o                         
  -3   2  10          0.50         12.28        18.30 o                         
  -2   2  10        731.14        742.35        30.01 o                         
  -1   2  10        183.63        201.53        16.67 o                         
   0   2  10       1381.18       1398.22        17.93 o                         
   1   2  10          9.40         23.23         6.23 o                         
   2   2  10          0.00         -1.97         7.52 o                         
   3   2  10         17.28         18.94         9.60 o                         
   4   2  10         54.64        149.35        31.27 o                         
  -4   3  10          0.77         54.26        25.49 o                         
  -3   3  10         19.76         27.89        18.60 o                         
  -2   3  10        177.00        206.01        31.20 o                         
  -1   3  10        515.23        465.89        45.18 o                         
   0   3  10        145.82        158.87         6.36 o                         
   1   3  10          0.91         -4.61         4.61 o                         
   2   3  10         78.17         57.33         8.76 o                         
   3   3  10         63.24         68.54        11.26 o                         
   4   3  10          7.82         12.00        17.40 o                         
  -4   4  10         14.72         63.00        25.74 o                         
  -3   4  10         46.37         56.59        19.37 o                         
  -2   4  10         86.88         69.41        14.05 o                         
  -1   4  10          3.77         -8.14        11.87 o                         
   0   4  10        679.27        714.19        14.04 o                         
   1   4  10        171.92        165.48         7.79 o                         
   2   4  10        127.12        113.50        11.32 o                         
   3   4  10         11.12         11.67        10.01 o                         
   4   4  10         23.36         25.13        14.45 o                         
  -4   5  10          0.01        -25.47        25.47 o                         
  -3   5  10         64.65         96.69        20.04 o                         
  -2   5  10         95.14         93.36        24.56 o                         
  -1   5  10         96.26         87.63        13.02 o                         
   0   5  10          0.50          0.61         7.01 o                         
   1   5  10         56.93         52.30         7.64 o                         
   2   5  10          1.37         -0.84         6.18 o                         
   3   5  10          0.00         -2.42        10.18 o                         
   4   5  10         91.92         74.13        18.55 o                         
  -4   6  10         19.86         75.33        26.24 o                         
  -3   6  10        190.86        239.79        27.95 o                         
  -2   6  10        280.33        210.49        24.98 o                         
  -1   6  10        188.36        191.44        28.16 o                         
   0   6  10        620.59        655.68        15.07 o                         
   1   6  10        952.28        900.23        40.20 o                         
   2   6  10        223.82        213.62        15.09 o                         
   3   6  10         26.97         34.86        11.01 o                         
   4   6  10          6.44         41.85        20.87 o                         
  -4   7  10         22.71         21.44        38.73 o                         
  -3   7  10         22.67         29.02        26.16 o                         
  -2   7  10       1516.47       1581.44       122.10 o                         
  -1   7  10        140.58        119.60        24.28 o                         
   0   7  10        211.85        203.58         9.60 o                         
   1   7  10         77.09         75.13         9.12 o                         
   2   7  10        548.83        514.53        32.31 o                         
   3   7  10        110.19         98.21        19.16 o                         
   4   7  10          2.38         25.38        13.36 o                         
  -4   8  10         27.16         59.68        26.16 o                         
  -3   8  10          3.97         29.64        19.17 o                         
  -2   8  10          2.35          3.22        28.05 o                         
  -1   8  10        354.59        285.08        17.90 o                         
   0   8  10         59.80         53.34         7.53 o                         
   1   8  10        212.77        198.65        10.23 o                         
   2   8  10        118.91         76.62         8.88 o                         
   3   8  10        419.81        314.49        38.28 o                         
   4   8  10          6.58         13.60        13.38 o                         
  -4   9  10          9.13         18.38        24.97 o                         
  -3   9  10        115.73        122.75        22.45 o                         
  -2   9  10        706.82        713.43       105.95 o                         
  -1   9  10         18.15         21.93         7.26 o                         
   0   9  10        262.89        284.23        10.57 o                         
   1   9  10        213.18        214.00        15.14 o                         
   2   9  10        782.30        755.48        49.86 o                         
   3   9  10        133.51        107.77        19.10 o                         
   4   9  10          0.07         -2.08        13.31 o                         
  -4  10  10        103.27        130.75        27.82 o                         
  -3  10  10         38.77         41.74        19.81 o                         
  -2  10  10        121.65         60.05        37.03 o                         
  -1  10  10          1.89        -11.07        11.07 o                         
   0  10  10        508.06        439.67        51.94 o                         
   1  10  10        467.98        487.76        25.91 o                         
   2  10  10       1182.62       1178.49        73.11 o                         
   3  10  10        103.51         58.38        17.03 o                         
   4  10  10          5.96         17.54        13.19 o                         
  -4  11  10         11.34        -11.96        19.22 o                         
  -3  11  10         11.39         10.07        23.38 o                         
  -2  11  10        487.35        408.18        81.27 o                         
  -1  11  10        256.09        220.36        37.52 o                         
   0  11  10         34.48         16.06         8.26 o                         
   1  11  10        964.64       1008.06        70.02 o                         
   2  11  10         80.67         76.09        12.21 o                         
   3  11  10          6.16          6.64        10.05 o                         
   4  11  10          1.63         20.39        14.85 o                         
  -4  12  10         26.97        -17.66        23.40 o                         
  -3  12  10         41.26         70.20        25.57 o                         
  -2  12  10        231.21        172.49        46.48 o                         
  -1  12  10         29.62         20.04         9.88 o                         
   0  12  10         79.91         55.73         8.92 o                         
   1  12  10        473.03        470.25        35.58 o                         
   2  12  10          0.10         -8.54        11.31 o                         
   3  12  10         17.57         20.06         8.47 o                         
   4  12  10          4.32         12.14        17.68 o                         
  -4  13  10         67.96         42.73        24.72 o                         
  -3  13  10         38.75         46.87        25.00 o                         
  -2  13  10        276.74        236.62        49.63 o                         
  -1  13  10         49.90         39.34        11.10 o                         
   0  13  10         14.43         17.62         4.90 o                         
   1  13  10          1.00        -10.14        10.14 o                         
   2  13  10         86.32        100.44        13.51 o                         
   3  13  10         58.90         39.03        10.17 o                         
   4  13  10         14.08         35.94        31.61 o                         
  -4  14  10        170.64        117.08        40.39 o                         
  -3  14  10          1.29          4.34        15.90 o                         
  -2  14  10         37.26          3.81         8.45 o                         
  -1  14  10         11.96         12.29        10.97 o                         
   0  14  10        131.77        102.78        23.26 o                         
   1  14  10         65.83         67.50        11.04 o                         
   2  14  10         74.27         53.34        14.28 o                         
   3  14  10         44.47         19.56        10.60 o                         
   4  14  10          0.57          4.73        20.97 o                         
  -4  15  10         92.53         83.52        41.14 o                         
  -3  15  10         53.31         21.43        17.11 o                         
  -2  15  10        248.75        239.99        27.87 o                         
  -1  15  10        182.35        213.46        28.12 o                         
   0  15  10        264.78        282.62        22.16 o                         
   1  15  10         16.43         15.47        11.37 o                         
   2  15  10        600.64        595.46        50.43 o                         
   3  15  10         13.85         29.14        10.24 o                         
   4  15  10          0.90         17.40        22.38 o                         
  -4  16  10          2.29         25.61        22.27 o                         
  -3  16  10         51.03         37.08        17.88 o                         
  -2  16  10         23.73         35.54        18.42 o                         
  -1  16  10        256.33        285.45        37.06 o                         
   0  16  10        608.88        511.89       104.77 o                         
   1  16  10        787.37        818.25        80.91 o                         
   2  16  10         98.32         86.58        15.54 o                         
   3  16  10        109.33         68.90        17.42 o                         
  -4  17  10          1.78          9.65        21.75 o                         
  -3  17  10         29.61         46.79        28.99 o                         
  -2  17  10        110.02        140.61        42.41 o                         
  -1  17  10        755.47        661.91       103.84 o                         
   0  17  10         12.81         16.55        12.64 o                         
   1  17  10        509.85        497.76        59.99 o                         
   2  17  10         42.86         60.32        15.08 o                         
   3  17  10        160.54        152.28        21.13 o                         
  -3  18  10          1.88         -0.44        14.61 o                         
  -2  18  10         53.21         76.39        17.30 o                         
  -1  18  10         47.20         64.33        12.92 o                         
   0  18  10          8.68         10.96         6.33 o                         
   1  18  10         19.98         13.91        11.09 o                         
   2  18  10        138.06        168.23        34.41 o                         
   3  18  10          0.58          4.45        16.76 o                         
  -3  19  10          0.02         11.03        16.85 o                         
  -2  19  10         18.15         29.45        16.25 o                         
  -1  19  10       1056.11        930.61       154.49 o                         
   0  19  10         39.70         45.90        14.48 o                         
   1  19  10          5.47         14.23        11.29 o                         
   2  19  10        167.33        194.05        37.90 o                         
   3  19  10         51.37         62.72        25.54 o                         
  -3  20  10         15.58         55.14        26.51 o                         
  -2  20  10         33.74         13.02        21.29 o                         
  -1  20  10          6.54         -2.48        14.55 o                         
   0  20  10          0.19         -4.37        11.94 o                         
   1  20  10        104.86        134.29        18.66 o                         
   2  20  10         42.12          7.35        17.29 o                         
   3  20  10          0.16        -13.56        18.02 o                         
  -3  21  10          5.83         16.40        36.19 o                         
  -2  21  10         44.41         64.06        24.78 o                         
  -1  21  10        414.49        431.91        73.87 o                         
   0  21  10         13.55         17.42        11.47 o                         
   1  21  10         56.36         47.00        13.82 o                         
   2  21  10         11.44         29.02        15.63 o                         
   3  21  10         69.70         37.98        20.51 o                         
  -3  22  10         78.46         94.25        27.48 o                         
  -2  22  10         34.21          1.83        15.26 o                         
  -1  22  10         57.37         65.96        22.74 o                         
   0  22  10         66.81         62.99        19.70 o                         
   1  22  10         83.22         51.66        21.92 o                         
   2  22  10         12.89         10.25        16.46 o                         
   3  22  10         13.14         53.88        20.80 o                         
  -3  23  10         55.28         81.06        24.59 o                         
  -2  23  10          2.02         -7.97        15.95 o                         
  -1  23  10         16.18        -11.52        11.52 o                         
   0  23  10         82.99         67.08        13.59 o                         
   1  23  10          7.90         -2.79        11.77 o                         
   2  23  10         55.43         46.09        15.99 o                         
   3  23  10          0.86         14.28        30.22 o                         
  -3  24  10          0.31        -26.98        27.00 o                         
  -2  24  10         36.60         42.57        19.29 o                         
  -1  24  10        272.43        267.34        50.11 o                         
   0  24  10         92.17         78.69        21.88 o                         
   1  24  10         55.05         49.38        20.06 o                         
   2  24  10         33.10         -5.08        15.57 o                         
   3  24  10         99.93         88.01        34.99 o                         
  -3  25  10          5.49         72.90        22.46 o                         
  -2  25  10          6.46          1.72        17.36 o                         
  -1  25  10         31.54         27.50        14.50 o                         
   0  25  10          4.88         -0.60        13.85 o                         
   1  25  10         35.64         23.74        12.40 o                         
   2  25  10        149.32        153.87        26.27 o                         
   3  25  10         42.16         35.96        23.64 o                         
  -3  26  10         26.62         19.78        30.05 o                         
  -2  26  10         20.29         28.46        18.55 o                         
  -1  26  10         93.64         42.35        23.00 o                         
   0  26  10        117.34         64.84        18.07 o                         
   1  26  10        213.41        282.95        27.07 o                         
   2  26  10          0.37         13.54        27.75 o                         
  -2  27  10         56.63         74.93        18.22 o                         
  -1  27  10          3.26          1.82        13.80 o                         
   0  27  10         58.48         22.82        15.84 o                         
   1  27  10         39.63         -2.34        12.49 o                         
   2  27  10         25.66         36.49        19.35 o                         
  -2  28  10          2.30         -7.06        17.34 o                         
  -1  28  10         38.33         12.59        12.90 o                         
   0  28  10          9.72         16.14        32.72 o                         
   1  28  10          2.26         -1.99        11.94 o                         
   2  28  10         64.46         72.44        27.93 o                         
  -2  29  10          0.04         16.44        17.62 o                         
  -1  29  10          8.98          7.78        16.40 o                         
   0  29  10          1.22         -6.96        22.82 o                         
   1  29  10         58.73        106.55        25.22 o                         
   2  29  10         62.82         39.21        28.67 o                         
  -2  30  10          4.16        -13.20        17.98 o                         
  -1  30  10         25.29         25.20        18.17 o                         
   0  30  10          2.01         21.00        48.28 o                         
   1  30  10         27.43         25.29        23.97 o                         
   2  30  10         12.26          9.46        17.53 o                         
  -1  31  10         33.65         24.25        17.47 o                         
   0  31  10          4.30         52.88        30.05 o                         
   1  31  10          0.47         16.85        36.94 o                         
  -1  32  10          1.72         10.39        17.87 o                         
   0  32  10          1.37        -27.73        30.67 o                         
   1  32  10          0.03         12.87        48.58 o                         
  -1  33  10          0.16         -2.76        18.42 o                         
   0  33  10          8.68         59.37        32.70 o                         
   1  33  10          8.87         51.18        48.52 o                         
  -3   0  11         13.21          1.17        31.71 o                         
  -1   0  11          5.63         16.54        18.40 o                         
   1   0  11         68.21         65.74         9.46 o                         
   3   0  11          5.03         13.29        15.62 o                         
  -4   1  11         12.27         10.26        24.98 o                         
  -3   1  11         10.94          9.43        18.42 o                         
  -2   1  11          9.98         13.92        14.17 o                         
  -1   1  11          1.87         -1.77        11.00 o                         
   0   1  11        518.87        542.64         9.14 o                         
   1   1  11        156.79        151.93         7.57 o                         
   2   1  11         15.05         17.90         6.21 o                         
   3   1  11          0.08         28.13        10.58 o                         
   4   1  11         50.29         36.47        14.05 o                         
  -4   2  11         70.46        128.12        28.05 o                         
  -3   2  11          5.10         52.45        21.99 o                         
  -2   2  11        121.80         87.07        14.80 o                         
  -1   2  11          8.62         45.62        43.35 o                         
   0   2  11        679.14        639.49        10.09 o                         
   1   2  11         73.18         79.11         6.73 o                         
   2   2  11         23.61         21.51         7.40 o                         
   3   2  11          0.48         -0.83         9.85 o                         
   4   2  11        142.55        125.13        22.01 o                         
  -4   3  11         19.87          2.25        28.22 o                         
  -3   3  11        209.73        157.27        25.82 o                         
  -2   3  11        236.13        284.02        24.94 o                         
  -1   3  11       1996.29       1906.59       119.12 o                         
   0   3  11         21.24         15.19         5.36 o                         
   1   3  11       1271.95       1305.58        40.18 o                         
   2   3  11         47.89         39.50         8.26 o                         
   3   3  11         17.53         18.36        10.12 o                         
   4   3  11        156.84        129.85        18.23 o                         
  -4   4  11          4.28         41.44        25.71 o                         
  -3   4  11        295.51        370.90        35.35 o                         
  -2   4  11        466.85        430.96        32.70 o                         
  -1   4  11          0.74          0.30        16.48 o                         
   0   4  11        728.02        732.86        13.04 o                         
   1   4  11         61.57         58.55         9.24 o                         
   2   4  11         80.13         69.35         9.52 o                         
   3   4  11         13.90         -0.98        12.26 o                         
   4   4  11         12.51         24.52        14.25 o                         
  -4   5  11         26.50        -17.31        26.88 o                         
  -3   5  11         11.62         10.21        18.84 o                         
  -2   5  11         21.02        -25.24        44.96 o                         
  -1   5  11        270.78        220.98        30.49 o                         
   0   5  11        193.91        209.61         8.45 o                         
   1   5  11         56.24         58.81         5.84 o                         
   2   5  11          1.37         11.60         7.00 o                         
   3   5  11          0.08         15.98        10.52 o                         
   4   5  11          2.80          7.85        14.04 o                         
  -4   6  11          0.57         18.49        31.34 o                         
  -3   6  11         44.51         39.18        20.35 o                         
  -2   6  11         76.16        130.70        39.24 o                         
  -1   6  11         82.24         64.84        13.17 o                         
   0   6  11         34.39         42.10        15.28 o                         
   1   6  11        188.65        190.45        11.85 o                         
   2   6  11         34.78         19.77         6.45 o                         
   3   6  11          8.67         12.09        10.05 o                         
   4   6  11         10.01         25.63        15.42 o                         
  -4   7  11          1.48         -5.76        25.09 o                         
  -3   7  11          4.11         57.16        21.26 o                         
  -2   7  11       1402.54       1294.71        83.71 o                         
  -1   7  11         35.34         36.09        13.33 o                         
   0   7  11         36.47         43.97         8.94 o                         
   1   7  11         21.76         32.76        11.48 o                         
   2   7  11          7.93          4.19         4.86 o                         
   3   7  11          6.81         20.38        13.04 o                         
   4   7  11          3.58         13.99        14.68 o                         
  -4   8  11          0.46         11.51        25.48 o                         
  -3   8  11          5.32        -14.25        20.64 o                         
  -2   8  11        358.57        233.37        21.39 o                         
  -1   8  11         52.23         33.36         8.05 o                         
   0   8  11          5.07         -0.38         7.64 o                         
   1   8  11         23.08          3.56         9.03 o                         
   2   8  11         23.20         19.10         8.73 o                         
   3   8  11         48.19         49.09         9.86 o                         
   4   8  11         17.37         36.82        14.17 o                         
  -4   9  11          1.29          7.96        27.53 o                         
  -3   9  11        108.13         89.61        20.99 o                         
  -2   9  11          2.61          6.30        23.14 o                         
  -1   9  11         12.61         21.59         9.65 o                         
   0   9  11         69.24         75.55         9.09 o                         
   1   9  11         21.30         20.58         9.27 o                         
   2   9  11         23.46         23.51        12.95 o                         
   3   9  11          0.93         -9.55         9.55 o                         
   4   9  11          0.00         15.06        13.79 o                         
  -4  10  11         32.49         33.23        43.57 o                         
  -3  10  11          0.41          3.60        22.88 o                         
  -2  10  11        125.36        101.95        25.60 o                         
  -1  10  11        675.91        580.19        72.64 o                         
   0  10  11         52.76         38.87         6.71 o                         
   1  10  11        794.13        790.87        53.27 o                         
   2  10  11        235.63        239.61        24.30 o                         
   3  10  11        214.69        130.55        23.79 o                         
   4  10  11         38.36         55.01        32.77 o                         
  -4  11  11         13.83         63.01        27.43 o                         
  -3  11  11        216.10        270.33        28.81 o                         
  -2  11  11        822.70        690.63       125.36 o                         
  -1  11  11        203.01        146.14        13.16 o                         
   0  11  11         10.46         16.44        10.64 o                         
   1  11  11        161.16        174.71        18.39 o                         
   2  11  11        203.97        191.72        16.49 o                         
   3  11  11         33.61          7.97         7.70 o                         
   4  11  11         12.08         12.92        21.17 o                         
  -4  12  11         44.44         83.31        50.35 o                         
  -3  12  11          0.06        -11.54        22.59 o                         
  -2  12  11        871.92        780.87       138.02 o                         
  -1  12  11         95.24        112.49        20.09 o                         
   0  12  11        181.14        223.32        27.27 o                         
   1  12  11         41.33         16.33        10.46 o                         
   2  12  11          9.99         27.73        13.77 o                         
   3  12  11        109.51         81.43        17.59 o                         
   4  12  11          0.81         42.55        24.80 o                         
  -4  13  11         13.05         27.32        25.24 o                         
  -3  13  11          6.75         -8.52        22.97 o                         
  -2  13  11        568.78        472.42       111.23 o                         
  -1  13  11          7.17         23.11         9.55 o                         
   0  13  11         83.96         72.85        17.14 o                         
   1  13  11        321.60        304.71        28.86 o                         
   2  13  11        182.83        205.14        23.01 o                         
   3  13  11          0.19          1.45        11.92 o                         
   4  13  11          3.39          8.92        21.00 o                         
  -4  14  11          4.84         39.48        23.71 o                         
  -3  14  11        113.71        117.84        25.84 o                         
  -2  14  11        448.30        335.16        48.74 o                         
  -1  14  11         34.89         36.24        20.37 o                         
   0  14  11        503.00        541.58        28.49 o                         
   1  14  11        415.39        425.90        44.49 o                         
   2  14  11        448.02        462.66        29.55 o                         
   3  14  11         54.18         48.63        19.51 o                         
  -4  15  11          2.50         36.02        31.12 o                         
  -3  15  11         36.11          8.47        29.87 o                         
  -2  15  11          7.50         14.70        18.35 o                         
  -1  15  11        136.91        136.39        29.36 o                         
   0  15  11        422.16        462.27        33.16 o                         
   1  15  11        390.79        368.71        25.75 o                         
   2  15  11          1.71         18.50        14.85 o                         
   3  15  11         26.70         45.71        18.21 o                         
  -3  16  11         10.05         35.59        14.75 o                         
  -2  16  11          8.54         60.89        17.95 o                         
  -1  16  11       1785.60       1749.22       250.50 o                         
   0  16  11         45.16         27.60        12.32 o                         
   1  16  11        697.17        734.87        59.31 o                         
   2  16  11         39.62         22.18        14.56 o                         
   3  16  11          0.15         26.53        17.65 o                         
  -3  17  11         11.60          9.86        13.58 o                         
  -2  17  11         17.51         29.55        18.66 o                         
  -1  17  11        844.39        822.45       126.80 o                         
   0  17  11          0.01          9.45         8.81 o                         
   1  17  11        162.18        173.68        26.11 o                         
   2  17  11        296.18        275.32        25.64 o                         
   3  17  11          0.04         -0.84        18.35 o                         
  -3  18  11          3.49        -14.08        14.08 o                         
  -2  18  11          1.52         11.88        16.11 o                         
  -1  18  11        180.22        143.65        18.17 o                         
   0  18  11          0.71          0.46         7.23 o                         
   1  18  11          0.06        -12.53        12.53 o                         
   2  18  11        184.99        201.09        23.34 o                         
   3  18  11         24.28         43.36        17.82 o                         
  -3  19  11         25.82         59.30        30.16 o                         
  -2  19  11         65.43         79.14        16.41 o                         
  -1  19  11        200.67        155.04        33.19 o                         
   0  19  11         18.99         33.67        13.31 o                         
   1  19  11          1.30         15.93        11.54 o                         
   2  19  11         14.58          2.43        14.33 o                         
   3  19  11         31.73         47.31        18.08 o                         
  -3  20  11          3.93        -25.16        25.16 o                         
  -2  20  11         74.23         69.64        17.25 o                         
  -1  20  11        357.36        275.91        55.25 o                         
   0  20  11         50.14         44.23        16.30 o                         
   1  20  11        412.10        468.62        29.21 o                         
   2  20  11         15.18         31.23        16.52 o                         
   3  20  11          0.66          9.67        17.48 o                         
  -3  21  11         42.24         42.93        28.06 o                         
  -2  21  11         22.56         25.40        18.54 o                         
  -1  21  11         90.50         41.89        18.87 o                         
   0  21  11        231.42        159.76        48.34 o                         
   1  21  11         30.19         21.44        11.82 o                         
   2  21  11          4.64         34.32        20.45 o                         
   3  21  11         69.74         49.91        24.29 o                         
  -3  22  11         76.19        107.28        31.92 o                         
  -2  22  11        120.06        124.79        35.98 o                         
  -1  22  11        125.55        122.85        34.10 o                         
   0  22  11          2.40         12.44         9.56 o                         
   1  22  11          0.00         15.21        11.79 o                         
   2  22  11         45.76         67.07        18.13 o                         
   3  22  11         14.71         26.21        21.70 o                         
  -3  23  11          7.48          1.73        25.20 o                         
  -2  23  11          9.89         14.60        16.42 o                         
  -1  23  11          0.10          5.60        11.90 o                         
   0  23  11        604.15        463.36       120.65 o                         
   1  23  11         22.01         22.31        12.27 o                         
   2  23  11         10.01         61.76        18.54 o                         
   3  23  11          4.79         -1.38        29.15 o                         
  -3  24  11          0.00         -4.56        22.42 o                         
  -2  24  11          4.94        -19.38        19.38 o                         
  -1  24  11         51.02         66.56        19.94 o                         
   0  24  11        158.60         91.94        27.13 o                         
   1  24  11          8.46         62.04        22.81 o                         
   2  24  11          2.75         43.26        18.54 o                         
  -2  25  11          4.95          0.51        17.69 o                         
  -1  25  11         30.82         27.69        21.45 o                         
   0  25  11          0.12         12.47        12.68 o                         
   1  25  11        131.07        138.70        23.32 o                         
   2  25  11          8.85         21.63        19.05 o                         
  -2  26  11         22.88         69.51        23.74 o                         
  -1  26  11         26.40         25.38        13.05 o                         
   0  26  11         26.44         45.26        19.38 o                         
   1  26  11          7.34         -9.94        19.38 o                         
   2  26  11         18.07          7.88        19.00 o                         
  -2  27  11          2.78         29.16        18.03 o                         
  -1  27  11          0.06          4.80        14.76 o                         
   0  27  11         21.43         49.72        28.90 o                         
   1  27  11        111.62         70.55        24.20 o                         
   2  27  11          6.39          4.49        19.16 o                         
  -2  28  11          7.84         -2.08        20.05 o                         
  -1  28  11          6.70          5.76        15.62 o                         
   0  28  11          3.83         31.90        18.85 o                         
   1  28  11          5.61         84.02        24.78 o                         
   2  28  11         25.76         29.93        22.68 o                         
  -2  29  11         28.00         51.09        18.51 o                         
  -1  29  11         16.55         50.35        17.04 o                         
   0  29  11         21.23        109.07        30.62 o                         
   1  29  11          1.92        -11.48        46.66 o                         
   2  29  11         12.34         -8.16        25.86 o                         
  -1  30  11          1.18         -7.64        16.06 o                         
   0  30  11          0.07        -15.78        29.28 o                         
   1  30  11         13.20         -6.47        31.30 o                         
  -1  31  11          2.48          5.94        13.93 o                         
   0  31  11         93.52         54.96        74.21 o                         
   1  31  11         49.40         18.91        49.45 o                         
  -1  32  11         26.00         32.14        22.30 o                         
   0  32  11          6.14         19.52        31.66 o                         
   1  32  11         30.42         33.72        39.50 o                         
   0  33  11          0.10         70.73        39.04 o                         
  -4   0  12         66.35         55.74        42.32 o                         
  -2   0  12        107.48         99.40        24.81 o                         
   0   0  12         54.66         80.33         7.80 o                         
   2   0  12         33.62         21.37        10.53 o                         
   4   0  12         34.18         15.80        44.57 o                         
  -4   1  12         46.32        104.28        27.76 o                         
  -3   1  12          8.46         48.83        23.27 o                         
  -2   1  12          0.00         17.62        14.60 o                         
  -1   1  12          8.95        -18.89        18.89 o                         
   0   1  12         73.84         84.62         6.38 o                         
   1   1  12          8.63         13.18         6.76 o                         
   2   1  12        204.05        166.32        16.72 o                         
   3   1  12         86.68         57.54        17.19 o                         
   4   1  12         48.43         28.00        15.26 o                         
  -4   2  12          0.03         26.02        25.98 o                         
  -3   2  12          6.62         -1.04        20.00 o                         
  -2   2  12          2.71         24.03        14.01 o                         
  -1   2  12        256.14        234.92        52.41 o                         
   0   2  12         73.38         80.86         6.28 o                         
   1   2  12        742.64        717.82        15.29 o                         
   2   2  12          5.01          7.07        11.70 o                         
   3   2  12          4.98          2.03         8.90 o                         
   4   2  12          8.54         18.12        13.92 o                         
  -4   3  12         12.50         31.54        27.47 o                         
  -3   3  12          7.21        -29.00        31.55 o                         
  -2   3  12          5.52         51.95        14.93 o                         
  -1   3  12        187.10        111.42        13.65 o                         
   0   3  12       1045.39       1116.79        16.41 o                         
   1   3  12        793.69        841.35        15.54 o                         
   2   3  12          3.88         11.32         7.02 o                         
   3   3  12         17.52         12.74        14.14 o                         
   4   3  12          5.81         23.66        13.86 o                         
  -4   4  12          0.03         -1.41        25.54 o                         
  -3   4  12          0.94         23.31        21.87 o                         
  -2   4  12        228.07        241.81        27.52 o                         
  -1   4  12        115.79        108.31        17.52 o                         
   0   4  12         75.58        100.73         7.92 o                         
   1   4  12        332.25        308.46         8.53 o                         
   2   4  12         45.32         51.12         8.40 o                         
   3   4  12         38.39         43.81        13.17 o                         
   4   4  12         34.01         20.64        12.16 o                         
  -4   5  12          1.89         11.98        25.44 o                         
  -3   5  12         34.05         26.26        28.40 o                         
  -2   5  12          0.23        -14.50        35.01 o                         
  -1   5  12         79.35        125.92        12.39 o                         
   0   5  12          2.13         20.74         5.22 o                         
   1   5  12        205.68        184.25         7.35 o                         
   2   5  12        118.48         77.01         9.67 o                         
   3   5  12          9.05          0.59         9.96 o                         
   4   5  12         19.04        -10.85        12.42 o                         
  -4   6  12          8.70          8.90        25.49 o                         
  -3   6  12          9.27         49.82        26.23 o                         
  -2   6  12        236.98        242.44        33.22 o                         
  -1   6  12        645.29        488.77        89.58 o                         
   0   6  12        419.98        485.44        17.79 o                         
   1   6  12          1.79         11.24         4.01 o                         
   2   6  12         52.58         52.49        14.72 o                         
   3   6  12         75.42         42.52        11.09 o                         
   4   6  12          0.25          7.97        13.54 o                         
  -4   7  12          4.75         22.95        26.19 o                         
  -3   7  12         83.29         95.35        21.28 o                         
  -2   7  12        826.81        835.11        88.06 o                         
  -1   7  12         18.77         14.37         9.10 o                         
   0   7  12         15.72         16.49         7.07 o                         
   1   7  12        543.20        574.17        24.90 o                         
   2   7  12        193.22        156.65        18.91 o                         
   3   7  12          0.14         15.26        12.20 o                         
   4   7  12         26.67         24.69        12.36 o                         
  -4   8  12          6.77         60.09        27.26 o                         
  -3   8  12          8.93          3.97        19.89 o                         
  -2   8  12        179.43         86.32        18.49 o                         
  -1   8  12         19.09         10.93         9.75 o                         
   0   8  12         12.95         16.87         8.58 o                         
   1   8  12          0.19         -2.52         9.48 o                         
   2   8  12        219.77        225.24        15.11 o                         
   3   8  12         92.76         97.81        22.47 o                         
   4   8  12          0.00          5.16        22.58 o                         
  -4   9  12          7.24         27.86        34.12 o                         
  -3   9  12         12.16          5.67        23.73 o                         
  -2   9  12         35.10         24.84        22.86 o                         
  -1   9  12         23.01         13.26        10.15 o                         
   0   9  12        107.98         97.79        12.92 o                         
   1   9  12        157.76        162.26        16.21 o                         
   2   9  12        292.80        313.98        32.27 o                         
   3   9  12          7.16         18.73        12.30 o                         
   4   9  12         15.11         13.71        20.17 o                         
  -4  10  12          1.97         25.62        27.94 o                         
  -3  10  12          0.28         87.72        24.79 o                         
  -2  10  12         24.56         -6.91        23.80 o                         
  -1  10  12          0.01        -13.10        13.10 o                         
   0  10  12        349.33        308.10        22.86 o                         
   1  10  12        231.74        204.45        25.74 o                         
   2  10  12        198.96        237.46        17.20 o                         
   3  10  12         24.92          5.36         9.42 o                         
   4  10  12         49.73         18.50        20.84 o                         
  -4  11  12          6.47        -17.11        62.56 o                         
  -3  11  12          1.31         -4.46        22.93 o                         
  -2  11  12        173.28        110.14        21.71 o                         
  -1  11  12        413.10        320.69        43.64 o                         
   0  11  12        578.87        495.10        75.04 o                         
   1  11  12        883.88        833.42        54.17 o                         
   2  11  12         12.96          7.42        15.27 o                         
   3  11  12        286.46        356.27        32.72 o                         
  -4  12  12          1.56         11.12        28.72 o                         
  -3  12  12          8.86         38.65        26.05 o                         
  -2  12  12        244.07        257.96        57.19 o                         
  -1  12  12       1389.33       1250.59       168.07 o                         
   0  12  12         35.92         19.88         7.36 o                         
   1  12  12        278.45        305.17        24.00 o                         
   2  12  12        270.69        266.38        17.41 o                         
   3  12  12         49.18         36.77        26.56 o                         
  -4  13  12          0.05         24.42        23.38 o                         
  -3  13  12          0.64         -5.66        23.22 o                         
  -2  13  12         37.25         21.35        16.87 o                         
  -1  13  12         58.57         18.69        15.57 o                         
   0  13  12       1892.21       2235.21        81.37 o                         
   1  13  12        194.00        210.50        26.07 o                         
   2  13  12        648.49        658.03        47.69 o                         
   3  13  12         61.18         53.93        18.32 o                         
  -3  14  12          4.87          6.12        16.12 o                         
  -2  14  12          0.96          5.08        20.31 o                         
  -1  14  12       1483.82       1339.03       196.41 o                         
   0  14  12        241.86        282.89        49.95 o                         
   1  14  12        375.45        390.87        38.98 o                         
   2  14  12         29.66         35.59        14.53 o                         
   3  14  12         70.74         65.84        17.97 o                         
  -3  15  12          6.89          0.66        19.08 o                         
  -2  15  12        163.82        161.66        25.38 o                         
  -1  15  12        336.19        291.25        49.27 o                         
   0  15  12        685.54        746.64        36.25 o                         
   1  15  12        573.77        535.88        46.51 o                         
   2  15  12         80.14         76.53        17.03 o                         
   3  15  12          2.39          2.04        17.44 o                         
  -3  16  12          1.93          5.30        19.45 o                         
  -2  16  12         24.31         20.10        17.10 o                         
  -1  16  12         64.39         78.26        17.20 o                         
   0  16  12        225.96        241.82        24.73 o                         
   1  16  12          0.31         10.95        12.58 o                         
   2  16  12         42.80         44.92        15.85 o                         
   3  16  12          0.00        -27.11        33.47 o                         
  -3  17  12          2.43          4.72        31.89 o                         
  -2  17  12         60.14         63.05        18.34 o                         
  -1  17  12         83.24         81.30        13.33 o                         
   0  17  12        249.28        248.83        25.88 o                         
   1  17  12          1.81         18.32        11.81 o                         
   2  17  12         21.75         27.94        15.92 o                         
   3  17  12          5.79        -12.24        17.04 o                         
  -3  18  12         18.49         60.22        27.53 o                         
  -2  18  12        100.01        119.54        26.69 o                         
  -1  18  12         67.75         69.10        17.38 o                         
   0  18  12         12.53         49.42        49.65 o                         
   1  18  12         15.01         18.97        11.84 o                         
   2  18  12          0.09         20.92        14.53 o                         
   3  18  12         74.41         72.19        27.55 o                         
  -3  19  12         12.82         54.33        32.72 o                         
  -2  19  12         81.71         86.12        16.54 o                         
  -1  19  12         25.55         38.48        12.94 o                         
   0  19  12        382.14        394.45        44.50 o                         
   1  19  12          8.19          0.82        12.42 o                         
   2  19  12          4.28         13.98        15.53 o                         
   3  19  12          5.36          1.07        18.86 o                         
  -3  20  12         44.17         36.13        25.44 o                         
  -2  20  12         74.55         82.92        18.49 o                         
  -1  20  12         33.70         27.31        13.29 o                         
   0  20  12        250.85        255.36        34.20 o                         
   1  20  12          5.57         -0.88        11.91 o                         
   2  20  12         10.43         23.06        16.12 o                         
   3  20  12          5.78         22.53        20.48 o                         
  -3  21  12          2.47         83.23        29.27 o                         
  -2  21  12         18.07         31.93        19.50 o                         
  -1  21  12        136.87         78.48        23.71 o                         
   0  21  12         35.31         18.83        23.61 o                         
   1  21  12         83.74        102.82        28.55 o                         
   2  21  12         14.79         12.13        15.33 o                         
   3  21  12         40.44         10.94        22.81 o                         
  -3  22  12          0.26         -0.62        21.21 o                         
  -2  22  12         68.06         86.85        18.90 o                         
  -1  22  12          0.11         -0.17        18.73 o                         
   0  22  12         15.53          4.26        37.10 o                         
   1  22  12          1.25         -0.14        11.70 o                         
   2  22  12         16.50         34.85        34.46 o                         
   3  22  12         12.84         12.04        20.61 o                         
  -3  23  12         81.34        105.69        30.96 o                         
  -2  23  12         14.34          9.66        17.75 o                         
  -1  23  12         34.08         27.82        13.94 o                         
   0  23  12         81.33         64.73        26.57 o                         
   1  23  12        288.60        355.45        30.42 o                         
   2  23  12         40.13         35.28        23.45 o                         
  -2  24  12          2.01          3.73        16.65 o                         
  -1  24  12         38.44         40.10        23.91 o                         
   0  24  12          7.44         42.25        40.14 o                         
   1  24  12         24.37         14.90        15.84 o                         
   2  24  12         13.29         54.96        19.41 o                         
  -2  25  12         25.49         19.56        18.28 o                         
  -1  25  12         54.28         29.76        23.27 o                         
   0  25  12         46.07          5.99        27.49 o                         
   1  25  12         15.47         17.20        19.20 o                         
   2  25  12          0.17         35.95        19.14 o                         
  -2  26  12          6.60          3.69        20.22 o                         
  -1  26  12          3.50         12.84        13.32 o                         
   0  26  12          1.07         29.32        27.35 o                         
   1  26  12          0.43         24.09        29.49 o                         
   2  26  12         13.42         16.98        18.94 o                         
  -2  27  12         16.63         23.29        18.76 o                         
  -1  27  12         13.92         27.84        17.00 o                         
   0  27  12         89.45         55.48        30.14 o                         
   1  27  12         10.88         63.81        31.44 o                         
   2  27  12          0.11        -15.67        20.05 o                         
  -2  28  12          0.04         -4.58        20.23 o                         
  -1  28  12         66.61         24.34        15.80 o                         
   0  28  12        120.53        196.83        40.13 o                         
   1  28  12         32.75        104.98        38.27 o                         
   2  28  12         43.14         96.07        28.48 o                         
  -1  29  12         55.86         54.04        23.26 o                         
   0  29  12          1.49        -16.29        70.81 o                         
   1  29  12          0.80         58.29        38.75 o                         
  -1  30  12         18.22         13.64        16.54 o                         
   0  30  12          2.40         35.88        31.15 o                         
   1  30  12         11.99         44.31        33.51 o                         
  -1  31  12          0.26         24.17        42.63 o                         
   0  31  12         83.62         63.85        59.07 o                         
  -3   0  13         81.08        106.02        31.08 o                         
  -1   0  13        100.72         92.72        22.78 o                         
   1   0  13        674.20        669.19        20.38 o                         
   3   0  13         52.78         51.16        28.54 o                         
  -4   1  13         15.46         -8.26        26.22 o                         
  -3   1  13        227.82        298.18        34.84 o                         
  -2   1  13         51.16         48.64        18.40 o                         
  -1   1  13         28.55         37.44        26.10 o                         
   0   1  13         54.25         95.65         7.73 o                         
   1   1  13        618.06        688.47        15.18 o                         
   2   1  13         26.03         18.52         7.59 o                         
   3   1  13          1.74          8.16        10.94 o                         
   4   1  13          2.50         14.22        13.96 o                         
  -4   2  13         40.87         56.95        26.99 o                         
  -3   2  13          4.32         52.76        21.56 o                         
  -2   2  13          3.05         12.18        14.27 o                         
  -1   2  13        118.63        119.35        19.44 o                         
   0   2  13          1.13         12.28         5.65 o                         
   1   2  13        110.75        126.01         8.97 o                         
   2   2  13        109.72         70.06        14.70 o                         
   3   2  13         46.39         28.68        14.76 o                         
   4   2  13          3.29         14.70        13.98 o                         
  -4   3  13         10.00         24.51        28.03 o                         
  -3   3  13          8.06         17.95        19.89 o                         
  -2   3  13         18.05         31.25        17.07 o                         
  -1   3  13        295.75        285.12        23.20 o                         
   0   3  13        121.26        130.31         6.93 o                         
   1   3  13          1.34         -6.30         6.30 o                         
   2   3  13         20.33         17.40         7.48 o                         
   3   3  13          6.22         18.78        11.70 o                         
   4   3  13          9.62         13.29        14.11 o                         
  -4   4  13          1.82        -23.25        33.89 o                         
  -3   4  13         65.01         73.54        22.24 o                         
  -2   4  13         62.81         86.29        21.66 o                         
  -1   4  13        139.95        108.97        15.72 o                         
   0   4  13         63.40         69.72         6.72 o                         
   1   4  13         24.32         21.43         5.91 o                         
   2   4  13        120.26        114.58        11.49 o                         
   3   4  13         48.83         36.74        11.05 o                         
   4   4  13          4.91         40.93        15.64 o                         
  -4   5  13          1.40        -27.15        27.15 o                         
  -3   5  13         76.59         97.88        28.77 o                         
  -2   5  13         42.52         66.65        18.82 o                         
  -1   5  13       1362.23       1263.65       112.45 o                         
   0   5  13         27.99         24.72         8.12 o                         
   1   5  13        115.85        105.25         5.96 o                         
   2   5  13         26.39         18.77        12.28 o                         
   3   5  13        104.45        100.40        28.45 o                         
   4   5  13          0.60         38.57        19.71 o                         
  -4   6  13          3.08         27.33        29.78 o                         
  -3   6  13         18.43         30.54        20.22 o                         
  -2   6  13        130.03        121.05        18.89 o                         
  -1   6  13        191.56        149.03        21.35 o                         
   0   6  13         16.84         16.70         6.32 o                         
   1   6  13          9.81         12.04         9.26 o                         
   2   6  13        316.97        252.51        18.60 o                         
   3   6  13          1.72         15.44         9.79 o                         
   4   6  13          7.86         42.52        40.35 o                         
  -4   7  13          9.02         52.75        41.69 o                         
  -3   7  13         12.56         38.76        26.07 o                         
  -2   7  13         10.75         -6.56        16.43 o                         
  -1   7  13          1.05          5.68        13.45 o                         
   0   7  13          0.16          8.08         5.86 o                         
   1   7  13         27.00         16.86        12.30 o                         
   2   7  13        117.59        105.98        15.06 o                         
   3   7  13         67.08         36.45        15.18 o                         
  -4   8  13         10.67         31.09        40.03 o                         
  -3   8  13         14.36         19.39        28.48 o                         
  -2   8  13          0.69         10.93        16.78 o                         
  -1   8  13       1304.11       1240.61        87.74 o                         
   0   8  13         53.62         54.06         9.29 o                         
   1   8  13         51.61         60.25        13.09 o                         
   2   8  13         33.65         34.67        15.61 o                         
   3   8  13         40.19         20.36         8.87 o                         
  -4   9  13         23.93         41.61        34.74 o                         
  -3   9  13         23.59        -11.87        23.44 o                         
  -2   9  13         54.52          3.74        18.26 o                         
  -1   9  13        917.90        942.59        41.44 o                         
   0   9  13          2.04          7.11         7.19 o                         
   1   9  13         56.26         52.93        13.37 o                         
   2   9  13          3.53         16.18        13.16 o                         
   3   9  13        125.62        109.23        22.59 o                         
  -4  10  13          3.06          0.23        31.74 o                         
  -3  10  13         17.29         39.92        26.18 o                         
  -2  10  13         10.86         12.87        18.75 o                         
  -1  10  13        441.76        347.43        40.76 o                         
   0  10  13        220.47        206.91        16.85 o                         
   1  10  13         18.95         38.44        13.58 o                         
   2  10  13         57.26         91.73        14.75 o                         
   3  10  13          2.61         -0.83        29.09 o                         
  -3  11  13          1.62        -13.98        23.88 o                         
  -2  11  13        202.37        188.25        57.93 o                         
  -1  11  13        249.71        228.74        33.49 o                         
   0  11  13       1269.16       1245.23       171.80 o                         
   1  11  13        310.56        279.29        41.97 o                         
   2  11  13        228.78        228.27        17.65 o                         
   3  11  13         16.31         26.88        15.59 o                         
  -3  12  13          3.50         -4.09        23.52 o                         
  -2  12  13         32.77          5.20        19.26 o                         
  -1  12  13        460.44        410.65        67.52 o                         
   0  12  13        237.28        244.87        22.09 o                         
   1  12  13         70.88         31.62        25.88 o                         
   2  12  13         68.55         77.48        14.25 o                         
   3  12  13          3.60         23.87        17.03 o                         
  -3  13  13         10.86         13.68        25.10 o                         
  -2  13  13          0.56         19.95        19.97 o                         
  -1  13  13         75.28         60.71        12.64 o                         
   0  13  13       1233.27       1468.03        58.57 o                         
   1  13  13       1837.57       1804.98       241.24 o                         
   2  13  13         19.71         35.91        20.82 o                         
   3  13  13         12.71        -10.45        17.31 o                         
  -3  14  13         36.02         23.85        28.99 o                         
  -2  14  13          2.59          7.62        22.60 o                         
  -1  14  13        116.63         90.91        13.27 o                         
   0  14  13          4.38         -5.55        22.32 o                         
   1  14  13          2.37          0.46        13.94 o                         
   2  14  13         21.04         18.35        15.54 o                         
   3  14  13          0.43         -2.85        19.75 o                         
  -3  15  13         60.52         36.24        16.26 o                         
  -2  15  13         89.97         77.48        18.69 o                         
  -1  15  13          0.66         -7.48        14.97 o                         
   0  15  13          0.05         15.02        19.63 o                         
   1  15  13        212.81        225.05        40.61 o                         
   2  15  13        122.28        142.61        19.09 o                         
   3  15  13         10.91         55.82        18.69 o                         
  -3  16  13          9.00         14.84        26.65 o                         
  -2  16  13          0.73        -15.14        15.14 o                         
  -1  16  13        431.10        406.40        61.51 o                         
   0  16  13        522.05        649.63        37.55 o                         
   1  16  13         13.19        -11.76        14.49 o                         
   2  16  13         12.12         29.51        16.07 o                         
   3  16  13          2.21          1.42        17.06 o                         
  -3  17  13         16.99         33.76        27.32 o                         
  -2  17  13         10.71        -18.07        18.07 o                         
  -1  17  13        259.18        254.30        47.07 o                         
   0  17  13         79.40         88.45        33.16 o                         
   1  17  13         27.63        -19.64        28.89 o                         
   2  17  13         25.44         67.21        17.61 o                         
   3  17  13          8.91         21.01        17.77 o                         
  -3  18  13         16.52          7.03        27.50 o                         
  -2  18  13         28.08         19.11        16.76 o                         
  -1  18  13          8.19          5.41        12.76 o                         
   0  18  13       1100.32       1266.96        66.21 o                         
   1  18  13          0.16         25.41        13.80 o                         
   2  18  13          0.02         -7.67        16.88 o                         
   3  18  13         14.08         23.21        19.68 o                         
  -3  19  13         33.34         42.08        31.42 o                         
  -2  19  13          5.94         23.35        16.29 o                         
  -1  19  13        157.61        123.00        16.64 o                         
   0  19  13        439.95        568.63        38.37 o                         
   1  19  13         18.96         41.09        32.41 o                         
   2  19  13         18.15         40.87        17.35 o                         
   3  19  13          8.41          1.03        24.19 o                         
  -3  20  13          1.16         16.90        31.17 o                         
  -2  20  13         32.66         44.87        18.34 o                         
  -1  20  13         51.44         70.21        16.50 o                         
   0  20  13          6.45          5.37        23.16 o                         
   1  20  13          0.05         -7.26        14.97 o                         
   2  20  13          0.06         -1.24        16.85 o                         
   3  20  13          2.65         54.67        29.58 o                         
  -3  21  13          6.35         37.12        22.15 o                         
  -2  21  13          9.47         20.51        17.80 o                         
  -1  21  13          3.79         19.39        13.00 o                         
   0  21  13          4.78          5.54        24.65 o                         
   1  21  13          0.41         11.03        13.25 o                         
   2  21  13         24.63         -3.40        17.42 o                         
  -3  22  13         11.68         14.42        23.17 o                         
  -2  22  13         28.99         15.80        18.20 o                         
  -1  22  13         27.98         37.63        13.65 o                         
   0  22  13        329.41        366.05        35.89 o                         
   1  22  13         12.28         24.14        14.64 o                         
   2  22  13         24.28          6.06        16.05 o                         
  -2  23  13        137.90        170.81        42.69 o                         
  -1  23  13          0.12          8.94        13.68 o                         
   0  23  13          0.06          9.75        33.24 o                         
   1  23  13          0.69          9.79        12.18 o                         
   2  23  13         12.72          8.75        16.05 o                         
  -2  24  13         33.48         82.81        31.31 o                         
  -1  24  13         10.40         19.67        14.04 o                         
   0  24  13          1.14          7.55        30.15 o                         
   1  24  13          9.01         30.80        28.81 o                         
   2  24  13         32.58         32.95        16.95 o                         
  -2  25  13          1.60         21.29        22.59 o                         
  -1  25  13         31.43         30.44        15.88 o                         
   0  25  13        205.81        232.35        34.25 o                         
   1  25  13          0.29         32.63        30.25 o                         
   2  25  13         16.32         18.28        24.59 o                         
  -2  26  13          0.41         19.64        20.71 o                         
  -1  26  13         33.35         49.05        17.58 o                         
   0  26  13          8.57         -6.98        32.23 o                         
   1  26  13         79.38         88.19        33.50 o                         
   2  26  13         16.16         41.41        26.58 o                         
  -2  27  13         17.20         11.56        18.74 o                         
  -1  27  13         32.00         56.39        15.55 o                         
   0  27  13          0.00        -40.39        40.39 o                         
   1  27  13         12.40         37.08        32.35 o                         
  -1  28  13          1.43        -12.09        15.30 o                         
   0  28  13          9.88          9.17        30.64 o                         
   1  28  13         41.94         78.02        34.19 o                         
  -1  29  13          1.13          6.13        47.35 o                         
   0  29  13         26.90         -3.01        51.21 o                         
   1  29  13          0.13         24.25        38.76 o                         
  -1  30  13          0.02         -3.56        27.47 o                         
   0  30  13          0.46         37.23        35.08 o                         
  -4   0  14        200.57        169.75        43.87 o                         
  -2   0  14         12.85         -9.44        20.89 o                         
   0   0  14        253.13        261.45        14.21 o                         
   2   0  14         20.27          9.47        12.69 o                         
  -4   1  14          1.28        -27.03        27.03 o                         
  -3   1  14          2.16         58.70        21.61 o                         
  -2   1  14         19.30         43.47        18.25 o                         
  -1   1  14        235.43        229.92        23.92 o                         
   0   1  14          9.58          6.44         6.30 o                         
   1   1  14        202.98        187.92        11.02 o                         
   2   1  14        219.66        172.85        23.25 o                         
   3   1  14         35.45         30.99        19.21 o                         
  -4   2  14          1.85          9.56        29.09 o                         
  -3   2  14          9.26         12.75        20.95 o                         
  -2   2  14         55.65         44.33        17.86 o                         
  -1   2  14          6.73         -6.16        12.40 o                         
   0   2  14        236.07        242.16         8.81 o                         
   1   2  14         18.31         18.49         7.60 o                         
   2   2  14        199.99        159.41        20.05 o                         
   3   2  14          0.25          9.85        18.42 o                         
  -4   3  14          6.99         -4.31        27.80 o                         
  -3   3  14         16.00         61.51        22.46 o                         
  -2   3  14         11.40         -1.86        21.30 o                         
  -1   3  14          9.36         -3.53        13.77 o                         
   0   3  14        100.37        118.29         9.22 o                         
   1   3  14          1.02         -0.61         9.26 o                         
   2   3  14         22.45         20.88         9.44 o                         
   3   3  14          2.51         16.63        10.54 o                         
  -4   4  14          0.25         25.96        26.79 o                         
  -3   4  14          8.35         19.48        20.23 o                         
  -2   4  14          5.01         12.68        18.85 o                         
  -1   4  14        268.34        236.01        25.34 o                         
   0   4  14         96.38         98.10         7.80 o                         
   1   4  14         13.78         16.79         6.61 o                         
   2   4  14         56.98         48.58         9.89 o                         
   3   4  14          4.57         21.70        10.46 o                         
  -4   5  14          3.22         14.42        27.07 o                         
  -3   5  14          0.08         66.08        26.76 o                         
  -2   5  14          2.63          1.19        17.15 o                         
  -1   5  14        408.97        366.74        48.13 o                         
   0   5  14         49.02         52.28         6.84 o                         
   1   5  14        299.46        277.06         7.93 o                         
   2   5  14         78.81         81.64        13.90 o                         
   3   5  14          9.22          8.05         9.79 o                         
  -3   6  14         10.37         34.37        26.18 o                         
  -2   6  14         23.60         26.76        21.49 o                         
  -1   6  14         20.41         11.08        10.52 o                         
   0   6  14         57.89         82.93        11.21 o                         
   1   6  14          2.85          6.88         4.51 o                         
   2   6  14        199.32        189.04        15.48 o                         
   3   6  14         43.46         38.75        15.46 o                         
  -3   7  14         19.67         20.97        23.82 o                         
  -2   7  14        117.77        134.51        19.98 o                         
  -1   7  14         21.19          9.64        12.63 o                         
   0   7  14        242.82        262.70        15.51 o                         
   1   7  14          0.47          7.08        10.43 o                         
   2   7  14         56.39         96.77        16.64 o                         
   3   7  14          0.06         12.13        11.15 o                         
  -3   8  14         62.69        101.12        31.81 o                         
  -2   8  14        279.80        227.21        45.09 o                         
  -1   8  14       1774.23       1871.77       122.33 o                         
   0   8  14        129.23        104.08         8.98 o                         
   1   8  14          2.44         25.69        16.01 o                         
   2   8  14         10.01         19.31        13.70 o                         
   3   8  14          0.01          2.76        15.90 o                         
  -3   9  14          0.71         30.25        32.02 o                         
  -2   9  14        112.86         95.85        23.30 o                         
  -1   9  14        514.60        456.91        48.47 o                         
   0   9  14         20.80          7.97         6.01 o                         
   1   9  14         93.74         96.91        27.53 o                         
   2   9  14         48.84         59.52        12.49 o                         
   3   9  14         30.12         35.57        17.42 o                         
  -3  10  14          0.36         14.33        33.55 o                         
  -2  10  14        338.04        262.76        43.51 o                         
  -1  10  14        171.73        177.71        32.43 o                         
   0  10  14        200.09        181.46        18.37 o                         
   1  10  14         13.80          8.21        13.90 o                         
   2  10  14         12.58         15.78        12.61 o                         
   3  10  14          7.17         53.23        17.23 o                         
  -3  11  14         42.52         61.33        26.63 o                         
  -2  11  14          0.43        -18.44        18.44 o                         
  -1  11  14        884.89        776.77        93.76 o                         
   0  11  14        484.50        586.97        31.52 o                         
   1  11  14        874.23        873.42        89.48 o                         
   2  11  14          2.30          8.92        13.99 o                         
   3  11  14          0.40          6.59        15.48 o                         
  -3  12  14         25.43         36.02        24.72 o                         
  -2  12  14         47.15         23.20        23.33 o                         
  -1  12  14        292.52        234.34        34.41 o                         
   0  12  14        136.37         99.03        25.49 o                         
   1  12  14        513.52        483.22        52.85 o                         
   2  12  14         50.63         49.84        23.64 o                         
   3  12  14          7.31         -2.42        16.80 o                         
  -3  13  14          0.05        -14.69        26.49 o                         
  -2  13  14          7.03         -1.79        15.45 o                         
  -1  13  14        885.57        786.79       120.78 o                         
   0  13  14       1759.80       2009.01        92.78 o                         
   1  13  14        690.37        636.25        72.14 o                         
   2  13  14         22.00         22.18        16.33 o                         
   3  13  14         15.84         28.52        18.21 o                         
  -3  14  14         12.43         27.32        29.55 o                         
  -2  14  14          4.59          5.74        18.90 o                         
  -1  14  14         49.72         18.55        21.21 o                         
   0  14  14        542.19        609.42        35.77 o                         
   1  14  14         14.92         11.81        12.50 o                         
   2  14  14         18.49         18.37        15.79 o                         
   3  14  14         33.95         30.73        19.97 o                         
  -3  15  14          1.11        -15.61        26.20 o                         
  -2  15  14          3.38         24.04        17.06 o                         
  -1  15  14        180.79        177.46        31.58 o                         
   0  15  14         99.85        130.32        23.50 o                         
   1  15  14         64.97         88.18        15.97 o                         
   2  15  14         14.57         25.67        16.10 o                         
   3  15  14         16.81         24.10        19.70 o                         
  -3  16  14          1.10         13.17        27.75 o                         
  -2  16  14         31.73         40.66        17.31 o                         
  -1  16  14          7.94         25.12        12.49 o                         
   0  16  14        576.42        687.85        40.90 o                         
   1  16  14         19.14         35.64        14.74 o                         
   2  16  14          0.67         21.94        20.32 o                         
   3  16  14          0.79         12.20        18.86 o                         
  -3  17  14          9.14         24.10        38.43 o                         
  -2  17  14         73.34         55.11        18.15 o                         
  -1  17  14         30.25         42.36        18.99 o                         
   0  17  14        838.32        932.08        50.31 o                         
   1  17  14         35.06         18.40        15.35 o                         
   2  17  14          4.80         18.74        16.95 o                         
   3  17  14          0.22          8.20        19.30 o                         
  -3  18  14          5.82         41.68        28.78 o                         
  -2  18  14          0.82        -17.40        17.40 o                         
  -1  18  14         20.25         18.09        13.10 o                         
   0  18  14          3.86         50.69        34.80 o                         
   1  18  14        134.12         96.96        28.37 o                         
   2  18  14          6.27         36.57        17.66 o                         
   3  18  14          6.48         -7.62        19.49 o                         
  -3  19  14          9.65         19.44        25.66 o                         
  -2  19  14          8.46         22.04        16.42 o                         
  -1  19  14         13.08         20.31        10.62 o                         
   0  19  14          0.31         54.85        25.13 o                         
   1  19  14          5.79         16.48        14.39 o                         
   2  19  14         41.64         30.10        18.07 o                         
  -3  20  14          5.46         18.08        21.96 o                         
  -2  20  14         36.66         53.54        26.17 o                         
  -1  20  14         11.40         16.88        12.99 o                         
   0  20  14          0.07        -19.61        25.16 o                         
   1  20  14         24.51         20.42        14.50 o                         
   2  20  14          8.38         35.83        18.38 o                         
  -2  21  14         20.19         49.19        19.03 o                         
  -1  21  14         13.80         -3.86        15.08 o                         
   0  21  14        186.17        230.60        32.55 o                         
   1  21  14         79.99         51.22        20.10 o                         
   2  21  14         30.02         18.24        18.59 o                         
  -2  22  14          6.73         19.97        26.58 o                         
  -1  22  14         47.78          9.77        13.44 o                         
   0  22  14          8.02        -29.60        31.22 o                         
   1  22  14        529.53        654.39        49.44 o                         
   2  22  14         46.17         71.33        20.02 o                         
  -2  23  14          0.27         25.53        20.27 o                         
  -1  23  14          7.91          9.20        25.59 o                         
   0  23  14          6.77         27.99        28.11 o                         
   1  23  14         55.18         88.62        31.00 o                         
   2  23  14         46.90         43.84        20.07 o                         
  -2  24  14          0.12          1.51        16.77 o                         
  -1  24  14         22.35         23.67        13.82 o                         
   0  24  14          3.65         13.90        65.31 o                         
   1  24  14         31.56         40.59        30.85 o                         
   2  24  14         23.43         45.81        34.06 o                         
  -2  25  14          3.88         -6.91        17.74 o                         
  -1  25  14          4.32         -8.57        25.38 o                         
   0  25  14        114.10        134.89        54.63 o                         
   1  25  14         12.14         92.46        38.56 o                         
   2  25  14         41.52         48.44        26.89 o                         
  -1  26  14          0.66         11.27        25.51 o                         
   0  26  14          1.71        -10.01        29.88 o                         
   1  26  14          1.88         38.83        37.44 o                         
  -1  27  14         91.96        145.53        30.12 o                         
   0  27  14         16.58         53.96        40.50 o                         
   1  27  14          1.06         10.20        35.75 o                         
  -1  28  14         20.74         95.98        35.29 o                         
   0  28  14         52.79        121.61        37.41 o                         
   1  28  14         14.69         38.17        39.69 o                         
   0  29  14          8.95         30.41        33.48 o                         
  -3   0  15         83.06         44.82        31.38 o                         
  -1   0  15          0.85        -19.30        19.30 o                         
   1   0  15          0.17          5.64        10.62 o                         
   3   0  15         30.99         19.01        14.99 o                         
  -3   1  15          0.06        -21.85        21.85 o                         
  -2   1  15         36.07         36.70        19.74 o                         
  -1   1  15          2.04         22.66        11.40 o                         
   0   1  15          8.60         21.91         7.68 o                         
   1   1  15        100.86        101.44         9.12 o                         
   2   1  15          7.81         15.30        11.24 o                         
   3   1  15         89.52         62.06        17.49 o                         
  -3   2  15         12.46         44.13        23.96 o                         
  -2   2  15         32.81         41.34        18.60 o                         
  -1   2  15         13.13         -6.90        10.58 o                         
   0   2  15        113.05        128.70         9.82 o                         
   1   2  15         79.95         90.78         8.86 o                         
   2   2  15          0.28          4.09        11.54 o                         
   3   2  15          2.22          3.37        10.09 o                         
  -3   3  15         83.34         74.42        22.31 o                         
  -2   3  15         20.78         20.73        38.76 o                         
  -1   3  15         37.41         31.66        13.33 o                         
   0   3  15          0.09         -2.34         7.14 o                         
   1   3  15        216.72        230.18        13.56 o                         
   2   3  15        283.34        190.05        23.34 o                         
   3   3  15          0.01         19.43         9.84 o                         
  -3   4  15          4.05         49.83        25.45 o                         
  -2   4  15        212.31        150.76        22.95 o                         
  -1   4  15         10.87         41.37        22.62 o                         
   0   4  15        215.20        276.22        11.07 o                         
   1   4  15          2.00         14.33         8.37 o                         
   2   4  15         28.21         24.29         9.09 o                         
   3   4  15         45.63          9.50         9.82 o                         
  -3   5  15          5.21         92.80        28.84 o                         
  -2   5  15         42.05         33.58        18.37 o                         
  -1   5  15         48.87         80.96        21.41 o                         
   0   5  15        552.06        622.72        16.57 o                         
   1   5  15        202.83        214.29        15.66 o                         
   2   5  15         78.10         73.79        10.62 o                         
   3   5  15          1.48          7.89        24.81 o                         
  -3   6  15         82.29         85.23        33.00 o                         
  -2   6  15         26.07         29.96        24.46 o                         
  -1   6  15          9.80          9.16        10.50 o                         
   0   6  15        167.33        185.16        14.37 o                         
   1   6  15         46.68         37.19         7.28 o                         
   2   6  15         12.75          8.65        12.37 o                         
   3   6  15         45.29         37.11        25.66 o                         
  -3   7  15          1.22         19.28        24.43 o                         
  -2   7  15          0.49        -17.72        17.72 o                         
  -1   7  15         25.52         27.66        13.56 o                         
   0   7  15         18.24         20.07         6.76 o                         
   1   7  15         11.31         34.97        12.41 o                         
   2   7  15         24.70         33.05        19.03 o                         
   3   7  15          5.34         11.11        15.43 o                         
  -3   8  15          0.06        -12.27        24.70 o                         
  -2   8  15         37.44         40.59        18.45 o                         
  -1   8  15          0.39         -1.47        23.13 o                         
   0   8  15          0.20         16.57         8.27 o                         
   1   8  15          6.28         33.42        17.05 o                         
   2   8  15         67.55         68.15        14.79 o                         
   3   8  15         19.23         15.91        15.95 o                         
  -3   9  15         70.23         71.27        27.35 o                         
  -2   9  15         86.64         66.32        22.88 o                         
  -1   9  15        688.95        760.53       116.99 o                         
   0   9  15        543.18        565.20        39.39 o                         
   1   9  15          8.38         20.34        24.75 o                         
   2   9  15         64.53         56.39        13.85 o                         
   3   9  15          9.56         17.46        17.23 o                         
  -3  10  15         33.29         51.15        25.27 o                         
  -2  10  15        127.55        114.07        20.08 o                         
  -1  10  15        209.09        184.35        28.47 o                         
   0  10  15        751.95        752.65        56.45 o                         
   1  10  15         96.26        106.91        24.86 o                         
   2  10  15          1.70         31.02        21.07 o                         
   3  10  15         28.45         41.95        16.57 o                         
  -3  11  15          0.12         28.70        25.28 o                         
  -2  11  15         88.33        103.68        20.06 o                         
  -1  11  15        207.45        176.88        27.23 o                         
   0  11  15       1076.98       1255.69        46.31 o                         
   1  11  15         88.37        104.75        21.08 o                         
   2  11  15          2.74         -3.95        14.40 o                         
   3  11  15          4.40         -3.08        17.64 o                         
  -3  12  15          5.57          2.89        26.51 o                         
  -2  12  15          1.88         11.34        11.72 o                         
  -1  12  15         39.23         18.46         8.08 o                         
   0  12  15        149.80        157.01        20.81 o                         
   1  12  15          2.18         -1.96        20.23 o                         
   2  12  15          2.48         -2.34        15.67 o                         
   3  12  15          4.44         19.87        16.95 o                         
  -3  13  15         13.86         20.66        32.51 o                         
  -2  13  15         26.73          8.72         9.90 o                         
  -1  13  15         42.81         35.22        15.07 o                         
   0  13  15        846.31        999.68        51.19 o                         
   1  13  15         19.79         41.83        36.39 o                         
   2  13  15         74.78         91.04        23.18 o                         
   3  13  15          1.85        -10.01        18.52 o                         
  -3  14  15          0.25        -14.20        21.33 o                         
  -2  14  15         10.73         -2.54        19.55 o                         
  -1  14  15        103.33         76.74        28.25 o                         
   0  14  15        519.34        628.89        37.78 o                         
   1  14  15          2.28        -22.72        22.72 o                         
   2  14  15         15.62         34.19        15.69 o                         
   3  14  15         46.96         80.00        20.73 o                         
  -3  15  15         27.69         90.40        39.79 o                         
  -2  15  15          9.63        -13.54        17.89 o                         
  -1  15  15        287.23        241.70        67.80 o                         
   0  15  15         21.58          3.72        21.66 o                         
   1  15  15        190.79        204.68        28.55 o                         
   2  15  15         10.60         47.78        27.57 o                         
   3  15  15          1.52        -11.51        19.71 o                         
  -3  16  15          8.74          0.52        30.61 o                         
  -2  16  15          4.12         32.77        28.95 o                         
  -1  16  15         68.78         63.58        14.58 o                         
   0  16  15         36.86         45.22        23.56 o                         
   1  16  15        338.28        471.95        37.17 o                         
   2  16  15          0.12         17.96        18.05 o                         
   3  16  15          9.35        -22.29        24.68 o                         
  -3  17  15          4.01        -14.07        25.64 o                         
  -2  17  15         28.04         29.35        17.80 o                         
  -1  17  15          0.28          6.84        12.60 o                         
   0  17  15        608.87        715.91        52.07 o                         
   1  17  15         67.57         58.10        26.70 o                         
   2  17  15          2.72         -0.96        15.52 o                         
  -3  18  15         14.28         44.57        29.73 o                         
  -2  18  15         39.27         47.41        17.93 o                         
  -1  18  15          0.15         -1.49        12.81 o                         
   0  18  15         12.05         43.73        24.86 o                         
   1  18  15        157.56        223.16        79.17 o                         
   2  18  15         14.02         24.43        18.71 o                         
  -2  19  15         21.81         51.82        20.48 o                         
  -1  19  15         23.90         24.10        13.08 o                         
   0  19  15          5.11         33.37        25.51 o                         
   1  19  15        339.70        406.09        44.63 o                         
   2  19  15          1.81         31.95        19.99 o                         
  -2  20  15          5.32         16.06        18.31 o                         
  -1  20  15          3.02         13.64        12.91 o                         
   0  20  15         20.23         22.58        26.29 o                         
   1  20  15         74.47         59.99        33.72 o                         
   2  20  15          9.65         -6.60        19.63 o                         
  -2  21  15         29.17         67.06        24.57 o                         
  -1  21  15          1.60          4.38        14.47 o                         
   0  21  15         21.06         10.00        29.57 o                         
   1  21  15         54.76         64.53        40.99 o                         
   2  21  15          0.13         24.06        18.99 o                         
  -2  22  15         54.10         34.29        19.31 o                         
  -1  22  15         11.61          4.22        12.52 o                         
   0  22  15         16.73         39.67        28.37 o                         
   1  22  15          0.91         14.12        55.40 o                         
   2  22  15          1.55         38.58        19.50 o                         
  -2  23  15         35.22         28.49        23.22 o                         
  -1  23  15          0.12         15.21        19.20 o                         
   0  23  15          4.04        -29.51        29.51 o                         
   1  23  15          0.17         -9.42        30.41 o                         
   2  23  15          0.07        -11.13        19.28 o                         
  -2  24  15          1.66         17.33        18.83 o                         
  -1  24  15          0.05         56.92        27.57 o                         
   0  24  15         45.96        117.58        32.85 o                         
   1  24  15         62.11         81.34        33.47 o                         
  -1  25  15         16.06          4.15        26.06 o                         
   0  25  15         24.65         62.79        31.43 o                         
   1  25  15          0.03        -33.79        33.79 o                         
  -1  26  15          1.37         29.52        27.64 o                         
   0  26  15         12.91         59.12        42.91 o                         
   1  26  15          2.06         12.06        38.53 o                         
  -1  27  15          4.60          0.73        27.75 o                         
   0  27  15         47.74         78.87        34.37 o                         
   0  28  15         17.85         46.63        36.89 o                         
  -2   0  16         39.21         11.34        35.05 o                         
   0   0  16        249.22        255.33        14.31 o                         
   2   0  16        267.38        220.57        51.77 o                         
  -3   1  16         14.96         38.43        23.04 o                         
  -2   1  16         40.95         38.50        24.73 o                         
  -1   1  16          9.36          6.62        11.87 o                         
   0   1  16          0.48         -3.82         6.85 o                         
   1   1  16        170.24        187.47         9.89 o                         
   2   1  16        186.92        180.50        23.19 o                         
   3   1  16          3.45          4.50        10.04 o                         
  -3   2  16         26.24         55.57        22.14 o                         
  -2   2  16          2.41         26.86        24.46 o                         
  -1   2  16         39.17         40.42        13.68 o                         
   0   2  16        370.03        361.17        11.16 o                         
   1   2  16        133.07        132.62        12.43 o                         
   2   2  16         46.42         51.40        13.62 o                         
   3   2  16         16.12         19.23        14.16 o                         
  -3   3  16         14.32         60.65        41.04 o                         
  -2   3  16          0.91         21.42        18.72 o                         
  -1   3  16          0.92         -9.13        12.10 o                         
   0   3  16        129.95        166.33         9.77 o                         
   1   3  16         17.23         28.32         8.23 o                         
   2   3  16        149.79        160.62        22.31 o                         
   3   3  16          3.49          1.47        15.95 o                         
  -3   4  16         12.70         43.29        28.44 o                         
  -2   4  16          0.06          9.52        19.49 o                         
  -1   4  16         44.77         37.95        11.28 o                         
   0   4  16         69.84         72.63         8.24 o                         
   1   4  16          6.82         17.18         7.59 o                         
   2   4  16        180.92        214.29        36.22 o                         
   3   4  16          9.71         19.24        15.42 o                         
  -3   5  16          4.78          2.81        25.87 o                         
  -2   5  16         37.46        125.71        21.24 o                         
  -1   5  16         17.19         17.09        13.54 o                         
   0   5  16        201.43        207.69        12.92 o                         
   1   5  16         70.16         69.72         9.59 o                         
   2   5  16         20.54          9.28         9.01 o                         
   3   5  16          4.41         18.66        15.87 o                         
  -3   6  16         16.22         28.08        25.38 o                         
  -2   6  16        353.51        387.79        65.91 o                         
  -1   6  16         17.56         18.51        10.71 o                         
   0   6  16       1007.50       1105.49        59.81 o                         
   1   6  16         29.93         24.95         7.69 o                         
   2   6  16         13.50          8.64        16.34 o                         
   3   6  16          0.00         25.72        16.40 o                         
  -3   7  16         10.11        124.37        40.00 o                         
  -2   7  16        145.02         97.88        20.55 o                         
  -1   7  16        429.21        438.60        21.02 o                         
   0   7  16          4.90          5.92         7.26 o                         
   1   7  16          6.41         17.76        14.50 o                         
   2   7  16          0.63         29.42        30.57 o                         
   3   7  16         17.92         14.28        16.02 o                         
  -3   8  16         15.43         20.71        30.08 o                         
  -2   8  16         35.21         41.50        18.80 o                         
  -1   8  16        671.19        687.11        42.50 o                         
   0   8  16        204.18        206.71        13.32 o                         
   1   8  16         90.21        111.29        19.30 o                         
   2   8  16         23.74         50.01        14.39 o                         
   3   8  16         11.75         35.90        16.82 o                         
  -3   9  16          0.14          9.51        34.51 o                         
  -2   9  16          2.71         28.61        15.77 o                         
  -1   9  16        541.20        509.20        40.57 o                         
   0   9  16          0.01          2.41         8.40 o                         
   1   9  16         20.75         19.54        18.82 o                         
   2   9  16         54.30         57.22        14.94 o                         
   3   9  16         16.35         31.94        20.66 o                         
  -3  10  16          6.97         -2.97        24.97 o                         
  -2  10  16         50.45         42.07        15.70 o                         
  -1  10  16        228.18        211.65        20.77 o                         
   0  10  16       1535.19       1574.84       134.83 o                         
   1  10  16        130.53        183.53        29.55 o                         
   2  10  16         16.18         12.62        14.56 o                         
   3  10  16          5.69          6.67        23.72 o                         
  -3  11  16          0.60         39.21        26.11 o                         
  -2  11  16          3.83          0.38        18.33 o                         
  -1  11  16         38.09         40.20        10.82 o                         
   0  11  16         81.14         71.58        13.63 o                         
   1  11  16          4.81         24.09        20.10 o                         
   2  11  16          0.34        -15.42        15.42 o                         
   3  11  16         53.60         31.53        18.21 o                         
  -3  12  16         13.00         36.83        27.87 o                         
  -2  12  16         49.65         20.09        19.61 o                         
  -1  12  16         16.03         16.30        10.20 o                         
   0  12  16        158.65        201.38        20.42 o                         
   1  12  16        117.30        127.77        25.34 o                         
   2  12  16         47.12         52.15        16.38 o                         
   3  12  16         23.87         22.98        17.89 o                         
  -3  13  16         11.61         37.84        25.74 o                         
  -2  13  16          7.61          0.05        16.97 o                         
  -1  13  16         88.84         75.84        16.30 o                         
   0  13  16         89.11        113.97        19.18 o                         
   1  13  16         14.67        -19.63        21.95 o                         
   2  13  16          0.22         17.60        15.56 o                         
  -3  14  16         29.77         84.44        28.02 o                         
  -2  14  16          5.18         48.93        23.95 o                         
  -1  14  16          0.39         -2.08        10.87 o                         
   0  14  16        125.12        138.20        20.80 o                         
   1  14  16        845.49        968.49       126.89 o                         
   2  14  16          0.67         11.23        16.13 o                         
  -3  15  16        124.28         66.43        30.63 o                         
  -2  15  16         11.84         45.70        17.98 o                         
  -1  15  16          2.74          4.75        12.21 o                         
   0  15  16        312.83        367.32        27.05 o                         
   1  15  16          0.23        -19.26        24.35 o                         
   2  15  16          9.01         26.16        15.80 o                         
  -2  16  16         67.39         55.16        22.36 o                         
  -1  16  16         46.58         14.98        12.30 o                         
   0  16  16         32.29         72.04        29.34 o                         
   1  16  16        498.16        490.19        39.91 o                         
   2  16  16         41.70         39.49        16.45 o                         
  -2  17  16         22.05          2.10        18.15 o                         
  -1  17  16        296.60        280.12        52.16 o                         
   0  17  16          5.39         30.58        25.55 o                         
   1  17  16          6.66          6.70        25.80 o                         
   2  17  16          1.26          6.25        16.14 o                         
  -2  18  16        106.08        127.55        37.30 o                         
  -1  18  16        149.88         76.78        25.34 o                         
   0  18  16         62.63        150.41        28.80 o                         
   1  18  16        123.57        150.37        36.58 o                         
   2  18  16         27.82         47.67        34.11 o                         
  -2  19  16        120.81        122.69        27.49 o                         
  -1  19  16          0.71         -4.10        11.99 o                         
   0  19  16         13.13         19.81        26.79 o                         
   1  19  16         52.86         30.33        33.34 o                         
   2  19  16          0.80        -11.38        17.88 o                         
  -2  20  16          0.86          0.53        20.05 o                         
  -1  20  16         73.18         62.70        29.17 o                         
   0  20  16          0.05         -4.39        49.24 o                         
   1  20  16         60.94         97.04        31.11 o                         
   2  20  16         10.70          4.51        34.13 o                         
  -2  21  16         33.08         26.20        17.45 o                         
  -1  21  16         31.70         35.28        15.26 o                         
   0  21  16         24.33         68.85        29.51 o                         
   1  21  16        141.10        199.92        35.46 o                         
   2  21  16         40.40         59.89        29.09 o                         
  -2  22  16         18.16          9.32        25.03 o                         
  -1  22  16         83.08        182.22        30.03 o                         
   0  22  16          0.31         15.87        37.00 o                         
   1  22  16         84.25        105.09        33.97 o                         
  -1  23  16         15.07         32.07        47.94 o                         
   0  23  16          6.06         -2.29        29.43 o                         
   1  23  16         62.73        103.43        35.01 o                         
  -1  24  16          5.58        -12.92        26.74 o                         
   0  24  16          2.19         31.53        31.57 o                         
   1  24  16         39.10         59.27        35.26 o                         
  -1  25  16          9.82         50.11        36.87 o                         
   0  25  16         15.56         70.44        33.75 o                         
   1  25  16         22.87         36.99        34.50 o                         
   0  26  16         64.26        144.74        37.31 o                         
  -3   0  17          9.02         18.99        34.28 o                         
  -1   0  17        225.02        175.29        21.13 o                         
   1   0  17        341.09        361.80        29.43 o                         
   3   0  17        113.67         89.87        49.18 o                         
  -3   1  17         21.96         36.25        26.64 o                         
  -2   1  17         19.68         37.44        25.58 o                         
  -1   1  17         45.10         46.41        16.28 o                         
   0   1  17         17.21         26.77         9.00 o                         
   1   1  17        108.30        115.30         9.86 o                         
   2   1  17          1.35         13.45        11.72 o                         
   3   1  17          0.02         32.68        15.16 o                         
  -3   2  17          0.57         -9.18        25.96 o                         
  -2   2  17          8.82         11.45        32.92 o                         
  -1   2  17         58.72         54.45        11.00 o                         
   0   2  17        190.99        200.95        11.13 o                         
   1   2  17          9.80         15.99         8.65 o                         
   2   2  17         45.48         52.94        18.45 o                         
   3   2  17        138.46        107.51        28.09 o                         
  -3   3  17         23.57        104.02        30.66 o                         
  -2   3  17         23.57         82.45        27.08 o                         
  -1   3  17         14.79         17.52        10.16 o                         
   0   3  17         28.48         42.42         8.15 o                         
   1   3  17        185.45        200.83        13.21 o                         
   2   3  17          0.62         28.33        10.14 o                         
   3   3  17         35.68          4.12        18.99 o                         
  -3   4  17          6.78         79.78        27.40 o                         
  -2   4  17        174.77        234.43        41.22 o                         
  -1   4  17          7.08          3.64        11.10 o                         
   0   4  17          3.81         20.75         8.45 o                         
   1   4  17          0.82         11.31        10.10 o                         
   2   4  17          0.31         -2.89         8.41 o                         
   3   4  17          1.23        -18.61        18.79 o                         
  -3   5  17         15.96         98.58        31.57 o                         
  -2   5  17         97.59         77.27        27.47 o                         
  -1   5  17         23.39         29.21        12.49 o                         
   0   5  17         32.32         33.37         9.64 o                         
   1   5  17        100.59         75.99        17.38 o                         
   2   5  17          3.86         52.08        19.83 o                         
   3   5  17          0.00        -16.66        28.53 o                         
  -3   6  17          3.47         40.40        26.25 o                         
  -2   6  17          2.78         22.38        24.09 o                         
  -1   6  17         86.11        109.63        13.36 o                         
   0   6  17        253.61        306.45        22.00 o                         
   1   6  17        130.29        158.99        19.50 o                         
   2   6  17          2.23          0.99        17.08 o                         
   3   6  17         10.30         33.24        17.25 o                         
  -3   7  17         15.30          9.95        28.13 o                         
  -2   7  17          3.58         65.51        19.79 o                         
  -1   7  17         36.08         42.81        13.20 o                         
   0   7  17        231.02        269.11        20.15 o                         
   1   7  17         22.38         47.46        15.85 o                         
   2   7  17          0.87         13.91        19.66 o                         
   3   7  17         61.24         34.06        18.63 o                         
  -3   8  17         16.34         -5.90        25.72 o                         
  -2   8  17        300.75        289.28        43.19 o                         
  -1   8  17          1.98         21.98        11.55 o                         
   0   8  17         37.03         50.94        14.85 o                         
   1   8  17        160.01        170.60        30.15 o                         
   2   8  17        116.11        134.85        28.64 o                         
   3   8  17          2.86        -16.93        16.93 o                         
  -3   9  17          1.65         22.84        26.41 o                         
  -2   9  17         32.73         14.69        16.51 o                         
  -1   9  17         14.91          3.06        10.84 o                         
   0   9  17         53.57         51.13        10.05 o                         
   1   9  17        276.63        300.45        56.11 o                         
   2   9  17         20.12         13.51        21.19 o                         
  -3  10  17          6.30         39.55        26.71 o                         
  -2  10  17         14.37         19.32        14.34 o                         
  -1  10  17          2.06          5.66        10.84 o                         
   0  10  17        350.25        355.39        26.62 o                         
   1  10  17         25.82         18.11        25.27 o                         
   2  10  17         69.89         87.45        22.23 o                         
  -3  11  17          1.42         36.86        28.97 o                         
  -2  11  17          0.12        -12.38        12.97 o                         
  -1  11  17          0.40         -2.95        14.02 o                         
   0  11  17         49.49         63.64        13.83 o                         
   1  11  17         75.72        116.81        23.24 o                         
   2  11  17          1.52         26.08        21.18 o                         
  -2  12  17         46.93         50.01        19.81 o                         
  -1  12  17          2.40         41.44        15.34 o                         
   0  12  17        215.54        259.48        22.35 o                         
   1  12  17        181.23        201.32        26.89 o                         
   2  12  17        126.75         99.82        23.43 o                         
  -2  13  17          3.73         11.82        17.33 o                         
  -1  13  17         11.96          7.72        11.79 o                         
   0  13  17         12.79          9.12        19.32 o                         
   1  13  17         16.48         10.71        23.20 o                         
   2  13  17          2.10         -1.09        20.45 o                         
  -2  14  17          3.89          3.82        21.88 o                         
  -1  14  17         76.93         86.49        16.71 o                         
   0  14  17         57.39         70.13        21.13 o                         
   1  14  17          9.38         23.03        26.35 o                         
   2  14  17         47.10         43.16        21.73 o                         
  -2  15  17          3.54         29.15        18.29 o                         
  -1  15  17          4.78         -1.35        17.64 o                         
   0  15  17         22.10         17.17        31.27 o                         
   1  15  17        207.79        169.00        38.09 o                         
   2  15  17          3.90         61.19        21.92 o                         
  -2  16  17          0.78          4.55        19.48 o                         
  -1  16  17         39.09         40.93        16.19 o                         
   0  16  17         60.03        118.78        22.67 o                         
   1  16  17        348.64        411.51        87.49 o                         
   2  16  17         24.65         41.62        20.84 o                         
  -2  17  17          5.02         34.60        18.37 o                         
  -1  17  17          0.00         11.68        15.37 o                         
   0  17  17        231.53        304.94        28.75 o                         
   1  17  17         12.78         32.62        31.81 o                         
   2  17  17        167.65        146.39        28.05 o                         
  -2  18  17          0.69         27.60        17.16 o                         
  -1  18  17        275.26        272.46        51.85 o                         
   0  18  17          0.17         42.19        22.89 o                         
   1  18  17         11.86          4.86        38.42 o                         
   2  18  17          5.07         35.70        20.95 o                         
  -2  19  17          0.19         -0.35        18.17 o                         
  -1  19  17         96.35         90.35        31.71 o                         
   0  19  17         27.46         78.26        24.45 o                         
   1  19  17          7.37         35.05        29.13 o                         
  -2  20  17         31.14         39.00        21.24 o                         
  -1  20  17         47.98         74.69        32.78 o                         
   0  20  17         99.33        166.27        59.34 o                         
   1  20  17         32.81         32.69        46.22 o                         
  -1  21  17          0.00         21.01        25.51 o                         
   0  21  17          0.26         48.18        24.90 o                         
   1  21  17          5.11         -8.99        30.84 o                         
  -1  22  17         15.12         49.02        29.66 o                         
   0  22  17          4.13         37.51        26.21 o                         
   1  22  17         11.43         34.16        47.81 o                         
  -1  23  17          0.06         28.21        31.11 o                         
   0  23  17          8.19         38.85        27.07 o                         
   1  23  17          9.42          0.11        33.55 o                         
   0  24  17          4.49          3.10        26.70 o                         
  -2   0  18          2.93         18.89        49.18 o                         
   0   0  18        283.83        304.80        28.16 o                         
   2   0  18         14.70         14.64        27.03 o                         
  -3   1  18         43.52         60.07        35.84 o                         
  -2   1  18          1.04        -21.62        42.17 o                         
  -1   1  18          5.11         12.89        12.96 o                         
   0   1  18         24.15         40.61         8.37 o                         
   1   1  18         15.72         10.86        12.63 o                         
   2   1  18         21.72          4.80        12.90 o                         
  -3   2  18         32.31         67.71        41.72 o                         
  -2   2  18          2.09          3.02        34.55 o                         
  -1   2  18         30.80         20.79        11.91 o                         
   0   2  18         69.76         93.89         9.71 o                         
   1   2  18        178.50        159.66        16.94 o                         
   2   2  18          1.13         37.28        14.44 o                         
  -3   3  18          6.04         76.37        30.47 o                         
  -2   3  18        148.96        158.69        31.03 o                         
  -1   3  18        118.97        108.49        14.11 o                         
   0   3  18         58.46         46.72        10.06 o                         
   1   3  18        186.55        177.84        10.54 o                         
   2   3  18          0.23         15.48        18.70 o                         
  -3   4  18         53.40         97.30        29.16 o                         
  -2   4  18         88.79         47.15        17.93 o                         
  -1   4  18         32.61         45.91        13.95 o                         
   0   4  18          2.75          5.59         8.82 o                         
   1   4  18         86.61        114.47        10.58 o                         
   2   4  18         17.13         17.67        17.34 o                         
  -3   5  18         73.32         73.62        28.53 o                         
  -2   5  18          7.89         18.11        19.77 o                         
  -1   5  18        418.43        399.31        27.30 o                         
   0   5  18         23.59         23.76        10.25 o                         
   1   5  18          1.50          8.43         7.29 o                         
   2   5  18         21.90         21.87        21.19 o                         
  -3   6  18          0.01          2.96        28.80 o                         
  -2   6  18        117.20         92.44        40.07 o                         
  -1   6  18         93.28         68.08        12.42 o                         
   0   6  18          7.55         12.58         8.33 o                         
   1   6  18        186.73        199.70        31.41 o                         
   2   6  18         24.49         53.02        19.13 o                         
  -2   7  18         69.13         50.87        36.71 o                         
  -1   7  18         37.88         24.55        13.52 o                         
   0   7  18        132.71        119.24        14.26 o                         
   1   7  18        460.37        513.13        53.37 o                         
   2   7  18         17.83         31.66        20.39 o                         
  -2   8  18         71.60         49.00        40.37 o                         
  -1   8  18        130.55        108.63        21.48 o                         
   0   8  18          5.57         16.68        13.00 o                         
   1   8  18         34.68         89.82        51.07 o                         
   2   8  18         16.35         57.97        33.16 o                         
  -2   9  18         36.20         41.63        15.61 o                         
  -1   9  18         43.90         26.76        11.32 o                         
   0   9  18         23.87         21.28         8.98 o                         
   1   9  18          4.92         11.89        23.74 o                         
   2   9  18         99.13         64.51        25.44 o                         
  -2  10  18         18.14         38.93        15.93 o                         
  -1  10  18          1.99          5.40        16.17 o                         
   0  10  18          3.67         15.16         6.21 o                         
   1  10  18         26.56         41.24        27.58 o                         
   2  10  18          7.71         12.57        34.07 o                         
  -2  11  18         48.95         52.44        18.96 o                         
  -1  11  18          1.08         11.89        12.60 o                         
   0  11  18         48.84         64.73        24.11 o                         
   1  11  18        286.21        353.29        81.93 o                         
   2  11  18         37.86         15.28        19.71 o                         
  -2  12  18         57.87         34.42        18.84 o                         
  -1  12  18          9.06         20.32        11.06 o                         
   0  12  18          0.01          1.90        21.78 o                         
   1  12  18         23.56         27.73        27.59 o                         
   2  12  18          0.55         -4.85        34.42 o                         
  -2  13  18          0.84          5.28        18.88 o                         
  -1  13  18         14.88          8.77        15.99 o                         
   0  13  18         15.17         29.53        21.15 o                         
   1  13  18        240.54        307.23        38.24 o                         
   2  13  18          0.33        -20.37        20.37 o                         
  -2  14  18          0.03        -14.36        18.40 o                         
  -1  14  18          6.21         21.00        15.86 o                         
   0  14  18         32.72         31.35        26.53 o                         
   1  14  18         24.90         66.00        30.86 o                         
   2  14  18          0.01         -8.69        22.02 o                         
  -2  15  18          1.03         -6.97        17.01 o                         
  -1  15  18          4.22        -12.23        16.61 o                         
   0  15  18          0.66         -5.58        20.65 o                         
   1  15  18         60.13         51.90        31.61 o                         
   2  15  18          7.76          5.38        22.13 o                         
  -2  16  18          0.01         25.75        20.67 o                         
  -1  16  18        114.56        120.89        24.81 o                         
   0  16  18         10.66         -4.24        21.65 o                         
   1  16  18         42.72         53.55        28.00 o                         
  -2  17  18         40.95         62.66        33.29 o                         
  -1  17  18          0.02         48.08        25.62 o                         
   0  17  18         46.58         79.12        59.53 o                         
   1  17  18         17.38         36.95        30.78 o                         
  -1  18  18          2.00          5.50        24.37 o                         
   0  18  18        133.89        197.93        29.59 o                         
   1  18  18         14.34          6.16        28.51 o                         
  -1  19  18        122.49        133.18        32.48 o                         
   0  19  18         44.30         70.15        30.40 o                         
   1  19  18          0.00          6.83        29.49 o                         
  -1  20  18        212.58        319.86        35.81 o                         
   0  20  18         15.73         32.90        26.53 o                         
   1  20  18          2.01        -31.81        31.81 o                         
  -1  21  18          2.47         13.16        26.90 o                         
   0  21  18        139.89        186.31        32.32 o                         
   0  22  18          0.02        -27.55        27.55 o                         
  -1   0  19          2.27         11.37        26.25 o                         
   1   0  19         74.10         70.24        14.95 o                         
  -2   1  19         68.74         43.29        19.26 o                         
  -1   1  19         30.98         22.58        10.81 o                         
   0   1  19         58.37         72.86        10.94 o                         
   1   1  19         60.19         58.64        10.28 o                         
   2   1  19         23.23         15.93        26.84 o                         
  -2   2  19         71.45         59.53        19.91 o                         
  -1   2  19        103.53         54.24        16.75 o                         
   0   2  19          7.62         -0.99        10.29 o                         
   1   2  19         20.99         20.86        10.09 o                         
   2   2  19         14.24         20.09        23.99 o                         
  -2   3  19          2.66         26.65        20.93 o                         
  -1   3  19        160.11        114.32        14.13 o                         
   0   3  19          0.54         13.04         9.10 o                         
   1   3  19          3.24         -2.06         8.85 o                         
   2   3  19          9.81          5.35        24.07 o                         
  -2   4  19          7.05          3.09        17.77 o                         
  -1   4  19          0.17         -7.66        13.17 o                         
   0   4  19         31.48         35.16         9.94 o                         
   1   4  19         11.90         15.90         8.58 o                         
   2   4  19         22.99         21.66        21.93 o                         
  -2   5  19        127.44        175.07        43.02 o                         
  -1   5  19         22.06         25.50        12.26 o                         
   0   5  19          0.05          4.48         8.79 o                         
   1   5  19         43.76         74.06        16.52 o                         
   2   5  19          0.80        -16.47        26.26 o                         
  -2   6  19         28.40         25.81        25.54 o                         
  -1   6  19         39.97         47.72        14.15 o                         
   0   6  19        207.32        230.31        18.84 o                         
   1   6  19          1.36         -0.01        13.91 o                         
   2   6  19          9.17         28.56        43.98 o                         
  -2   7  19         12.22          9.79        21.09 o                         
  -1   7  19         48.40         57.52        15.64 o                         
   0   7  19         27.24         33.52         8.53 o                         
   1   7  19        210.19        283.61        26.71 o                         
   2   7  19         22.98         30.45        40.61 o                         
  -2   8  19         11.69         23.49        27.91 o                         
  -1   8  19          2.81         12.95        13.47 o                         
   0   8  19          1.96          1.92         7.92 o                         
   1   8  19          1.65          9.03        16.09 o                         
   2   8  19         53.75        102.73        83.90 o                         
  -2   9  19         11.90         36.55        26.74 o                         
  -1   9  19          4.05         13.16        14.56 o                         
   0   9  19         30.07         39.54        19.13 o                         
   1   9  19        204.57        214.25        26.26 o                         
   2   9  19          0.62         16.64        23.44 o                         
  -2  10  19         12.84          7.99        23.65 o                         
  -1  10  19         50.82         60.89        13.80 o                         
   0  10  19         43.45         64.96        16.18 o                         
   1  10  19          1.03         -0.96        23.41 o                         
   2  10  19         11.28         27.66        21.82 o                         
  -2  11  19          0.81         25.82        24.17 o                         
  -1  11  19         38.15         25.72        12.69 o                         
   0  11  19          6.01         30.67        20.70 o                         
   1  11  19        147.02        171.66        30.78 o                         
   2  11  19          4.63         20.71        20.51 o                         
  -2  12  19          7.16         39.13        21.97 o                         
  -1  12  19          0.21         -9.88        16.19 o                         
   0  12  19          8.54          9.77        18.92 o                         
   1  12  19         63.22         75.18        26.11 o                         
  -2  13  19         61.40        107.36        26.61 o                         
  -1  13  19         23.07         34.52        19.94 o                         
   0  13  19         16.47          7.46        22.19 o                         
   1  13  19          7.30         32.08        25.46 o                         
  -2  14  19         11.80          4.05        18.58 o                         
  -1  14  19          2.57         41.33        27.05 o                         
   0  14  19          2.46        -10.11        21.83 o                         
   1  14  19         26.45         76.75        86.04 o                         
  -1  15  19          3.12         12.88        23.04 o                         
   0  15  19          0.22        -25.31        25.31 o                         
   1  15  19         83.52        153.99        31.00 o                         
  -1  16  19         28.08         89.52        25.95 o                         
   0  16  19          3.26         15.38        22.43 o                         
   1  16  19          3.22          4.64        36.31 o                         
  -1  17  19          1.34         33.32        24.97 o                         
   0  17  19          0.20          0.82        25.12 o                         
   1  17  19         17.28         29.51        29.09 o                         
  -1  18  19          0.29         24.95        27.41 o                         
   0  18  19         19.08         84.94        32.19 o                         
   0  19  19         24.86         95.96        26.97 o                         
  -2   0  20          1.88         15.12        40.75 o                         
   0   0  20          0.65          2.20        15.18 o                         
   2   0  20         53.29         29.19        41.73 o                         
  -2   1  20         10.34          4.75        22.48 o                         
  -1   1  20         20.74         27.16        12.96 o                         
   0   1  20         84.80         70.80        11.47 o                         
   1   1  20         10.26         12.21        10.13 o                         
   2   1  20          6.16         60.74        45.02 o                         
  -2   2  20          0.06         30.12        22.13 o                         
  -1   2  20          9.31          8.13        11.04 o                         
   0   2  20        257.25        237.93        17.39 o                         
   1   2  20          8.52         16.82        14.79 o                         
   2   2  20          0.78          8.05        43.65 o                         
  -2   3  20        136.50         96.27        43.94 o                         
  -1   3  20         34.31         33.05        14.61 o                         
   0   3  20          3.96         23.02        10.67 o                         
   1   3  20          8.60         33.77        14.46 o                         
   2   3  20         16.59         45.11        25.72 o                         
  -2   4  20         31.95         40.90        30.29 o                         
  -1   4  20         85.68         45.16        11.88 o                         
   0   4  20         41.30         47.85        10.39 o                         
   1   4  20         55.09         73.29        16.43 o                         
   2   4  20         29.45         47.18        27.53 o                         
  -2   5  20          2.14          1.69        19.86 o                         
  -1   5  20         53.14         63.43        14.53 o                         
   0   5  20          1.83          9.88         9.97 o                         
   1   5  20          0.10         -1.84        15.23 o                         
   2   5  20         66.07         82.27        38.45 o                         
  -2   6  20          7.81          8.61        21.92 o                         
  -1   6  20         12.67         11.79        12.21 o                         
   0   6  20         70.08         59.48        12.70 o                         
   1   6  20         49.66         69.44        17.14 o                         
  -2   7  20        100.17        139.14        24.96 o                         
  -1   7  20          0.85          6.56        12.83 o                         
   0   7  20         67.18         56.37        16.33 o                         
   1   7  20         55.06        117.32        20.37 o                         
  -2   8  20         37.12         45.79        24.48 o                         
  -1   8  20          9.98         20.83        13.25 o                         
   0   8  20          1.28         14.15        17.08 o                         
   1   8  20         34.82         53.30        40.65 o                         
  -2   9  20         15.27         57.85        32.71 o                         
  -1   9  20          6.90         25.71        14.12 o                         
   0   9  20         44.87         64.25        15.63 o                         
   1   9  20        203.20        211.79        24.37 o                         
  -1  10  20          2.76         30.83        16.98 o                         
   0  10  20          0.21         18.44        15.26 o                         
   1  10  20         31.38         41.92        19.31 o                         
  -1  11  20         14.15         22.71        18.43 o                         
   0  11  20          0.02         -0.01        20.29 o                         
   1  11  20         72.29         78.96        23.31 o                         
  -1  12  20         23.85         58.60        24.67 o                         
   0  12  20          8.69         23.81        22.30 o                         
   1  12  20         14.70         49.63        23.86 o                         
  -1  13  20         10.40         44.16        23.32 o                         
   0  13  20          2.32          3.63        22.01 o                         
   1  13  20          4.02          0.27        25.85 o                         
  -1  14  20          1.19         45.06        25.64 o                         
   0  14  20          0.58        -18.38        21.76 o                         
   1  14  20         23.45         38.33        27.44 o                         
  -1  15  20          4.23        -11.40        25.68 o                         
   0  15  20          1.66        -26.91        26.91 o                         
   0  16  20         10.92         45.54        26.87 o                         
  -1   0  21          0.00         25.54        16.23 o                         
   1   0  21          0.70         49.51        47.65 o                         
  -1   1  21          0.04         24.62        11.66 o                         
   0   1  21          0.77         10.33         9.85 o                         
   1   1  21         10.38         19.32        13.54 o                         
  -1   2  21          4.06          1.52        11.65 o                         
   0   2  21         13.84         21.67         9.76 o                         
   1   2  21          0.40         -3.46        17.53 o                         
  -1   3  21         19.38          8.15        13.53 o                         
   0   3  21        108.89        108.51        12.72 o                         
   1   3  21          0.09         -6.46        20.88 o                         
  -1   4  21          5.45         11.25        12.43 o                         
   0   4  21          0.29         25.73        10.47 o                         
   1   4  21         27.66         26.79        14.36 o                         
  -1   5  21         39.58         18.03        12.67 o                         
   0   5  21         19.69         24.89        14.69 o                         
   1   5  21         23.54         38.02        16.70 o                         
  -1   6  21         26.69         23.41        11.91 o                         
   0   6  21          0.00          2.95        21.17 o                         
   1   6  21         12.25         14.94        15.99 o                         
  -1   7  21         11.98          0.75        11.42 o                         
   0   7  21          3.00         30.45        16.25 o                         
   1   7  21         15.20         -5.89        19.25 o                         
  -1   8  21         36.12         53.11        15.57 o                         
   0   8  21          0.52         29.72        16.46 o                         
   1   8  21          9.04         29.86        24.44 o                         
  -1   9  21         25.27         44.04        24.13 o                         
   0   9  21          0.00         23.39        14.66 o                         
   1   9  21          2.17        -20.33        21.31 o                         
  -1  10  21         63.30        130.55        25.99 o                         
   0  10  21          9.43         14.32        15.39 o                         
   0  11  21          5.37          1.45        22.83 o                         
   0  12  21          1.57         43.10        24.42 o                         
   0   0  22          1.14         22.29        17.56 o                         
   0   1  22         13.60         24.88        12.35 o                         
   0   2  22         10.09         22.98        17.16 o                         
   0   3  22          2.09         11.92        15.35 o                         
   0   4  22          0.09         12.23        17.75 o                         
   0   5  22         22.60         44.32        16.69 o                         
                                                                                
